# Supplementary material for: A variant by any name: quantifying annotation discordance across tools and clinical databases
Source: Genome Med. 2017 Jan 26;9:7. doi: 10.1186/s13073-016-0396-7 (PMC5267466; doi:10.1186/s13073-016-0396-7)
Supplement: Additional file 1: Table S1. — Ground truth test set. Table S2. Variants normalized by dataset. Table S3. Ground truth set contents by features. Table S4. Ground truth set comparison results. Exact matches between the reference annotation in COSMIC and annotations provided by Snpeff and VEP are marked as “yes”, equivalent matches as “yes_m” (“yes modified”) and not equivalent annotations as “no”. Table S5. Example nomenclature discrepancies in the ground truth test. Table S6. Annotation of dinucleotide substitutions. Table S7. Tools run time. Table S8. ClinVar variants demonstrating SnpEff right-shifting errors. Table S9. Example nomenclature discrepancies in the ClinVar dataset. Table S10. Genomic SNVs resulting in deletions at the transcript level. Table S11. Example nomenclature discrepancies in the COSMIC dataset. (XLSX 89 kb) [file 13073_2016_396_MOESM1_ESM.xlsx]

## Sheet: Table S1
Ground Truth Test Set
ID	Chr	Genomic_Position	Ref	Alt	Tx_Strand_wrt_Genomic_Reference	NM	NC	NP	Effect_Impact	Effect	Function_class	Source	Variant_type	Gene	Notes for inclusion
PTV001	1	5935162	A	T	-	NM_015102.3:c.2818-2T>A	NC_000001.10:g.5935162A>T	-		splice_acceptor_variant		dbSNP	substitution	NPHP4	Intronic region where there is a discrepancy between the RefSeq transcript and Genomic Sequencee. Not to reported at the c. because not expressed in transcript.
PTV002	1	12065948	C	T	+	NM_014874.3:c.1676C>T	NC_000001.10:g.12065948C>T	NP_055689.1:p.Pro559Leu	-	missense_variant	MISSENSE	Synthetic	substitution	CMT2A|CMT2A2|CPRP1|HSG|MARF
PTV003	1	46655125	CTCAC	C	-	NM_017739.3:c.1895+5_1895+8delGTGA	NC_000001.10:g.46655126_46655129delTCAC	-	-	splice_region_variant&intron_variant		ClinVar	deletion	POMGNT1	This variant is described in ClinVar as NM_017739.3:c.1895+1_1895+4delGTGA. The variant should be right-shifted away from the intron-exon border to c.1895+5_1895+8delGTGA.
PTV004	1	68912523	TGAGCCAGAG	T	-	NM_000329.2:c.106_114delCTCTGGCTC	NC_000001.10:g.68912524_68912532delGAGCCAGAG	NP_000320.1:p.Leu36_Leu38del		inframe_deletion		ClinVar	deletion	COL4A5
PTV005	1	68912526	GCCAGAG	G	-	NM_000329.2:c.109_114delTGGCTC	NC_000001.10:g.68912527_68912532delCCAGAG	NP_000320:p.Trp37_Leu38del	-	inframe_deletion	NULL	Synthetic	deletion	COL4A5	Right shifting inframe deletion on reverse strand (genomic and transcript right shift).
PTV006	1	109817590	G	T	+	NM_001408.2:c.*919G>T	NC_000001.10:g.109817590G>T	-	-	3_prime_UTR_variant	NULL	ClinVar	substitution	CELSR2	3'UTR regulatory variant with association in ClinVar
PTV007	1	145597475	GAAGT	G	-	NM_006468.6:c.1070+35_1070+38delACTT	NC_000001.10:g.145597476_145597479delAAGT	-		intron_variant; deletion	NULL	Synthetic	deletion	POLR3C	Strand changed in fix patch
PTV008	1	153791300	CTG	C	+	NM_020699.2:c.562_563delCA	NC_000001.10:g.153791301_153791302delTG	NP_065750.1:p.Gln188Glufs*36	-	frameshift_variant+missense_variant	NULL	Synthetic	deletion	GATAD2B
PTV009	1	156104666	TTGAGAGCCGGCTGGCGGATGCGCT	TCCCC	+	NM_005572.3:c.711_734delinsCCCC	NC_000001.10:g.156104667_156104690delinsCCCC	NP_005563.1:p.Glu238Profs*9	-	frameshift_variant+missense_variant	NULL	Synthetic	indel	LMNA -preferred	Right-shifting deletion resulting in different protein change
PTV010	1	156108541	G	GG	+	NM_170707.3:c.1961dupG	NC_000001.10:g.156108541dup	NP_733821.1:p.Thr655Asnfs*49	-	frameshift_variant+missense_variant	NULL	ClinVar	duplication	LMNA - also LMNA	Duplication; normalizes to 1:156108540:C:CG
PTV011	1	161279695	T	A	-	NM_000530.6:c.1A>T	NC_000001.10:g.161279695T>A	NP_000521.2:p.Met1?	-	start_lost	NULL	Synthetic	substitution	MPZ
PTV012	1	169519049	T	.	-	NM_000139.4:c.1601G>A	NC_000001.10:g.169519049T=	NP_000121.2:p.Arg534Gln	-	missense_variant	MISSENSE	ClinVar	substitution	MS4A2	Leiden Factor V
PTV013	1	226125468	G	A	-	NM_003240.3:c.774C>T	NC_000001.10:g.226125468G>A	NP_003231.2:p.Thr258=	-	synonymous_variant	NULL	ClinVar	substitution	LEFTY2	LEFTY2 Paralog- intragene duplication
PTV070	2	50149352	T	C	-	NM_001135659.1:c.4374A>G	NC_000002.11:g.50149352T>C	NP_001129131.1:p.Pro1458=	-	synonymous_variant	SILENT	ClinVar	substitution	NRXN1	RefSeq-Genomic Reference difference
PTV071	2	50847195	G	A	-	NM_001135659.1:c.1405C>T	NC_000002.11:g.50847195G>A	NP_001129131.1:p.Pro469Ser	-	missense_variant	MISSENSE	ClinVar	substitution	NRXN1
PTV072	2	71825797	C	G	+	NM_003494.3:c.3624C>G	NC_000002.11:g.71825797C>G	NP_003485.1:p.Ile1208Met	-	missense_variant	MISSENSE	Leiden	substitution	DYSF
PTV073	2	166179712	G	C	+	NM_021007.2:c.1718G>C	NC_000002.11:g.166179712G>C	NP_066287.2:p.Ser573Thr	-	missense_variant	MISSENSE	Synthetic	substitution	SCN2A
PTV074	2	166183371	A	G	+	NM_021007.2:c.2026A>G	NC_000002.11:g.166183371A>C	NP_066287.2:p.Thr676Ala	-	missense_variant	MISSENSE	Synthetic	substitution	SCN2A
PTV075	2	166929889	GTCCAGGTCCT	GAC	-	NM_001165963.1:c.233_242delinsGT	NC_000002.11:g.166929890_166929899delinsAC	NP_001159435.1:p.Glu78Glyfs*7	-	frameshift_variant+missense_variant	NULL	Synthetic	indel	SCN1A	Normalizes to 2:166929890:TCCAGGTCCT:AC
PTV076	2	166929891	CCAGGTCCT	C	-	NM_001165963.1:c.233_240delAGGACCTG	NC_000002.11:g.166929892_166929899delCAGGTCCT	NP_001159435.1:p.Glu78Glyfs*7	-	frameshift_variant+missense_variant	NULL	Synthetic	deletion	SCN1A
PTV077	2	179393504	G	T	-	NM_133378.4:c.99270C>A	NC_000002.11:g.179393504G>T	NP_596869.4:p.Ser33090Arg	-	missense_variant	MISSENSE	Synthetic	substitution	TTN
PTV078	2	185803444	TGCAGCTGCTGCAGCTGCAGCTGCA	T	+	NM_194250.1:c.3324_3347delAGCTGCTGCAGCTGCAGCTGCAGC	NC_000002.11:g.185803445_185803468delGCAGCTGCTGCAGCTGCAGCTGCA	NP_919226.1:p.Ala1109_Ala1116del	-	inframe_deletion	NULL	Synthetic	deletion	ZNF804A
PTV079	2	201950249	G	T	+	NM_002491.2:c.208G>T	NC_000002.11:g.201950249G>T	NP_002482.1:p.Gly70*	-	stop_gained	NONSENSE	ClinVar	substitution	NDUFB3
PTV080	2	238268730	C	A	-	NM_004369.3:c.6282+1G>T	NC_000002.11:g.238268730C>A	-	-	splice_donor_variant	NULL	ClinVar	substitution	COL6A3
PTV085	3	50402127	T	G	-	NM_006030.2:c.3402A>C	NC_000003.11:g.50402127T>G	NP_006021.2:p.Gln1134His	-	missense_variant	MISSENSE	dbSNP	substitution	CACNA2D2
PTV086	3	50402890	G	A	-	NM_006030.2:c.2995C>T	NC_000003.11:g.50402890G>A	NP_006021.2:p.Pro999Ser	-	missense_variant	MISSENSE	dbSNP	substitution	CACNA2D2
PTV087	3	57851007	AG	A	+	NM_007159.2:c.1135+565delG	NC_000003.11:g.57851008delG	-	-	intron_variant	NULL	Synthetic	deletion	SLMAP
PTV088	3	122003832	G	C	+	NM_000388.3:c.3031C=	NC_000003.11:g.122003832G>C	NP_000379.2:p.Gln1011=	-	synonymous_variant	NULL	dbSNP	substitution	CASR	Discrepancy between the RefSeq transcript and Genomic Sequence; not corrected in GRCh38
PTV089	4	153332910	C	CAGG	-	NM_033632.3:c.45_46insCCT	NC_000004.11:g.153332910_153332911insAGG	NP_361014.1:p.Thr15_Gly16insPro		inframe_insertion		COSMIC	insertion	FBXW7
PTV090	5	1295183	G	A	-	NM_198253.2:c.-79C>T	NC_000005.9:g.1295183G>A	-	-	5_prime_UTR_variant	NULL	Synthetic	substitution	TERT	TERT promoter mutation
PTV091	5	77396835	TTTC	T	-	NM_003664.4:c.2409_2411delGAA	NC_000005.9:g.77396836_77396838del	NP_003655.3:p.Lys804del	-	inframe_deletion	NULL	ClinVar	deletion	AP3B1
PTV092	5	118811422	GGTGA	G	-	NM_000414.3:c.302+3_302+6delGAGT	NC_000005.9:g.118811423_118811426delGTGA	-	-	splice_donor_variant	NULL	Synthetic	deletion	HSD17B4	Right shifting deletion away from intron at splice donor site
PTV093	5	131705587	CG	C	+	NM_003060.3:c.-75delG	NC_000005.9:131705590delG	-		5_prime_UTR_variant		Synthetic	deletion	SLC22A5	Right-shifting deletion
PTV094	5	148406482	T	C	-	NM_024577.3:c.2813A>G	NC_000005.9:g.148406482T>C	NP_078853.2:p.His938Arg	-	missense_variant	MISSENSE	Synthetic	substitution	SH3TC2
PTV095	6	110036337	T	TCAG	+	NM_014845.5:c.123_124insCAG	NC_000006.11:g.110036337_110036338insCAG	NP_055660.1:p.Ile41_Asp42insGln	-	inframe_insertion	NULL	Synthetic	insertion	FIG4	In frame insertion
PTV096	6	110036337	TGAT	T	+	NM_014845.5:c.124_126delGAT	NC_000006.11:g.110036338_110036340delGAT	NP_055660.1:p.Asp42del	-	inframe_deletion	NULL	Synthetic	deletion	FIG4	In frame deletion; normalizes to 6:110036336:TTGA:T
PTV097	6	152651802	C	A	-	NM_033071.3:c.13805G>T	NC_000006.11:g.152651802C>A	NP_149062.1:p.Arg4602Leu	-	missense_variant	MISSENSE	Synthetic	substitution	SYNE1
PTV098	6	152737643	C	G	-	NM_033071.3:c.5950G>C	NC_000006.11:g.152737643C>G	NP_149062.1:p.Ala1984Pro	-	missense_variant	MISSENSE	Synthetic	substitution	SYNE1
PTV099	7	6026775	T	C	-	NM_000535.5:c.1621G=	NC_000007.13:g.6026775T>C	NP_000526.1:p.Glu541=	-	synonymous_variant	NULL	dbSNP	substitution	PMS2	Discrepancy between the RefSeq transcript and Genomic Sequence; not corrected in GRCh38. Variant is present in pseudogene/paralog but is not marked as a possible PSV by NCBI.
PTV100	7	55242465	GGAATTAAGAGAAGCA	G	+	NM_005228.3:c.2236_2250delGAATTAAGAGAAGCA	NC_000007.13:g.55242466_55242480delGAATTAAGAGAAGCA	NP_005219.2:p.Glu746_Ala750del	-	inframe_deletion		COSMIC	deletion	EGFR	0
PTV101	7	55248980	C	CTCCAGGAAGCCT	+	NM_005228.3:c.2284-5_2290dupTCCAGGAAGCCT	NC_000007.13:g.55248981_55248992dupTCCAGGAAGCCT	NP_005219.2:p.Ala763_Tyr764insPheGlnGluAla	-	inframe_insertion		COSMIC	duplication	EGFR	p.A763_Y764insFQEA; in COSMIC as c.2290_2291insTCCAGGAAGCCT; COSMIC reports a second entry based on p. but the c. is unknown (COSM1684688); vcf left shifts to 55248980, right shift is at position 55248992
PTV102	7	75932111	C	A	+	NM_001540.3:c.82C>A	NC_000007.13:g.75932111C>A	NP_001531.1:p.Leu28Ile	-	missense_variant	MISSENSE	Synthetic	substitution	HSPB1
PTV103	7	91652178	A	AAAC	+	NM_005751.4:c.4004_4006dupAAC	NC_000007.13:g.91652179_91652181dup	NP_005742.4:p.Lys1335_Leu1336insGln	-	inframe_insertion	NULL	ClinVar	duplication	AKAP9	Indel; normalizes to 7:91652181:A:AAAC; without normalization HGVS is c.4011_4012insCAA
PTV104	7	117199644	ATCT	A	+	NM_000492.3:c.1521_1523delCTT	NC_000007.13:g.117199646_117199648delCTT	NP_000483.3:p.Phe508del	-	inframe_deletion	NULL	Synthetic	deletion	CFTR	CFTR in frame deletion (delta 508) requires left shifting
PTV105	7	140453136	AC	CT		NM_004333.4:c.1798_1799delinsAG	NC_000007.13:g.140453136_140453137delinsCT	NP_004324.2:p.Val600Arg		missense_variant		My Cancer Genome	indel	BRAF	To test phasing of variants in the VCF.
PTV106	7	140453136	A	C	-	NM_004333.4:c.1798_1799delinsAG	NC_000007.13:g.140453136_140453137delinsCT	NP_004324.2:p.Val600Arg		missense_variant		My Cancer Genome	indel	BRAF	To test phasing of variants in the VCF.
PTV107	7	140453137	C	T	-	NM_004333.4:c.1798_1799delinsAG	NC_000007.13:g.140453136_140453137delinsCT	NP_004324.2:p.Val600Arg		missense_variant		My Cancer Genome	indel	BRAF	To test phasing of variants in the VCF.
PTV108	7	143013488	A	T	+	NM_000083.2:c.180+3A>T	NC_000007.13:g.143013488A>T	-	-	intron_variant	NULL	dbSNP	substitution	CLCN1
PTV109	7	143018934	G	A	+	NM_000083.2:c.689G>A	NC_000007.13:g.143018934G>A	NP_000074.2:p.Gly230Glu	-	missense_variant	MISSENSE	ClinVar	substitution	CLCN1
PTV110	7	143048771	C	T	+	NM_000083.2:c.2680C>T	NC_000007.13:g.143048771C>T	NP_000074.2:p.Arg894*	-	stop_gained	NONSENSE	ClinVar	substitution	CLCN1
PTV111	8	1871951	C	T	+	NM_014629.2:c.2399C>T	NC_000008.10:g.1871951C>T	NP_055444.2:p.Pro800Leu	-	missense_variant	MISSENSE	Synthetic	substitution	ARHGEF10
PTV112	9	13112056	T	TG	-	NM_003829.4:c.5603dupC	NC_000009.11:g.13112057dupG	NP_003820.2:p.Thr1869Asnfs*15	-	frameshift_variant+missense_variant	NULL	Synthetic	duplication	MPDZ
PTV113	9	21971208	C	A	-	NM_000077.4:c.151-1G>T	NC_000009.11:g.21971208C>A	-	-	splice_acceptor_variant		Synthetic	substitution	CDKN2A
PTV114	9	35683240	T	TG	-	NM_003289.3:c.773-3dupC	NC_000009.11:g.35683240_35683241insG	-	-	intron_variant	NULL	ClinVar	insertion	TPM2
PTV115	9	135796754	G	A	-	NM_000368.4:c.733C>T	NC_000009.11:g.135796754G>A	NP_000359.1:p.Arg245*	-	stop_gained	NONSENSE	ClinVar	substitution	TSC1
PTV014	10	89623035	CGCA	C	-	NM_001126049.1:c.-794_-792delTGC	NC_000010.10:g.89623039_89623041delGCA	-		5_prime_UTR_variant		ClinVar	deletion	KLLN	5'UTR and right shifting; ClinVar has the incorrect syntax
PTV015	11	62457852	C	A	-	NM_032667.6:c.1184G>T	NC_000011.9:g.62457852C>A	NP_116056.3:p.Cys395Phe	-	missense_variant	MISSENSE	Synthetic	substitution	BSCL2
PTV016	11	108178710	A	AT	+	NM_000051.3:c.5761_5762insT	NC_000011.9:g.108178711_108178712insT	NP_000042.3:p.Arg1921Metfs*	-	frameshift_variant+missense_variant	NULL	Synthetic	insertion	ATM	End of exon variant
PTV017	11	111735981	G	A	-	NM_024740.2:c.406-7C>T	NC_000011.9:g.111735981G>A	-	-	splice_acceptor_variant	NULL	dbSNP	substitution	ALG9
PTV018	12	11023080	C	A	-	NM_021625.4:c.1701C>G	NC_000012.11:g.110230580G>C	NP_067638.3:p.Tyr567*	-	stop_gained	NONSENSE	Synthetic	substitution	TRPV4
PTV019	12	22018712	TC	T	-	NM_005691.2:c.2199-1302delG	NC_000012.11:g.22018713delC	-	-	intron_variant	NULL	Synthetic	deletion	ABCC9	Variant with multiple transcripts (At least 3 NM for this gene)
PTV020	12	52912946	T	C	-	NM_000424.3:c.556-2A>G	NC_000012.11:g.52912946T>C	-	-	splice_acceptor_variant	MISSENSE	Synthetic	substitution	DMD
PTV021	12	103234292	TC	T	-	NM_000277.1:c.1200-1delG	NC_000012.11:g.103234294delC	-	-	splice_acceptor_variant	NULL	ClinVar	deletion	PAH	Exception to right-shifting rule because at intron-exon boundary
PTV023	12	103311124	T	C	-	NM_000277.1:c.-215A>G	NC_000012.11:g.103311124T>C	-	-	5_prime_UTR_variant		Synthetic	substitution	PAH
PTV024	12	111064166	G	A	+	NM_001082538.2:c.342-1G>A	NC_000012.11:g.111064166G>A	-		splice_acceptor_variant		Synthetic	substitution	JBTS13|TECT1
PTV025	12	123738430	CA	C	+	NM_152269.4:c.210delA	NC_000012.11:g.123738431delA	NP_689482.1:p.Gly72Alafs*13	-	frameshift_variant+missense_variant	NULL	ClinVar	deletion	C12orf65	Frameshift variant
PTV026	13	31789169	CT	C	-	NM_194318.3:c.71-5delT	NC_000013.10:g.31789183delT	-	-	intron_variant	NULL	Emory	deletion	B3GALTL	Poly_T_left_shifting dbSNP reported as 13:31789183
PTV027	14	62187287	G	A	+	NM_001530.3:c.223G>A	NC_000014.8:g.62187287G>A	NP_001521.1:p.Ala75Thr		missense_variant		Synthetic	substitution	HIF1A	Missense variant
PTV028	14	62188231	TT	GA	+	NM_001530.3:c.231_232delinsGA	NC_000014.8:g.62188231_62188232delinsGA	NP_001521.1:p.Asp77_Leu78delinsGluMet		insertion_deletion		Synthetic	indel	HIF1A
PTV029	14	63174827	C	A	-	NM_001530.3:c.2366G>T	NC_000014.8:g.63174827C>A	NP_647479.2:p.Gly789Val	-	missense_variant	MISSENSE	Synthetic	substitution	KCNH5
PTV030	15	42680000	CA	C	+	NM_000070.2:c.550delA	NC_000015.9:g.42680002delA	NP_000061.1:p.Thr184Argfs*36	-	frameshift_variant+missense_variant	NULL	ClinVar	deletion	CAPN3	Lefting shifting deletiona
PTV030	15	42680000	CA	CAA	+	NM_000070.2:c.550dupA	NC_000015.9:g.42680002dupA	NP_000061.1:p.Thr184Asnfs*16	-	frameshift_variant+missense_variant	NULL	Synthetic	duplication	CAPN3
PTV031	15	42703179	T	TTCA	+	NM_000070.2:c.2361_2362insTCA	NC_000015.9:g.42703179_42703180insTCA	NP_000061.1:p.Val787_Arg788insSer	-	inframe_insertion	NULL	ClinVar	insertion	CAPN3	Single base deletion in RefSeq alignment. Note left shifting of genomic HGVS
PTV033	15	42703179	TAG	TTCATCT	+	NM_000070.2:c.2362_2363delinsTCATCT	NC_000015.9:g.42703180_42703181delinsTCATCT	NP_000061.1:p.Arg788Serfs*14	-	frameshift_variant+missense_variant	NULL	ClinVar	indel	CAPN3	Complex block substitution involving the deletion of two bases and the insertion of six bases
PTV034	15	48782203	C	T	-	NM_000138.4:c.2927G>A	NC_000015.9:g.48782203C>T	NP_000129.3:p.Arg976His	-	missense_variant	MISSENSE	ClinVar	substitution	FBN1
PTV035	15	72105929	CC	C	+	NM_014249.3:c.951C=	NC_000015.9:g.72105933delC	NP_055064.1:p.Asp316=	-	synonymous_variant	NULL	Synthetic	deletion	NR2E3	Discrepancy between the RefSeq transcript and Genomic Sequence; fixed in GRCh38; normalizes to 15:72105928:AC:A
PTV036	15	89873415	G	A	-	NM_002693.2:c.752C>T	NC_000015.9:g.89873415G>A	NP_002684.1:p.Thr251Ile	-	missense_variant	MISSENSE	ClinVar	substitution	POLG
PTV037	16	2103394	C	T	+	NM_000548.3:c.277C>T	NC_000016.9:g.2103394C>T	NP_000539.2:p.Arg93Trp	-	missense_variant	MISSENSE	ClinVar	substitution	TSC2
PTV038	16	3779300	C	G	-	NM_004380.2:c.5748G>C	NC_000016.9:g.3779300C>G	NP_004371.2:p.Met1916Ile	-	missense_variant	MISSENSE	Synthetic	substitution	CREBBP
PTV039	16	5128843	C	G	+	NM_019109.4:c.826C>G	NC_000016.9:g.5128843C>G	NP_061982.3:p.Arg276Gly	-	missense_variant	MISSENSE	Synthetic	substitution	ALG1
PTV040	16	74808559	C	T	-	NM_024306.4:c.95G>A	NC_000016.9:g.74808559C>T	NP_077282.3:p.Arg32His	-	missense_variant	MISSENSE	Synthetic	substitution	FA2H
PTV041	16	89574804	C	A	+	NM_003119.2:c.-22C>A	NC_000016.9:g.89574804C>A	-	-	5_prime_UTR_variant	NULL	Synthetic	substitution	SPG7	Substitution: transcript has now been updated version
PTV042	16	89574826	A	C	+	NM_003119.2:c.1A>C	NC_000016.9:g.89574826A>C	NP_003110.1:p.Met1?	-	start_lost	NULL	Synthetic	substitution	SPG7	Variant in start codon
PTV043	16	89574914	G	GT	+	NM_003119.2:c.90dupT	NC_000016.9:g.89574915dupT	NP_003110.1:p.Pro31Serfs*43	-	frameshift_variant+missense_variant	NULL	Synthetic	duplication	SPG7	Single base pair insertion
PTV044	16	89574916	C	CGTC	+	NM_003119.2:c.89_91dupGTC	NC_000016.9:g.89574914_89574916dupGTC	NP_003110.1:p.Ser30_Pro31insArg	-	inframe_insertion	NULL	Synthetic	duplication	SPG7	Inframe duplication; normalizes to 16:89574913:A:AGTC
PTV045	16	89575009	G	A	+	NM_003119.2:c.183+1G>A	NC_000016.9:g.89575009G>A	-	-	splice_donor_variant	NULL	Synthetic	substitution	SPG7
PTV046	16	89575040	C	A	+	NM_003119.2:c.183+32C>A	NC_000016.9:g.89575040C>A	-	-	intron_variant	NULL	Synthetic	substitution	SPG7
PTV046	16	89575040	C	CA	+	NM_003119.2:c.183+32_183+33insA	NC_000016.9:g.89575040_89575041insA	-	-	intron_variant	NULL	Synthetic	insertion	SPG7
PTV047	16	89576896	A	C	+	NM_003119.2:c.184-2A>C	NC_000016.9:g.89576896A>C	-	-	splice_acceptor_variant	NULL	Synthetic	substitution	SPG7
PTV048	16	89576930	T	TA	+	NM_003119.2:c.216_217insA	NC_000016.9:g.89576930T>TA	NP_003110.1:p.Glu73Argfs*30	-	frameshift_variant+missense_variant	NULL	Synthetic	insertion	SPG7
PTV048	16	89576930	T	TT	+	NM_003119.2:c.216dupT	NC_000016.9:g.89576930dupT	NP_003110.1:p.Glu73*	-	stop_gained	NONSENSE	Synthetic	duplication	SPG7	SNV in middle of exon
PTV049	16	89576931	G	GTG	+	NM_003119.2:c.216_217dupTG	NC_000016.9:g.89576930dupTG	NP_003110.1:p.Glu73Valfs*9	-	frameshift_variant+missense_variant	NULL	Synthetic	duplication	SPG7	Duplication in middle of exon; normalizes to 16:89576929:T:TTG
PTV050	16	89598368	CGGCCCCCCCGGCTGTGGGAAGACGCT	C	+	NM_003119.2:c.1046_1071delGCCCCCCCGGCTGTGGGAAGACGCTG	NC_000016.9:g.89598369_89598394delGGCCCCCCCGGCTGTGGGAAGACGCT	NP_003110.1:p.Gly349Alafs*38	-	frameshift_variant+missense_variant	NULL	Synthetic	deletion	SPG7	Right-shifting deletion
PTV051	16	89613064	AGGAGAGGCG	AT	+	NM_003119.2:c.1454_1462delinsT	NC_000016.9:g.89613070_89613078delinsT	NP_003110.1:p.Arg485Ilefs*3	-	frameshift_variant+missense_variant	NULL	Synthetic	indel	SPG7	Given the context of the local sequence it is difficult to determine whether this variant event overlies the canonical splice acceptor site or is an in-frame deletion.
PTV052	16	89613145	C	T	+	NM_003119.2:c.1529C>T	NC_000016.9:g.89613145C>T	NP_003110.1:p.Ala510Val	-	missense_variant	MISSENSE	ClinVar	substitution	SPG7
PTV053	17	7578194	GCAC	G	-	NM_000546.5:c.652_654delGTG	NC_000017.10:g.7578195_7578197delCAC	NP_000537.3:p.Val218del		inframe_deletion		COSMIC	deletion	TP53
PTV054	17	7578523	T	TG	-	NM_000546.5:c.406dupC	NC_000017.10:g.7578524dupG	NP_000537.3:p.Gln136Profs*13		frameshift_variant	-	COSMIC	duplication	TP53
PTV055	17	17119692	A	C	-	NM_144997.5:c.1300+2T>G	NC_000017.10:g.17119692A>C	-	-	splice_donor_variant	NULL	Synthetic	substitution	FLCN	Variant on reverse strand at 5' of intron
PTV056	17	41197588	GGACA	G	-	NM_007294.3:c.*103_*106delTGTC	NC_000017.10:g.41197592_41197589delGACA	-		3_prime_UTR_variant		ClinVar	deletion	BRCA1	3'UTR and right shifting: ClinVar has the incorrect syntax: c.*102_*105delCTGT
PTV057	17	41256884	C	G	-	NM_007294.3:c.301+1G>C	NC_000017.10:g.41256884C>G	-	-	splice_donor_variant	NULL	ClinVar	substitution	BRCA1	Variant on gene with alternative transcripts
PTV058	17	42991428	C	A	-	NM_002055.4:c.490G>T	NC_000017.10:g.42991428C>A	NP_002046.1:p.Glu164*	-	stop_gained	NONSENSE	Synthetic	substitution	GFAP
PTV059	17	48252809	A	T	+	NM_000023.2:c.*11A>T	NC_000017.10:g.48252809A>T	-		3_prime_UTR_variant		Synthetic	substitution	SGCA
PTV060	17	62022709	G	GTC	-	NM_000334.4:c.3720+9_3720+10dupGA	NC_000017.10:g.62022710_62022711dupGT	-	-	intron_variant	NULL	Synthetic	duplication	SCN4A
PTV061	17	62022711	C	CT	-	NM_000334.4:c.3720+8_3720+9insA	NC_000017.10:g.62022711_62022712insT	-	-	intron_variant	NULL	Synthetic	insertion	SCN4A	Variant on reverse strand
PTV062	17	62023005	G	GGC	-	NM_000334.4:c.3442-8_3442-7insGC	NC_000017.10:g.62023005_62023006insGC	-	-	intron_variant	NULL	Synthetic	insertion	SCN4A
PTV063	17	62023006	C	A	-	NM_000334.4:c.3442-8G>T	NC_000017.10:g.62023006C>A	-	-	intron_variant	NULL	Synthetic	substitution	SCN4A
PTV064	17	62034787	G	A	-	NM_000334.4:c.2111C>T	NC_000017.10:g. 62034787G>A	NP_000325.4:p.Thr704Met	-	missense_variant	MISSENSE	ClinVar	substitution	SCN4A
PTV065	18	24128261	GTCCTCC	G	-	NM_001142730.2:c.234_239delGGAGGA	NC_000018.9:g.24128262_24128267delTCCTCC	NP_001136202.1:p.Glu78_Glu79del	-	inframe_deletion	NULL	Synthetic	deletion	KCTD1	Variant on reverse strand
PTV066	19	15291774	G	A	-	NM_000435.2:c.2992C>T	NC_000019.9:g.15291774G>A	NP_000426.2:p.Gln998*	-	stop_gained	NONSENSE	Synthetic	substitution	NOTCH3
PTV067	19	15311794	A	G	-	NM_000435.2:c.-78T>C	NC_000019.9:g.15311794A>G	-	-	5_prime_UTR_variant	NULL	Synthetic	substitution	NOTCH3	SNV at 5' of exon
PTV068	19	39076592	G	A	+	NM_000540.2:c.14818G>A	NC_000019.9:g.39076592G>A	NP_000531.2:p.Ala4940Thr	-	missense_variant	MISSENSE	ClinVar	substitution	RYR1
PTV069	19	41123094	G	GG	+	NM_003573.2:c.3125G=	NC_000019.9:g.41123095dupG	NP_003564.2:p.Gly1042=	-	synonymous_variant	NULL	dbSNP	duplication	LTBP4	Discrepancy between the RefSeq transcript and Genomic Sequence; normalizes to 19:41123093:A:AG
PTV081	21	43897396	C	T	+	NM_080860.2:c.727+5G>A	NC_000021.8:g.43897396C>T	-	-	intron_variant	NULL	Synthetic	substitution	RSPH1
PTV082	22	30064360	G	GCGACGC	+	NM_000268.3:c.924_925insCGACGC	NC_000022.10:g.30064360_30064361insCGACGC	NP_000259.1:p.Arg310_Arg311dup	-	inframe_insertion	NULL	Synthetic	insertion	NF2
PTV083	22	51135988	GGTT	G	+	NM_033517.1:c.1307_1309delGTT	NC_000022.10 :g.51135989_51135991delGCA	NP_277052.1:p.(=)		frameshift_variant+missense_variant	NULL	Synthetic	deletion	SHANK3	Variant on SHANK3 transcript; genomic artifact due to a discrepancy between the RefSeq transcript and Genomic Sequence
PTV116	HG536_PATCH	10391	AC	A	-	NM_005247.2:c.616delG	NW_003571046.1:g.10392delC	NP_005238.1:p.Val206Serfs	-	frameshift_variant+missense_variant	NULL	ClinVar	deletion	FGF3	ClinVar variant on Fix patch
PTV117	HG865_PATCH	33547	G	A	-	NM_012309.3:c.2566C>T	NW_004070871.1:g.335476G>A	NP_036441.2:p.Leu856=		synonymous_variant	NULL	Synthetic	substitution	SHANK2	Coding change in SHANK2 transcript
PTV118	HG865_PATCH	569441	G	T	-	NM_012309.3:c.960C>A	NW_00407087.1:g.569441G>T	NP_036441.2:p.Tyr320*	-	stop_gained	NONSENSE	Synthetic	substitution	SHANK2	Variant in fix patch: NW_00407087.1
PTV119	HG865_PATCH	574546	C	T	NA	NM_012309.3:c.899A>G	NW_004070871.1:g.586648T>C	NP_036441.2:p.His300Arg	-	missense_variant	NULL	Synthetic	substitution	SHANK2	Coding change in SHANK2 transcript
PTV120	HSCHR1_1_CTG31	133178	TAG	T	-	NM_020699.2:c.1254_1255delGC	NW_003315905.1:g.133179_133180delAG	NP_065750.1:p.Pro337Glnfs	-	frameshift_variant+missense_variant	NULL	Synthetic	deletion	GATAD2B	Novel patch: NW_003315905.1; previously_NW_003315905.1
PTV121	HSCHR6_MHC_MANN_CTG1	3848158	T	G	-	NM_021983.4:c.490G>C	NT_167246.1:g.3848158T>G	NP_068818.4:p.Gly164Arg	-	missense_variant	MISSENSE	Synthetic	substitution	HLA-DRB4	In a region unique to the alt; previously_NT_167246.1
PTV122	HSCHR6_MHC_MANN_CTG1	3851043	C	A	-	NM_021983.4:c.346G>T	NT_167246.1:g.3851043C>A	NP_068818.4:p.Glu116*	-	stop_gained	MISSENSE	Synthetic	substitution	HLA-DRB4	In a region unique to the alt; formerly p.Val116Ter, should be p.Glu116Ter; previously_NT_167246.1
PTV123	X	70443101	C	T	+	NM_000166.5:c.-101C>T	NC_000023.10:g.70443101C>T	-	-	5_prime_UTR_variant	NULL	Synthetic	substitution	GJB1
PTV124	X	107845202	GACCACC	GACC	+	NM_000495.4:c.2133_2135delACC	NC_000023.10:g.107845206_107845209delACC	NP_000486.1:p.Pro712del	-	inframe_deletion	NULL	Synthetic	deletion	COL4A5
PTV124	X	107845202	GACCACC	G	+	NM_000495.4:c.2130_2135delACCACC	NC_000023.10:g.107845203_107845209delACCACC	NP_000486.1:p.Pro711_Pro712del	-	inframe_deletion	NULL	Synthetic	deletion	COL4A5	Duplicate amino acids on both side to convert frameshift to in-frame deletion
PTV125	X	153296777	G	A	-	NM_004992.3:c.502C>T	NC_000023.10:g.153296777G>A	NP_004983.1:p.Arg168*	-	stop_gained	NONSENSE	ClinVar	substitution	MECP2

## Sheet: Table S2
Variants Normalized by Dataset
	Test Set	ClinVar	Cosmic
Total no. variants observed	126	106110	3075504
Total no. insertions and/or deletions	60	14235	142134
Total no. insertions and/or deletions normalized	14	807	26999
% of total insertions and/or deletions normalized	0.233333	0.0566913	0.189955
					0.00465116
					493.023

## Sheet: Table S3
Ground Truth Set Contents by Features
Genomic Features	no. variants
Coding change in SHANK2 transcript	1
Genomic patches (novel or fixed)	4
RefSeq-Genomic Difference	8
Region unique to alt	2
End of exon	1
Dinucleotide substitutions (pairs)	3
Effect type	no. variants
3_prime_UTR_variant	3
5_prime_UTR_variant	7
frameshift_variant	20
inframe_deletion	11
inframe_insertion	7
insertion_deletion	2
intron_variant	13
missense_variant	31
splice_acceptor_variant	4
splice_donor_variant	5
start_lost	2
stop_gained	10
synonymous_variant	11
Variant type	no. variants
deletion	28
duplication	12
indel	8
insertion	10
substitution	68
Data Source	no. variants
ClinVar	32
COSMIC	5
dbSNP	8
Emory	1
Leiden	1
My Cancer Genome	3
Synthetic	76
	126

## Sheet: Table S4
Ground Truth Set Comparison Results
id	chrid	ref_alt	transcript	version	ref_c_hgvs	protein	ref_p_hgvs	ref_effect	query_transcript	query_t_match	snpeff_transcript	snpeff_c_hgvs	snpeff_p_hgvs	snpeff_impact	vr_transcript	vr_c_hgvs	vr_p_hgvs	vr_impact	vep_transcript	vep_c_hgvs	vep_p_hgvs	vep_impact	snpeff_chgvs_check	vr_chgvs_check	vep_chgvs_check	snpeff_phgvs_check	vr_phgvs_check	vep_p_check	snpeff_effect_check	vr_effect_check	vep_effect_check	chgvs_match_snpeff_vr	chgvs_match_snpeff_vep	chgvs_match_vr_vep	phgvs_match_snpeff_vr	phgvs_match_snpeff_vep	phgvs_match_vr_vep	type	intronic	effect_match_snpeff_vr	effect_match_snpeff_vep	effect_match_vr_vep
PTV001	chr1:5935162A>T	A,T	NM_015102.3	3	c.2818-2T>A	-	-	splice_acceptor_variant	NM_015102.3	yes	yes	c.2818-2T>A	-	splice_acceptor_variant&intron_variant	-	-	-	-	yes	c.2818-2T>A	-	splice_acceptor_variant	yes	no	yes	yes	yes	yes	yes_m	no	yes	no	yes	no	yes	yes	yes	SNV	intronic	no	no	no
PTV002	chr1:12065948C>T	C,T	NM_014874.3	3	c.1676C>T	NP_055689.1	p.Pro559Leu	missense_variant	NM_014874.3	yes	yes	c.1676C>T	p.Pro559Leu	missense_variant	-	-	-	-	yes	c.1676C>T	p.Pro559Leu	missense_variant	yes	no	yes	yes	no	yes	yes	no	yes	no	yes	no	no	yes	no	SNV	-	no	yes	no
PTV003	chr1:46655125CTCAC>C	CTCAC,C	NM_017739.3	3	c.1895+5_1895+8delGTGA	-	-	splice_region_variant&intron_variant	NM_017739.3	yes	yes	c.1895+5_1895+8delGTGA	-	splice_region_variant&intron_variant	yes	c.1895+9GTGAC>C	-	intron_variant	yes	c.1895+5_1895+8delGTGA	-	splice_region_variant&intron_variant	yes	no	yes	yes	yes	yes	yes	no	yes	no	yes	no	yes	yes	yes	del	intronic	no	yes	no
PTV004	chr1:68912523TGAGCCAGAG>T	TGAGCCAGAG,T	NM_000329.2	2	c.106_114delCTCTGGCTC	NP_000320.1	p.Leu36_Leu38del	inframe_deletion	NM_000329.2	yes	yes	c.106_114delCTCTGGCTC	p.Leu36_Leu38del	inframe_deletion	yes	c.115delAinsCTCTGGCTCA	p.Leu38_Thr39insLeuTrpLeu	synonymous_codon	yes	c.106_114delCTCTGGCTC	p.Leu36_Leu38del	inframe_deletion	yes	no	yes	yes	no	yes	yes	no	yes	no	yes	no	no	yes	no	del	-	no	yes	no
PTV005	chr1:68912526GCCAGAG>G	GCCAGAG,G	NM_000329.2	2	c.109_114delTGGCTC	NP_000320	p.Trp37_Leu38del	inframe_deletion	NM_000329.2	yes	yes	c.109_114delTGGCTC	p.Trp37_Leu38del	inframe_deletion	yes	c.115delAinsTGGCTCA	p.Leu38_Thr39insTrpLeu	synonymous_codon	yes	c.109_114delTGGCTC	p.Trp37_Leu38del	inframe_deletion	yes	no	yes	yes	no	yes	yes	no	yes	no	yes	no	no	yes	no	del	-	no	yes	no
PTV006	chr1:109817590G>T	G,T	NM_001408.2	2	c.*919G>T	-	-	3_prime_UTR_variant	NM_001408.2	yes	yes	c.*919G>T	-	3_prime_UTR_variant	yes	c.*919G>T	-	3_prime_UTR_variant	yes	c.*919G>T	-	3_prime_UTR_variant	yes	yes	yes	yes	yes	yes	yes	yes	yes	yes	yes	yes	yes	yes	yes	SNV	-	yes	yes	yes
PTV007	chr1:145597475GAAGT>G	GAAGT,G	NM_006468.6	6	c.1070+35_1070+38delACTT	-	-	intron_variant; deletion	NM_006468.6	yes	yes	c.1070+35_1070+38delACTT	-	intron_variant	-	-	-	-	yes	c.1070+35_1070+38delACTT	-	intron_variant	yes	no	yes	yes	yes	yes	no	no	no	no	yes	no	yes	yes	yes	del	intronic	no	yes	no
PTV008	chr1:153791300CTG>C	CTG,C	NM_020699.2	2	c.562_563delCA	NP_065750.1	p.Gln188Glufs*36	frameshift_variant+missense_variant	NM_020699.2	yes	yes	c.562_563delCA	p.Gln188fs	frameshift_variant	-	-	-	-	yes	c.562_563delCA	p.Gln188GlufsTer36	frameshift_variant	yes	no	yes	yes_m	no	yes_m	yes_m	no	yes_m	no	yes	no	no	yes_m	no	del	-	no	yes	no
PTV009	chr1:156104666TTGAGAGCCGGCTGGCGGATGCGCT>TCCCC	TTGAGAGCCGGCTGGCGGATGCGCT,TCCCC	NM_005572.3	3	c.711_734delinsCCCC	NP_005563.1	p.Glu238Profs*9	frameshift_variant+missense_variant	NM_005572.3	yes	yes	c.711_734delTGAGAGCCGGCTGGCGGATGCGCTinsCCCC	p.Glu238fs	frameshift_variant&missense_variant	yes	c.711delTinsCCCC	p.Phe237_Glu238insPro	inframe variant	yes	c.711_734delTGAGAGCCGGCTGGCGGATGCGCTinsCCCC	p.Glu238ProfsTer9	frameshift_variant	yes_m	no	yes_m	yes_m	no	yes_m	yes_m	no	yes_m	no	yes	no	no	yes_m	no	delins	-	no	no	no
PTV010	chr1:156108541G>GG	G,GG	NM_170707.3	3	c.1961dupG	NP_733821.1	p.Thr655Asnfs*49	frameshift_variant+missense_variant	NM_170707.3	yes	yes	c.1961dupG	p.Thr655fs	frameshift_variant	yes	c.1960delCinsCG	p.Thr655Asnfs	frameshift_variant	yes	c.1961dupG	p.Thr655AsnfsTer49	frameshift_variant	yes	no	yes	yes_m	yes_m	yes_m	yes_m	yes_m	yes_m	no	yes	no	yes_m	yes_m	yes_m	dup	-	yes	yes	yes
PTV011	chr1:161279695T>A	T,A	NM_000530.6	6	c.1A>T	NP_000521.2	p.Met1?	start_lost	NM_000530.6	yes	yes	c.1A>T	p.Met1?	initiator_codon_variant	yes	c.1A>T	p.Met1Leu	non_synonymous_codon	yes	c.1A>T	p.Met1?	start_lost	yes	yes	yes	yes	yes_m	yes	yes_m	no	yes	yes	yes	yes	yes_m	yes	yes_m	SNV	-	no	no	no
PTV013	chr1:226125468G>A	G,A	NM_003240.3	3	c.774C>T	NP_003231.2	p.Thr258=	synonymous_variant	NM_003240.3	yes	yes	c.774C>T	p.Thr258Thr	synonymous_variant	yes	c.774C>T	p.Thr258=	synonymous_codon	yes	c.774C>T	p.=	synonymous_variant	yes	yes	yes	yes_m	yes	yes_m	yes	yes_m	yes	yes	yes	yes	yes_m	yes_m	yes_m	SNV	-	no	yes	no
PTV014	chr10:89623035CGCA>C	CGCA,C	NM_001126049.1	1	c.-794_-792delTGC	-	-	5_prime_UTR_variant	NM_001126049.1	yes	yes	c.-794_-792delTGC	-	5_prime_UTR_variant	yes	c.-791delGinsTGCG	-	5_prime_UTR_variant	yes	c.-794_-792delTGC	-	5_prime_UTR_variant	yes	no	yes	yes	yes	yes	yes	yes	yes	no	yes	no	yes	yes	yes	del	intronic	yes	yes	yes
PTV015	chr11:62457852C>A	C,A	NM_032667.6	6	c.1184G>T	NP_116056.3	p.Cys395Phe	missense_variant	NM_032667.6	yes	yes	c.1184G>T	p.Cys395Phe	missense_variant	yes	c.1184G>T	p.Cys395Phe	non_synonymous_codon	yes	c.1184G>T	p.Cys395Phe	missense_variant	yes	yes	yes	yes	yes	yes	yes	yes_m	yes	yes	yes	yes	yes	yes	yes	SNV	-	no	yes	no
PTV016	chr11:108178710A>AT	A,AT	NM_000051.3	3	c.5761_5762insT	NP_000042.3	p.Arg1921Metfs*	frameshift_variant+missense_variant	NM_000051.3	yes	yes	c.5761_5762insT	p.Arg1921fs	frameshift_variant&splice_region_variant	yes	c.5761delAinsAT	p.Arg1921Metfs	frameshift_variant	yes	c.5761_5762insT	p.Arg1921MetfsTer9	frameshift_variant&splice_region_variant	yes	no	yes	yes_m	yes_m	yes_m	yes_m	yes_m	yes_m	no	yes	no	yes_m	yes_m	yes_m	ins	-	no	yes	no
PTV017	chr11:111735981G>A	G,A	NM_024740.2	2	c.406-7C>T	-	-	splice_acceptor_variant	NM_024740.2	yes	yes	c.407-7C>T	-	splice_region_variant&intron_variant	yes	c.406-7C>T	-	intron_variant	yes	c.407-7C>T	-	splice_region_variant&intron_variant	no	yes	no	yes	yes	yes	yes_m	no	yes_m	no	yes	no	yes	yes	yes	SNV	intronic	no	yes	no
PTV019	chr12:22018712TC>T	TC,T	NM_005691.2	2	c.2199-1302delG	-	-	intron_variant	NM_005691.2	yes	yes	c.2199-1302delG	-	intron_variant	yes	c.2199-1301GA>A	-	intron_variant	yes	c.2199-1302delG	-	intron_variant	yes	no	yes	yes	yes	yes	yes	yes	yes	no	yes	no	yes	yes	yes	del	intronic	yes	yes	yes
PTV020	chr12:52912946T>C	T,C	NM_000424.3	3	c.556-2A>G	-	-	splice_acceptor_variant	NM_000424.3	yes	yes	c.556-2A>G	-	splice_acceptor_variant&intron_variant	yes	c.556-2A>G	-	splice_acceptor_variant	yes	c.556-2A>G	-	splice_acceptor_variant	yes	yes	yes	yes	yes	yes	yes_m	yes	yes	yes	yes	yes	yes	yes	yes	SNV	intronic	no	no	yes
PTV021	chr12:103234292TC>T	TC,T	NM_000277.1	1	c.1200-1delG	-	-	splice_acceptor_variant	NM_000277.1	yes	yes	c.1200delG	p.Asn401fs	frameshift_variant&splice_region_variant	yes	c.1201delAinsGA	p.Asn401Glufs	frameshift_variant	yes	c.1200delG	p.Asn401ThrfsTer51	frameshift_variant&splice_region_variant	no	no	no	no	no	no	yes_m	no	yes_m	no	yes	no	yes_m	yes_m	yes_m	del	intronic	no	yes	no
PTV023	chr12:103311124T>C	T,C	NM_000277.1	1	c.-215A>G	-	-	5_prime_UTR_variant	NM_000277.1	yes	yes	c.-216A>G	-	5_prime_UTR_variant	yes	c.-215A>G	-	5_prime_UTR_variant	yes	c.-216A>G	-	5_prime_UTR_variant	no	yes	no	yes	yes	yes	yes	yes	yes	no	yes	no	yes	yes	yes	SNV	intronic	yes	yes	yes
PTV024	chr12:111064166G>A	G,A	NM_001082538.2	2	c.342-1G>A	-	-	splice_acceptor_variant	NM_001082538.2	yes	yes	c.342-1G>A	-	splice_acceptor_variant&intron_variant	yes	c.342-1G>A	-	splice_acceptor_variant	yes	c.342-1G>A	-	splice_acceptor_variant	yes	yes	yes	yes	yes	yes	yes_m	yes	yes	yes	yes	yes	yes	yes	yes	SNV	intronic	no	no	yes
PTV025	chr12:123738430CA>C	CA,C	NM_152269.4	4	c.210delA	NP_689482.1	p.Gly72Alafs*13	frameshift_variant+missense_variant	NM_152269.4	yes	yes	c.210delA	p.Gly72fs	frameshift_variant	yes	c.209delCinsCA	p.Gly71Argfs	frameshift_variant	yes	c.210delA	p.Gly72AlafsTer13	frameshift_variant	yes	no	yes	yes_m	no	yes_m	yes_m	yes_m	yes_m	no	yes	no	no	yes_m	no	del	-	yes	yes	yes
PTV026	chr13:31789169CT>C	CT,C	NM_194318.3	3	c.71-5delT	-	-	intron_variant	NM_194318.3	yes	yes	c.71-18delT	-	intron_variant	yes	c.71-19CT>C	-	intron_variant	yes	c.71-5delT	-	intron_variant	no	no	yes	yes	yes	yes	yes	yes	yes	no	no	no	yes	yes	yes	del	intronic	yes	yes	yes
PTV027	chr14:62187287G>A	G,A	NM_001530.3	3	c.223G>A	NP_001521.1	p.Ala75Thr	missense_variant	NM_001530.3	yes	yes	c.223G>A	p.Ala75Thr	missense_variant	yes	c.223G>A	p.Ala75Thr	non_synonymous_codon	yes	c.223G>A	p.Ala75Thr	missense_variant	yes	yes	yes	yes	yes	yes	yes	yes_m	yes	yes	yes	yes	yes	yes	yes	SNV	-	no	yes	no
PTV028	chr14:62188231TT>GA	TT,GA	NM_001530.3	3	c.231_232delinsGA	NP_001521.1	p.Asp77_Leu78delinsGluMet	insertion_deletion	NM_001530.3	yes	yes	c.231_232delTTinsGA	p.AspLeu77GluMet	missense_variant	yes	c.231delTinsGA	p.Asp77Glufs	frameshift_variant	yes	c.231_232delTTinsGA	p.AspLeu77GluMet	missense_variant	yes_m	no	yes_m	yes_m	no	yes_m	no	no	no	no	yes	no	no	yes	no	delins	-	no	yes	no
PTV030C	chr15:42680000CA>C	CA,C	NM_000070.2	2	c.550delA	NP_000061.1	p.Thr184Argfs*36	frameshift_variant+missense_variant	NM_000070.2	yes	yes	c.550delA	p.Thr184fs	frameshift_variant	yes	c.548delCinsCA	p.Thr184Asnfs	frameshift_variant	-	-	-	-	yes	no	no	yes_m	yes_m	no	yes_m	yes_m	no	no	no	no	yes_m	no	no	del	-	yes	no	no
PTV031	chr15:42680000CA>CAA	CA,CAA	NM_000070.2	2	c.550dupA	NP_000061.1	p.Thr184Asnfs*16	inframe_insertion	NM_000070.2	yes	yes	c.550dupA	p.Thr184fs	frameshift_variant	yes	c.548delCinsCA	p.Thr184Asnfs	frameshift_variant	yes	c.550dupA	p.Thr184AsnfsTer16	frameshift_variant	yes	no	yes	yes_m	no	yes_m	no	no	no	no	yes	no	yes_m	yes_m	yes_m	ins	-	yes	yes	yes
PTV033	chr15:42703179TAG>TTCATCT	TAG,TTCATCT	NM_000070.2	2	c.2362_2363delinsTCATCT	NP_000061.1	p.Arg788Serfs*14	frameshift_variant+missense_variant	NM_000070.2	yes	yes	c.2362_2363delAGinsTCATCT	p.Arg788fs	frameshift_variant&missense_variant	yes	c.2362delAinsTCATCT	p.Arg788Serfs	frameshift_variant	yes	c.2362_2363delAGinsTCATCT	p.Arg788SerfsTer14	frameshift_variant	yes_m	no	yes_m	yes_m	yes_m	yes_m	yes_m	yes_m	yes_m	no	yes	no	yes_m	yes_m	yes_m	delins	-	no	no	yes
PTV034	chr15:48782203C>T	C,T	NM_000138.4	4	c.2927G>A	NP_000129.3	p.Arg976His	missense_variant	NM_000138.4	yes	yes	c.2927G>A	p.Arg976His	missense_variant	yes	c.2927G>A	p.Arg976His	non_synonymous_codon	yes	c.2927G>A	p.Arg976His	missense_variant	yes	yes	yes	yes	yes	yes	yes	yes_m	yes	yes	yes	yes	yes	yes	yes	SNV	-	no	yes	no
PTV035	chr15:72105929CC>C	CC,C	NM_014249.3	3	c.951C=	NP_055064.1	p.Asp316=	synonymous_variant	NM_014249.3	yes	yes	c.952delC	p.His318fs	frameshift_variant	-	-	-	-	yes	c.952delC	p.His318ThrfsTer94	frameshift_variant	no	no	no	no	no	no	no	no	no	no	yes	no	no	yes_m	no	SNV	-	no	yes	no
PTV036	chr15:89873415G>A	G,A	NM_002693.2	2	c.752C>T	NP_002684.1	p.Thr251Ile	missense_variant	NM_002693.2	yes	yes	c.752C>T	p.Thr251Ile	missense_variant	yes	c.752C>T	p.Thr251Ile	non_synonymous_codon	yes	c.752C>T	p.Thr251Ile	missense_variant	yes	yes	yes	yes	yes	yes	yes	yes_m	yes	yes	yes	yes	yes	yes	yes	SNV	-	no	yes	no
PTV037	chr16:2103394C>T	C,T	NM_000548.3	3	c.277C>T	NP_000539.2	p.Arg93Trp	missense_variant	NM_000548.3	yes	yes	c.277C>T	p.Arg93Trp	missense_variant	yes	c.277C>T	p.Arg93Trp	non_synonymous_codon	yes	c.277C>T	p.Arg93Trp	missense_variant	yes	yes	yes	yes	yes	yes	yes	yes_m	yes	yes	yes	yes	yes	yes	yes	SNV	-	no	yes	no
PTV038	chr16:3779300C>G	C,G	NM_004380.2	2	c.5748G>C	NP_004371.2	p.Met1916Ile	missense_variant	NM_004380.2	yes	yes	c.5748G>C	p.Met1916Ile	missense_variant	yes	c.5748G>C	p.Met1916Ile	non_synonymous_codon	yes	c.5748G>C	p.Met1916Ile	missense_variant	yes	yes	yes	yes	yes	yes	yes	yes_m	yes	yes	yes	yes	yes	yes	yes	SNV	-	no	yes	no
PTV039	chr16:5128843C>G	C,G	NM_019109.4	4	c.826C>G	NP_061982.3	p.Arg276Gly	missense_variant	NM_019109.4	yes	yes	c.826C>G	p.Arg276Gly	missense_variant	yes	c.826C>G	p.Arg276Gly	non_synonymous_codon	yes	c.826C>G	p.Arg276Gly	missense_variant	yes	yes	yes	yes	yes	yes	yes	yes_m	yes	yes	yes	yes	yes	yes	yes	SNV	-	no	yes	no
PTV040	chr16:74808559C>T	C,T	NM_024306.4	4	c.95G>A	NP_077282.3	p.Arg32His	missense_variant	NM_024306.4	yes	yes	c.95G>A	p.Arg32His	missense_variant	yes	c.95G>A	p.Arg32His	non_synonymous_codon	yes	c.95G>A	p.Arg32His	missense_variant	yes	yes	yes	yes	yes	yes	yes	yes_m	yes	yes	yes	yes	yes	yes	yes	SNV	-	no	yes	no
PTV041	chr16:89574804C>A	C,A	NM_003119.2	2	c.-22C>A	-	-	5_prime_UTR_variant	NM_003119.2	yes	yes	c.-22C>A	-	upstream_gene_variant	-	-	-	-	yes		-	upstream_gene_variant	yes	no	no	yes	yes	yes	yes_m	no	yes_m	no	no	yes	yes	yes	yes	SNV	intronic	no	yes	no
PTV042	chr16:89574826A>C	A,C	NM_003119.2	2	c.1A>C	NP_003110.1	p.Met1?	start_lost	NM_003119.2	yes	yes	c.1A>C	p.Met1?	initiator_codon_variant	-	-	-	-	yes	c.1A>C	p.Met1?	start_lost	yes	no	yes	yes	no	yes	yes_m	no	yes	no	yes	no	no	yes	no	SNV	-	no	no	no
PTV043	chr16:89574914G>GT	G,GT	NM_003119.2	2	c.90dupT	NP_003110.1	p.Pro31Serfs*43	frameshift_variant+missense_variant	NM_003119.2	yes	yes	c.90dupT	p.Pro31fs	frameshift_variant	-	-	-	-	yes	c.90dupT	p.Pro31SerfsTer43	frameshift_variant	yes	no	yes	yes_m	no	yes_m	yes_m	no	yes_m	no	yes	no	no	yes_m	no	dup	-	no	yes	no
PTV044	chr16:89574916C>CGTC	C,CGTC	NM_003119.2	2	c.89_91dupGTC	NP_003110.1	p.Ser30_Pro31insArg	inframe_insertion	NM_003119.2	yes	yes	c.89_91dupGTC	p.Ser30_Pro31insArg	disruptive_inframe_insertion	-	-	-	-	yes	c.89_91dupGTC	p.Ser30_Pro31insArg	inframe_insertion	yes	no	yes	yes	no	yes	yes_m	no	yes	no	yes	no	no	yes	no	dup	-	no	no	no
PTV045	chr16:89575009G>A	G,A	NM_003119.2	2	c.183+1G>A	-	-	splice_donor_variant	NM_003119.2	yes	yes	c.183+1G>A	-	splice_donor_variant&intron_variant	-	-	-	-	yes	c.183+1G>A	-	splice_donor_variant	yes	no	yes	yes	yes	yes	yes_m	no	yes	no	yes	no	yes	yes	yes	SNV	intronic	no	no	no
PTV046A	chr16:89575040C>A	C,A	NM_003119.2	2	c.183+32C>A	-	-	intron_variant	NM_003119.2	yes	yes	c.183+32C>A	-	intron_variant	-	-	-	-	yes	c.183+32delCinsCA	-	intron_variant	yes	no	no	yes	yes	yes	yes	no	yes	no	no	no	yes	yes	yes	SNV	intronic	no	yes	no
PTV046CA	chr16:89575040C>CA	C,CA	NM_003119.2	2	c.183+32_183+33insA	-	-	intron_variant	NM_003119.2	yes	yes	c.183+32_183+33insA	-	intron_variant	-	-	-	-	-	-	-	-	yes	no	no	yes	yes	yes	yes	no	no	no	no	yes	yes	yes	yes	ins	intronic	no	no	yes
PTV047	chr16:89576896A>C	A,C	NM_003119.2	2	c.184-2A>C	-	-	splice_acceptor_variant	NM_003119.2	yes	yes	c.184-2A>C	-	splice_acceptor_variant&intron_variant	-	-	-	-	yes	c.184-2A>C	-	splice_acceptor_variant	yes	no	yes	yes	yes	yes	yes_m	no	yes	no	yes	no	yes	yes	yes	SNV	intronic	no	no	no
PTV048TA	chr16:89576930T>TA	T,TA	NM_003119.2	2	c.216_217insA	NP_003110.1	p.Glu73Argfs*30	frameshift_variant+missense_variant	NM_003119.2	yes	yes	c.216_217insA	p.Glu73fs	frameshift_variant	-	-	-	-	-	-	-	-	yes	no	no	yes_m	no	no	yes_m	no	no	no	no	yes	no	no	yes	ins	-	no	no	yes
PTV048TT	chr16:89576930T>TT	T,TT	NM_003119.2	2	c.216dupT	NP_003110.1	p.Glu73*	stop_gained	NM_003119.2	yes	yes	c.216dupT	p.Glu73fs	frameshift_variant&stop_gained	-	-	-	-	-	-	-	-	yes	no	no	no	no	no	yes_m	no	no	no	no	yes	no	no	yes	dup	-	no	no	yes
PTV049	chr16:89576931G>GTG	G,GTG	NM_003119.2	2	c.216_217dupTG	NP_003110.1	p.Glu73Valfs*9	frameshift_variant+missense_variant	NM_003119.2	yes	yes	c.216_217dupTG	p.Glu73fs	frameshift_variant	-	-	-	-	yes	c.216_217dupTG	p.Glu73ValfsTer9	frameshift_variant	yes	no	yes	yes_m	no	yes_m	yes_m	no	yes_m	no	yes	no	no	yes_m	no	dup	-	no	yes	no
PTV050	chr16:89598368CGGCCCCCCCGGCTGTGGGAAGACGCT>C	CGGCCCCCCCGGCTGTGGGAAGACGCT,C	NM_003119.2	2	c.1046_1071delGCCCCCCCGGCTGTGGGAAGACGCTG	NP_003110.1	p.Gly349Alafs*38	frameshift_variant+missense_variant	NM_003119.2	yes	yes	c.1046_1071delGCCCCCCCGGCTGTGGGAAGACGCTG	p.Gly349fs	frameshift_variant	-	-	-	-	yes	c.1046_1071delGCCCCCCCGGCTGTGGGAAGACGCTG	p.Gly349AlafsTer38	frameshift_variant	yes	no	yes	yes_m	no	yes_m	yes_m	no	yes_m	no	yes	no	no	yes_m	no	del	-	no	yes	no
PTV051	chr16:89613064AGGAGAGGCG>AT	AGGAGAGGCG,AT	NM_003119.2	2	c.1454_1462delinsT	NP_003110.1	p.Arg485Ilefs*3	frameshift_variant+missense_variant	NM_003119.2	yes	yes	c.1450-1_1457delGGAGAGGCGinsT	p.Glu484fs	frameshift_variant&splice_acceptor_variant&splice_region_variant&intron_variant	-	-	-	-	yes	c.1450-1_1457delGGAGAGGCGinsT	-	splice_acceptor_variant&coding_sequence_variant	no	no	no	no	no	no	yes_m	no	yes_m	no	yes	no	no	no	yes	delins	-	no	no	no
PTV052	chr16:89613145C>T	C,T	NM_003119.2	2	c.1529C>T	NP_003110.1	p.Ala510Val	missense_variant	NM_003119.2	yes	yes	c.1529C>T	p.Ala510Val	missense_variant	-	-	-	-	yes	c.1529C>T	p.Ala510Val	missense_variant	yes	no	yes	yes	no	yes	yes	no	yes	no	yes	no	no	yes	no	SNV	-	no	yes	no
PTV053	chr17:7578194GCAC>G	GCAC,G	NM_000546.5	5	c.652_654delGTG	NP_000537.3	p.Val218del	inframe_deletion	NM_000546.5	yes	yes	c.652_654delGTG	p.Val218del	inframe_deletion	yes	c.655delCinsGTGC	p.Val218_Pro219insVal	synonymous_codon	yes	c.652_654delGTG	p.Val218del	inframe_deletion	yes	no	yes	yes	no	yes	yes	no	yes	no	yes	no	no	yes	no	del	-	no	yes	no
PTV054	chr17:7578523T>TG	T,TG	NM_000546.5	5	c.406dupC	NP_000537.3	p.Gln136Profs*13	frameshift_variant	NM_000546.5	yes	yes	c.406dupC	p.Gln136fs	frameshift_variant	yes	c.407delAinsCA	p.Gln136Profs	frameshift_variant	yes	c.406dupC	p.Gln136ProfsTer13	frameshift_variant	yes	no	yes	yes_m	yes_m	yes_m	yes	yes	yes	no	yes	no	yes_m	yes_m	yes_m	dup	-	yes	yes	yes
PTV055	chr17:17119692A>C	A,C	NM_144997.5	5	c.1300+2T>G	-	-	splice_donor_variant	NM_144997.5	yes	yes	c.1300+2T>G	-	splice_donor_variant&intron_variant	yes	c.1300+2T>G	-	splice_donor_variant	yes	c.1300+2T>G	-	splice_donor_variant	yes	yes	yes	yes	yes	yes	yes_m	yes	yes	yes	yes	yes	yes	yes	yes	SNV	intronic	no	no	yes
PTV056	chr17:41197588GGACA>G	GGACA,G	NM_007294.3	3	c.*103_*106delTGTC	-	-	3_prime_UTR_variant	NM_007294.3	yes	yes	c.*103_*106delTGTC	-	3_prime_UTR_variant	yes	c.*107delCinsTGTCC	-	3_prime_UTR_variant	yes	c.*103_*106delTGTC	-	3_prime_UTR_variant	yes	no	yes	yes	yes	yes	yes	yes	yes	no	yes	no	yes	yes	yes	del	-	yes	yes	yes
PTV057	chr17:41256884C>G	C,G	NM_007294.3	3	c.301+1G>C	-	-	splice_donor_variant	NM_007294.3	yes	yes	c.301+1G>C	-	splice_donor_variant&intron_variant	yes	c.301+1G>C	-	splice_donor_variant	yes	c.301+1G>C	-	splice_donor_variant	yes	yes	yes	yes	yes	yes	yes_m	yes	yes	yes	yes	yes	yes	yes	yes	SNV	intronic	no	no	yes
PTV058	chr17:42991428C>A	C,A	NM_002055.4	4	c.490G>T	NP_002046.1	p.Glu164*	stop_gained	NM_002055.4	yes	yes	c.490G>T	p.Glu164*	stop_gained	yes	c.490G>T	p.Glu164Ter	stop_gained	yes	c.490G>T	p.Glu164Ter	stop_gained	yes	yes	yes	yes	yes_m	yes_m	yes	yes	yes	yes	yes	yes	yes_m	yes_m	yes	SNV	-	yes	yes	yes
PTV059	chr17:48252809A>T	A,T	NM_000023.2	2	c.*11A>T	-	-	3_prime_UTR_variant	NM_000023.2	yes	yes	c.*11A>T	-	splice_region_variant	yes	c.*11A>T	-	3_prime_UTR_variant	yes	c.*11A>T	-	splice_region_variant&3_prime_UTR_variant	yes	yes	yes	yes	yes	yes	no	yes	yes_m	yes	yes	yes	yes	yes	yes	SNV	-	no	no	no
PTV060	chr17:62022709G>GTC	G,GTC	NM_000334.4	4	c.3720+9_3720+10dupGA	-	-	intron_variant	NM_000334.4	yes	yes	c.3720+10_3720+11insGA	-	intron_variant	yes	c.3720+11delCinsGAC	-	intron_variant	yes	c.3720+9_3720+10dupGA	-	intron_variant	no	no	yes	yes	yes	yes	yes	yes	yes	no	no	no	yes	yes	yes	dup	intronic	yes	yes	yes
PTV061	chr17:62022711C>CT	C,CT	NM_000334.4	4	c.3720+8_3720+9insA	-	-	intron_variant	NM_000334.4	yes	yes	c.3720+8_3720+9insA	-	splice_region_variant&intron_variant	yes	c.3720+9delGinsAG	-	intron_variant	yes	c.3720+8_3720+9insA	-	intron_variant	yes	no	yes	yes	yes	yes	yes_m	yes	yes	no	yes	no	yes	yes	yes	ins	intronic	no	no	yes
PTV062	chr17:62023005G>GGC	G,GGC	NM_000334.4	4	c.3442-8_3442-7insGC	-	-	intron_variant	NM_000334.4	yes	yes	c.3442-8_3442-7insGC	-	splice_region_variant&intron_variant	yes	c.3442-7delCinsGCC	-	intron_variant	yes	c.3442-8_3442-7insGC	-	splice_region_variant&intron_variant	yes	no	yes	yes	yes	yes	yes_m	yes	yes_m	no	yes	no	yes	yes	yes	ins	intronic	no	yes	no
PTV063	chr17:62023006C>A	C,A	NM_000334.4	4	c.3442-8G>T	-	-	intron_variant	NM_000334.4	yes	yes	c.3442-8G>T	-	splice_region_variant&intron_variant	yes	c.3442-8G>T	-	intron_variant	yes	c.3442-8G>T	-	splice_region_variant&intron_variant	yes	yes	yes	yes	yes	yes	yes_m	yes	yes_m	yes	yes	yes	yes	yes	yes	SNV	intronic	no	yes	no
PTV064	chr17:62034787G>A	G,A	NM_000334.4	4	c.2111C>T	NP_000325.4	p.Thr704Met	missense_variant	NM_000334.4	yes	yes	c.2111C>T	p.Thr704Met	missense_variant	yes	c.2111C>T	p.Thr704Met	non_synonymous_codon	yes	c.2111C>T	p.Thr704Met	missense_variant	yes	yes	yes	yes	yes	yes	yes	yes_m	yes	yes	yes	yes	yes	yes	yes	SNV	-	no	yes	no
PTV065	chr18:24128261GTCCTCC>G	GTCCTCC,G	NM_001142730.2	2	c.234_239delGGAGGA	NP_001136202.1	p.Glu78_Glu79del	inframe_deletion	NM_001142730.2	yes	yes	c.234_239delGGAGGA	p.Glu78_Glu79del	disruptive_inframe_deletion	yes	c.240delCinsGGAGGAC	p.Glu79_Asp80insGluGlu	synonymous_codon	yes	c.234_239delGGAGGA	p.Glu78_Glu79del	inframe_deletion	yes	no	yes	yes	no	yes	yes_m	no	yes	no	yes	no	no	yes	no	del	-	no	no	no
PTV066	chr19:15291774G>A	G,A	NM_000435.2	2	c.2992C>T	NP_000426.2	p.Gln998*	stop_gained	NM_000435.2	yes	yes	c.2992C>T	p.Gln998*	stop_gained&splice_region_variant	yes	c.2992C>T	p.Gln998Ter	stop_gained	yes	c.2992C>T	p.Gln998Ter	stop_gained&splice_region_variant	yes	yes	yes	yes	yes_m	yes_m	yes_m	yes	yes_m	yes	yes	yes	yes_m	yes_m	yes	SNV	-	no	yes	no
PTV067	chr19:15311794A>G	A,G	NM_000435.2	2	c.-78T>C	-	-	5_prime_UTR_variant	NM_000435.2	yes	yes	c.-78T>C	-	upstream_gene_variant	yes	c.-78T>C	-	2KB_upstream_variant	yes		-	upstream_gene_variant	yes	yes	no	yes	yes	yes	yes_m	yes_m	yes_m	yes	no	no	yes	yes	yes	SNV	intronic	no	yes	no
PTV068	chr19:39076592G>A	G,A	NM_000540.2	2	c.14818G>A	NP_000531.2	p.Ala4940Thr	missense_variant	NM_000540.2	yes	yes	c.14818G>A	p.Ala4940Thr	missense_variant	yes	c.14818G>A	p.Ala4940Thr	non_synonymous_codon	yes	c.14818G>A	p.Ala4940Thr	missense_variant	yes	yes	yes	yes	yes	yes	yes	yes_m	yes	yes	yes	yes	yes	yes	yes	SNV	-	no	yes	no
PTV069	chr19:41123094G>GG	G,GG	NM_003573.2	2	c.3125G=	NP_003564.2	p.Gly1042=	synonymous_variant	NM_003573.2	yes	yes	c.3124dupG	p.Val1042fs	frameshift_variant	-	-	-	-	yes	c.3124dupG	p.Val1042GlyfsTer547	frameshift_variant	no	no	no	no	no	no	no	no	no	no	yes	no	no	yes_m	no	SNV	-	no	yes	no
PTV070	chr2:50149352T>C	T,C	NM_001135659.1	1	c.4374A>G	NP_001129131.1	p.Pro1458=	synonymous_variant	NM_001135659.1	yes	yes	c.4374A>G	p.Pro1458Pro	synonymous_variant	yes	c.4374A>G	p.Pro1458=	synonymous_codon	yes	c.4374A>G	p.=	synonymous_variant	yes	yes	yes	yes_m	yes	yes_m	yes	yes_m	yes	yes	yes	yes	yes_m	yes_m	yes_m	SNV	-	no	yes	no
PTV071	chr2:50847195G>A	G,A	NM_001135659.1	1	c.1405C>T	NP_001129131.1	p.Pro469Ser	missense_variant	NM_001135659.1	yes	yes	c.1405C>T	p.Pro469Ser	missense_variant	yes	c.1405C>T	p.Pro469Ser	non_synonymous_codon	yes	c.1405C>T	p.Pro469Ser	missense_variant	yes	yes	yes	yes	yes	yes	yes	yes_m	yes	yes	yes	yes	yes	yes	yes	SNV	-	no	yes	no
PTV072	chr2:71825797C>G	C,G	NM_003494.3	3	c.3624C>G	NP_003485.1	p.Ile1208Met	missense_variant	NM_003494.3	yes	yes	c.3624C>G	p.Ile1208Met	missense_variant	yes	c.3624C>G	p.Ile1208Met	non_synonymous_codon	yes	c.3624C>G	p.Ile1208Met	missense_variant	yes	yes	yes	yes	yes	yes	yes	yes_m	yes	yes	yes	yes	yes	yes	yes	SNV	-	no	yes	no
PTV073	chr2:166179712G>C	G,C	NM_021007.2	2	c.1718G>C	NP_066287.2	p.Ser573Thr	missense_variant	NM_021007.2	yes	yes	c.1718G>C	p.Ser573Thr	missense_variant	yes	c.1718G>C	p.Ser573Thr	non_synonymous_codon	yes	c.1718G>C	p.Ser573Thr	missense_variant	yes	yes	yes	yes	yes	yes	yes	yes_m	yes	yes	yes	yes	yes	yes	yes	SNV	-	no	yes	no
PTV074	chr2:166183371A>G	A,G	NM_021007.2	2	c.2026A>G	NP_066287.2	p.Thr676Ala	missense_variant	NM_021007.2	yes	yes	c.2026A>G	p.Thr676Ala	missense_variant	yes	c.2026A>G	p.Thr676Ala	non_synonymous_codon	yes	c.2026A>G	p.Thr676Ala	missense_variant	yes	yes	yes	yes	yes	yes	yes	yes_m	yes	yes	yes	yes	yes	yes	yes	SNV	-	no	yes	no
PTV075	chr2:166929889GTCCAGGTCCT>GAC	GTCCAGGTCCT,GAC	NM_001165963.1	1	c.233_242delinsGT	NP_001159435.1	p.Glu78Glyfs*7	frameshift_variant+missense_variant	NM_001165963.1	yes	yes	c.233_242delAGGACCTGGAinsGT	p.Glu78fs	frameshift_variant&missense_variant	yes	c.242delAinsGT	p.Asp81Glyfs	frameshift_variant	yes	c.233_242delAGGACCTGGAinsGT	p.Glu78GlyfsTer7	frameshift_variant	yes_m	no	yes_m	yes_m	no	yes_m	yes_m	yes_m	yes_m	no	yes	no	no	yes_m	no	delins	-	no	no	yes
PTV076	chr2:166929891CCAGGTCCT>C	CCAGGTCCT,C	NM_001165963.1	1	c.233_240delAGGACCTG	NP_001159435.1	p.Glu78Glyfs*7	frameshift_variant+missense_variant	NM_001165963.1	yes	yes	c.233_240delAGGACCTG	p.Glu78fs	frameshift_variant	yes	c.241delGinsAGGACCTGG	p.Asp81Argfs	frameshift_variant	yes	c.233_240delAGGACCTG	p.Glu78GlyfsTer7	frameshift_variant	yes	no	yes	yes_m	no	yes_m	yes_m	yes_m	yes_m	no	yes	no	no	yes_m	no	del	-	yes	yes	yes
PTV077	chr2:179393504G>T	G,T	NM_133378.4	4	c.99270C>A	NP_596869.4	p.Ser33090Arg	missense_variant	NM_133378.4	yes	yes	c.99270C>A	p.Ser33090Arg	missense_variant	yes	c.99270C>A	p.Ser33090Arg	non_synonymous_codon	yes	c.99270C>A	p.Ser33090Arg	missense_variant	yes	yes	yes	yes	yes	yes	yes	yes_m	yes	yes	yes	yes	yes	yes	yes	SNV	-	no	yes	no
PTV078	chr2:185803444TGCAGCTGCTGCAGCTGCAGCTGCA>T	TGCAGCTGCTGCAGCTGCAGCTGCA,T	NM_194250.1	1	c.3324_3347delAGCTGCTGCAGCTGCAGCTGCAGC	NP_919226.1	p.Ala1112_Ala1119del	inframe_deletion	NM_194250.1	yes	yes	c.3324_3347delAGCTGCTGCAGCTGCAGCTGCAGC	p.Ala1109_Ala1116del	disruptive_inframe_deletion	yes	c.3321delTinsTGCAGCTGCTGCAGCTGCAGCTGCA	p.Ala1119_Gly1120insAlaAlaAlaAlaAlaAlaAlaAla	synonymous_codon	yes	c.3324_3347delAGCTGCTGCAGCTGCAGCTGCAGC	p.Ala1112_Ala1119del	inframe_deletion	no	no	no	no	no	yes	yes_m	no	yes	no	yes	no	no	no	no	del	-	no	no	no
PTV079	chr2:201950249G>T	G,T	NM_002491.2	2	c.208G>T	NP_002482.1	p.Gly70*	stop_gained	NM_002491.2	yes	yes	c.208G>T	p.Gly70*	stop_gained	yes	c.208G>T	p.Gly70Ter	stop_gained	yes	c.208G>T	p.Gly70Ter	stop_gained	yes	yes	yes	yes	yes_m	yes_m	yes	yes	yes	yes	yes	yes	yes_m	yes_m	yes	SNV	-	yes	yes	yes
PTV080	chr2:238268730C>A	C,A	NM_004369.3	3	c.6282+1G>T	-	-	splice_donor_variant	NM_004369.3	yes	yes	c.6282+1G>T	-	splice_donor_variant&intron_variant	yes	c.6282+1G>T	-	splice_donor_variant	yes	c.6282+1G>T	-	splice_donor_variant	yes	yes	yes	yes	yes	yes	yes_m	yes	yes	yes	yes	yes	yes	yes	yes	SNV	intronic	no	no	yes
PTV081	chr21:43897396C>T	C,T	NM_080860.2	2	c.727+5G>A	-	-	intron_variant	NM_080860.2	yes	yes	c.727+5G>A	-	splice_region_variant&intron_variant	-	-	-	-	yes	c.727+5G>A	-	splice_region_variant&intron_variant	yes	no	yes	yes	yes	yes	yes_m	no	yes_m	no	yes	no	yes	yes	yes	SNV	intronic	no	yes	no
PTV082	chr22:30064360G>GCGACGC	G,GCGACGC	NM_000268.3	3	c.924_925insCGACGC	NP_000259.1	p.Arg310_Arg311dup	inframe_insertion	NM_000268.3	yes	yes	c.924_925insCGACGC	p.Arg309_Arg310insArgArg	inframe_insertion	yes	c.924delGinsGCGACGC	p.Arg311_Lys312insArgArg	inframe variant	yes	c.924_925insCGACGC	p.Arg310_Arg311dup	inframe_insertion	yes	no	yes	no	no	yes	yes	no	yes	no	yes	no	no	no	no	ins	-	no	yes	no
PTV083	chr22:51135988GGTT>G	GGTT,G	NM_033517.1	1	c.1307_1309delGTT	NP_277052.1	p.(=)	frameshift_variant+missense_variant	NM_033517.1	yes	yes	c.1307_1309delGTT	p.Gly436_Ser437delinsAla	disruptive_inframe_deletion	yes	c.1345delGinsGGTT	p.Gly449_Pro450insCys	synonymous_codon	yes	c.1307_1309delGTT	p.Gly436_Ser437delinsAla	inframe_deletion	yes	no	yes	no	no	no	no	no	no	no	yes	no	no	yes	no	del	-	no	no	no
PTV085	chr3:50402127T>G	T,G	NM_006030.2	2	c.3402A>C	NP_006021.2	p.Gln1134His	missense_variant	NM_006030.2	yes	yes	c.3402A>C	p.Gln1134His	missense_variant	-	-	-	-	yes	c.3402A>C	p.Gln1134His	missense_variant	yes	no	yes	yes	no	yes	yes	no	yes	no	yes	no	no	yes	no	SNV	-	no	yes	no
PTV086	chr3:50402890G>A	G,A	NM_006030.2	2	c.2995C>T	NP_006021.2	p.Pro999Ser	missense_variant	NM_006030.2	yes	yes	c.2995C>T	p.Pro999Ser	missense_variant	-	-	-	-	yes	c.2995C>T	p.Pro999Ser	missense_variant	yes	no	yes	yes	no	yes	yes	no	yes	no	yes	no	no	yes	no	SNV	-	no	yes	no
PTV087	chr3:57851007AG>A	AG,A	NM_007159.2	2	c.1135+565delG	-	-	intron_variant	NM_007159.2	yes	yes	c.1135+565delG	-	intron_variant	-	-	-	-	yes	c.1135+565delG	-	intron_variant	yes	no	yes	yes	yes	yes	yes	no	yes	no	yes	no	yes	yes	yes	del	intronic	no	yes	no
PTV088	chr3:122003832G>C	G,C	NM_000388.3	3	c.3031C=	NP_000379.2	p.Gln1011=	synonymous_variant	NM_000388.3	yes	yes	c.3031G>C	p.Glu1011Gln	missense_variant	yes	c.3031C=	p.Gln1011=	synonymous_codon	yes	c.3031G>C	p.Glu1011Gln	missense_variant	no	yes	no	no	yes	no	no	yes_m	no	no	yes	no	no	yes	no	SNV	-	no	yes	no
PTV089	chr4:153332910C>CAGG	C,CAGG	NM_033632.3	3	c.45_46insCCT	NP_361014.1	p.Thr15_Gly16insPro	inframe_insertion	NM_033632.3	yes	yes	c.45_46insCCT	p.Thr15_Gly16insPro	inframe_insertion	yes	c.46delGinsCCTG	p.Thr15_Gly16insPro	inframe variant	yes	c.45_46insCCT	p.Thr15_Gly16insPro	inframe_insertion	yes	no	yes	yes	yes	yes	yes	no	yes	no	yes	no	yes	yes	yes	ins	-	no	yes	no
PTV090	chr5:1295183G>A	G,A	NM_198253.2	2	c.-79C>T	-	-	5_prime_UTR_variant	NM_198253.2	yes	yes	c.-79C>T	-	upstream_gene_variant	yes	c.-79C>T	-	2KB_upstream_variant	yes		-	upstream_gene_variant	yes	yes	no	yes	yes	yes	yes_m	yes_m	yes_m	yes	no	no	yes	yes	yes	SNV	intronic	no	yes	no
PTV091	chr5:77396835TTTC>T	TTTC,T	NM_003664.4	4	c.2409_2411delGAA	NP_003655.3	p.Lys804del	inframe_deletion	NM_003664.4	yes	yes	c.2409_2411delGAA	p.Lys804del	disruptive_inframe_deletion	yes	c.2412delAinsGAAA	p.Lys804_Thr805insLys	synonymous_codon	yes	c.2409_2411delGAA	p.Lys804del	inframe_deletion	yes	no	yes	yes	no	yes	yes_m	no	yes	no	yes	no	no	yes	no	del	-	no	no	no
PTV092	chr5:118811422GGTGA>G	GGTGA,G	NM_000414.3	3	c.302+3_302+6delGAGT	-	-	splice_donor_variant	NM_000414.3	yes	yes	c.302+1_302+4delGTGA	-	splice_donor_variant&splice_region_variant&intron_variant	yes	c.302delGinsGGTGA	p.Ile102Terfs	frameshift_variant	yes	c.302+3_302+6delGAGT	-	splice_donor_variant&intron_variant	no	no	yes	yes	no	yes	yes_m	no	yes_m	no	no	no	no	yes	no	del	intronic	no	no	no
PTV093	chr5:131705587CG>C	CG,C	NM_003060.3	3	c.-75delG	-	-	5_prime_UTR_variant	NM_003060.3	yes	yes	c.-75delG	-	5_prime_UTR_variant	yes	c.-78delCinsCG	-	5_prime_UTR_variant	yes	c.-75delG	-	5_prime_UTR_variant	yes	no	yes	yes	yes	yes	yes	yes	yes	no	yes	no	yes	yes	yes	del	intronic	yes	yes	yes
PTV094	chr5:148406482T>C	T,C	NM_024577.3	3	c.2813A>G	NP_078853.2	p.His938Arg	missense_variant	NM_024577.3	yes	yes	c.2813A>G	p.His938Arg	missense_variant	yes	c.2813A>G	p.His938Arg	non_synonymous_codon	yes	c.2813A>G	p.His938Arg	missense_variant	yes	yes	yes	yes	yes	yes	yes	yes_m	yes	yes	yes	yes	yes	yes	yes	SNV	-	no	yes	no
PTV095	chr6:110036337T>TCAG	T,TCAG	NM_014845.5	5	c.123_124insCAG	NP_055660.1	p.Ile41_Asp42insGln	inframe_insertion	NM_014845.5	yes	yes	c.123_124insCAG	p.Ile41_Asp42insGln	inframe_insertion	yes	c.123delTinsTCAG	p.Ile41_Asp42insGln	inframe variant	yes	c.123_124insCAG	p.Ile41_Asp42insGln	inframe_insertion	yes	no	yes	yes	yes	yes	yes	no	yes	no	yes	no	yes	yes	yes	ins	-	no	yes	no
PTV096	chr6:110036337TGAT>T	TGAT,T	NM_014845.5	5	c.124_126delGAT	NP_055660.1	p.Asp42del	inframe_deletion	NM_014845.5	yes	yes	c.124_126delGAT	p.Asp42del	inframe_deletion	yes	c.122delTinsTTGA	p.Asp42_Arg43insAsp	synonymous_codon	yes	c.124_126delGAT	p.Asp42del	inframe_deletion	yes	no	yes	yes	no	yes	yes	no	yes	no	yes	no	no	yes	no	del	-	no	yes	no
PTV097	chr6:152651802C>A	C,A	NM_033071.3	3	c.13805G>T	NP_149062.1	p.Arg4602Leu	missense_variant	NM_033071.3	yes	yes	c.13805G>T	p.Arg4602Leu	missense_variant	yes	c.13805G>T	p.Arg4602Leu	non_synonymous_codon	yes	c.13805G>T	p.Arg4602Leu	missense_variant	yes	yes	yes	yes	yes	yes	yes	yes_m	yes	yes	yes	yes	yes	yes	yes	SNV	-	no	yes	no
PTV098	chr6:152737643C>G	C,G	NM_033071.3	3	c.5950G>C	NP_149062.1	p.Ala1984Pro	missense_variant	NM_033071.3	yes	yes	c.5950G>C	p.Ala1984Pro	missense_variant	yes	c.5950G>C	p.Ala1984Pro	non_synonymous_codon	yes	c.5950G>C	p.Ala1984Pro	missense_variant	yes	yes	yes	yes	yes	yes	yes	yes_m	yes	yes	yes	yes	yes	yes	yes	SNV	-	no	yes	no
PTV099	chr7:6026775T>C	T,C	NM_000535.5	5	c.1621G=	NP_000526.1	p.Glu541=	synonymous_variant	NM_000535.5	yes	yes	c.1621A>G	p.Lys541Glu	missense_variant	yes	c.1621G=	p.Glu541=	synonymous_codon	yes	c.1621A>G	p.Lys541Glu	missense_variant	no	yes	no	no	yes	no	no	yes_m	no	no	yes	no	no	yes	no	SNV	-	no	yes	no
PTV100	chr7:55242465GGAATTAAGAGAAGCA>G	GGAATTAAGAGAAGCA,G	NM_005228.3	3	c.2236_2250delGAATTAAGAGAAGCA	NP_005219.2	p.Glu746_Ala750del	inframe_deletion	NM_005228.3	yes	yes	c.2236_2250delGAATTAAGAGAAGCA	p.Glu746_Ala750del	inframe_deletion	yes	c.2235delGinsGGAATTAAGAGAAGCA	p.Ala750_Thr751insGluLeuArgGluAla	synonymous_codon	yes	c.2236_2250delGAATTAAGAGAAGCA	p.Glu746_Ala750del	inframe_deletion	yes	no	yes	yes	no	yes	yes	no	yes	no	yes	no	no	yes	no	del	-	no	yes	no
PTV101	chr7:55248980C>CTCCAGGAAGCCT	C,CTCCAGGAAGCCT	NM_005228.3	3	c.2284-5_2290dupTCCAGGAAGCCT	NP_005219.2	p.Ala763_Tyr764insPheGlnGluAla	inframe_insertion	NM_005228.3	yes	yes	c.2284-5_2290dupTCCAGGAAGCCT	p.Ala763_Tyr764insPheGlnGluAla	disruptive_inframe_insertion	yes	c.2284-6delCinsCTCCAGGAAGCCT	-	intron_variant	yes	c.2284-5_2290dupTCCAGGAAGCCT	p.Ala763_Tyr764insPheGlnGluAla	splice_region_variant&intron_variant	yes	no	yes	yes	no	yes	yes_m	no	yes_m	no	yes	no	no	yes	no	dup	intronic	no	no	no
PTV102	chr7:75932111C>A	C,A	NM_001540.3	3	c.82C>A	NP_001531.1	p.Leu28Ile	missense_variant	NM_001540.3	yes	yes	c.82C>A	p.Leu28Ile	missense_variant	yes	c.82C>A	p.Leu28Ile	non_synonymous_codon	yes	c.82C>A	p.Leu28Ile	missense_variant	yes	yes	yes	yes	yes	yes	yes	yes_m	yes	yes	yes	yes	yes	yes	yes	SNV	-	no	yes	no
PTV103	chr7:91652178A>AAAC	A,AAAC	NM_005751.4	4	c.4004_4006dupAAC	NP_005742.4	p.Lys1335_Leu1336insGln	inframe_insertion	NM_005751.4	yes	yes	c.4004_4006dupAAC	p.Lys1335_Leu1336insGln	disruptive_inframe_insertion	-	-	-	-	yes	c.4004_4006dupAAC	p.Lys1335_Leu1336insGln	inframe_insertion	yes	no	yes	yes	no	yes	yes_m	no	yes	no	yes	no	no	yes	no	dup	-	no	no	no
PTV104	chr7:117199644ATCT>A	ATCT,A	NM_000492.3	3	c.1521_1523delCTT	NP_000483.3	p.Phe508del	inframe_deletion	NM_000492.3	yes	yes	c.1521_1523delCTT	p.Phe508del	disruptive_inframe_deletion	yes	c.1519delAinsATCT	p.Phe508_Gly509insPhe	synonymous_codon	yes	c.1521_1523delCTT	p.Phe508del	inframe_deletion	yes	no	yes	yes	no	yes	yes_m	no	yes	no	yes	no	no	yes	no	del	-	no	no	no
PTV105	chr7:140453136AC>CT	AC,CT	NM_004333.4	4	c.1798_1799delinsAG	NP_004324.2	p.Val600Arg	missense_variant	NM_004333.4	yes	yes	c.1798_1799delGTinsAG	p.Val600Arg	missense_variant	yes	c.1799delTinsAG	p.Val600Glufs	frameshift_variant	yes	c.1798_1799delGTinsAG	p.Val600Arg	missense_variant	yes_m	no	yes_m	yes	no	yes	yes	no	yes	no	yes	no	no	yes	no	delins	-	no	yes	no
PTV106	chr7:140453136A>C	A,C	NM_004333.4	4	c.1798_1799delinsAG	NP_004324.2	p.Val600Arg	missense_variant	NM_004333.4	yes	yes	c.1799T>A	p.Val600Glu	missense_variant	yes	c.1799T>A	p.Val600Glu	non_synonymous_codon	yes	c.1799T>A	p.Val600Glu	missense_variant	no	no	no	no	no	no	yes	yes_m	yes	yes	yes	yes	yes	yes	yes	delins	-	no	yes	no
PTV107	chr7:140453137C>T	C,T	NM_004333.4	4	c.1798_1799delinsAG	NP_004324.2	p.Val600Arg	missense_variant	NM_004333.4	yes	yes	c.1798G>A	p.Val600Met	missense_variant	yes	c.1798G>A	p.Val600Met	non_synonymous_codon	yes	c.1798G>A	p.Val600Met	missense_variant	no	no	no	no	no	no	yes	yes_m	yes	yes	yes	yes	yes	yes	yes	delins	-	no	yes	no
PTV108	chr7:143013488A>T	A,T	NM_000083.2	2	c.180+3A>T	-	-	intron_variant	NM_000083.2	yes	yes	c.180+3A>T	-	splice_region_variant&intron_variant	yes	c.180+3A>T	-	intron_variant	yes	c.180+3A>T	-	splice_region_variant&intron_variant	yes	yes	yes	yes	yes	yes	yes_m	yes	yes_m	yes	yes	yes	yes	yes	yes	SNV	intronic	no	yes	no
PTV109	chr7:143018934G>A	G,A	NM_000083.2	2	c.689G>A	NP_000074.2	p.Gly230Glu	missense_variant	NM_000083.2	yes	yes	c.689G>A	p.Gly230Glu	missense_variant	yes	c.689G>A	p.Gly230Glu	non_synonymous_codon	yes	c.689G>A	p.Gly230Glu	missense_variant	yes	yes	yes	yes	yes	yes	yes	yes_m	yes	yes	yes	yes	yes	yes	yes	SNV	-	no	yes	no
PTV110	chr7:143048771C>T	C,T	NM_000083.2	2	c.2680C>T	NP_000074.2	p.Arg894*	stop_gained	NM_000083.2	yes	yes	c.2680C>T	p.Arg894*	stop_gained	yes	c.2680C>T	p.Arg894Ter	stop_gained	yes	c.2680C>T	p.Arg894Ter	stop_gained	yes	yes	yes	yes	yes_m	yes_m	yes	yes	yes	yes	yes	yes	yes_m	yes_m	yes	SNV	-	yes	yes	yes
PTV111	chr8:1871951C>T	C,T	NM_014629.2	2	c.2399C>T	NP_055444.2	p.Pro800Leu	missense_variant	NM_014629.2	yes	yes	c.2399C>T	p.Pro800Leu	missense_variant	yes	c.2399C>T	p.Pro800Leu	non_synonymous_codon	yes	c.2399C>T	p.Pro800Leu	missense_variant	yes	yes	yes	yes	yes	yes	yes	yes_m	yes	yes	yes	yes	yes	yes	yes	SNV	-	no	yes	no
PTV112	chr9:13112056T>TG	T,TG	NM_003829.4	4	c.5603dupC	NP_003820.2	p.Thr1869Asnfs*15	frameshift_variant+missense_variant	NM_003829.4	yes	yes	c.5603dupC	p.Thr1869fs	frameshift_variant	yes	c.5604delAinsCA	p.Thr1869Asnfs	frameshift_variant	yes	c.5603dupC	p.Thr1869AsnfsTer15	frameshift_variant	yes	no	yes	yes_m	yes_m	yes_m	yes_m	yes_m	yes_m	no	yes	no	yes_m	yes_m	yes_m	dup	-	yes	yes	yes
PTV113	chr9:21971208C>A	C,A	NM_000077.4	4	c.151-1G>T	-	-	splice_acceptor_variant	NM_000077.4	yes	yes	c.151-1G>T	-	splice_acceptor_variant&intron_variant	yes	c.151-1G>T	-	splice_acceptor_variant	yes	c.151-1G>T	-	splice_acceptor_variant	yes	yes	yes	yes	yes	yes	yes_m	yes	yes	yes	yes	yes	yes	yes	yes	SNV	intronic	no	no	yes
PTV114	chr9:35683240T>TG	T,TG	NM_003289.3	3	c.773-3dupC	-	-	intron_variant	NM_003289.3	yes	yes	c.773-3_773-2insC	-	splice_region_variant&intron_variant	-	-	-	-	yes	c.773-3dupC	-	splice_region_variant&intron_variant	no	no	yes	yes	yes	yes	yes_m	no	yes_m	no	no	no	yes	yes	yes	dup	intronic	no	yes	no
PTV115	chr9:135796754G>A	G,A	NM_000368.4	4	c.733C>T	NP_000359.1	p.Arg245*	stop_gained	NM_000368.4	yes	yes	c.733C>T	p.Arg245*	stop_gained	yes	c.733C>T	p.Arg245Ter	stop_gained	yes	c.733C>T	p.Arg245Ter	stop_gained	yes	yes	yes	yes	yes_m	yes_m	yes	yes	yes	yes	yes	yes	yes_m	yes_m	yes	SNV	-	yes	yes	yes
PTV116	chrHG536_PATCH:10391AC>A	AC,A	NM_005247.2	2	c.616delG	NP_005238.1	p.Val206Serfs	frameshift_variant+missense_variant	NM_005247.2	yes	-	-	-	-	yes	c.617delTinsGT	p.Val206Glyfs	frameshift_variant	-	-	-	-	no	no	no	no	yes_m	no	no	yes_m	no	no	yes	no	no	yes	no	del	-	no	yes	no
PTV121	chrHSCHR6_MHC_MANN_CTG1:3848158T>G	T,G	NM_021983.4	4	c.490G>C	NP_068818.4	p.Gly164Arg	missense_variant	NM_021983.4	yes	-	-	-	-	yes	c.490G>C	p.Gly164Arg	non_synonymous_codon	yes	c.490A>C	p.Ser164Arg	missense_variant	no	yes	no	no	yes	no	no	yes_m	yes	no	no	no	no	no	no	SNV	-	no	no	no
PTV122	chrHSCHR6_MHC_MANN_CTG1:3851043C>A	C,A	NM_021983.4	4	c.346G>T	NP_068818.4	p.Glu116*	stop_gained	NM_021983.4	yes	-	-	-	-	-	-	-	-	yes	c.346G>T	p.Glu116Ter	stop_gained	no	no	yes	no	no	yes_m	no	no	yes	yes	no	no	yes	no	no	SNV	-	yes	no	no
PTV123	chrX:70443101C>T	C,T	NM_000166.5	5	c.-101C>T	-	-	5_prime_UTR_variant	NM_000166.5	yes	yes	c.-101C>T	-	5_prime_UTR_variant	yes	c.-101C>T	-	5_prime_UTR_variant	yes	c.-101C>T	-	5_prime_UTR_variant	yes	yes	yes	yes	yes	yes	yes	yes	yes	yes	yes	yes	yes	yes	yes	SNV	intronic	yes	yes	yes
PTV124G	chrX:107845202GACCACC>G	GACCACC,G	NM_000495.4	4	c.2130_2135delACCACC	NP_000486.1	p.Pro711_Pro712del	inframe_deletion	NM_000495.4	yes	yes	c.2130_2135delACCACC	p.Pro711_Pro712del	disruptive_inframe_deletion	yes	c.2129delGinsGACCACC	p.Pro712_Gly713insProPro	synonymous_codon	-	-	-	-	yes	no	no	yes	no	no	yes_m	no	no	no	no	no	no	no	no	del	-	no	no	no
PTV124GACC	chrX:107845202GACCACC>GACC	GACCACC,GACC	NM_000495.4	4	c.2133_2135delACC	NP_000486.1	p.Pro712del	inframe_deletion	NM_000495.4	yes	yes	c.2133_2135delACC	p.Pro712del	disruptive_inframe_deletion	yes	c.2129delGinsGACC	p.Pro712_Gly713insPro	inframe variant	-	-	-	-	yes	no	no	yes	no	no	yes_m	no	no	no	no	no	no	no	no	del	-	no	no	no
PTV125	chrX:153296777G>A	G,A	NM_004992.3	3	c.502C>T	NP_004983.1	p.Arg168*	stop_gained	NM_004992.3	yes	-	-	-	-	yes	c.502C>T	p.Arg168Ter	stop_gained	yes	c.502C>T	p.Arg168Ter	stop_gained	no	yes	yes	no	yes_m	yes_m	no	yes	yes	no	no	yes	no	no	yes	SNV	-	no	no	yes

## Sheet: Table S5
Example Nomenclature Discrepancies from the Ground Truth Test
Coding
Reference ID	Type	position	ref	alt	Transcript	Reference	SnpEff	VR	Vep	Notes	Preferred HGVS
PTV008	deletion	chr1:153791300	CTG	CTG,C	NM_020699.2	c.562_563delCA	c.562_563delCA	c.564delGinsCAG	c.562_563delCA		c.562_563del
PTV009	deletion	chr1:156104666	TTGAGAGCCGGCTGGCGGATGCGCT	TCCCC	NM_005572.3	c.711_734delinsCCCC	c.711_734delTGAGAGCCGGCTGGCGGATGCGCTinsCCCC	c.711delTinsCCCC	c.711_734delTGAGAGCCGGCTGGCGGATGCGCTinsCCCC		c.711_734delinsCCCC
PTV026	SNV - intronic	chr13:31789170CT>C	CT	C	NM_194318.3	c.71-5delT	c.71-17delT	c.71-18CT>C	c.71-5delT		c.71-5del
PTV019	deletion	chr12:22018712TC>T	TC	T	NM_005691.2	c.2199-1302delG	c.2199-1302delG	c.2199-1301GA>A	c.2199-1302delG		c.2199-1302del
Protein
Reference ID	Type	position	ref	alt	Transcript	Reference	SnpEff	VR	Vep	coding syntax for all three tools	Preferred HGVS
PTV009	complex indel	chr1:156104666	TTGAGAGCCGGCTGGCGGATGCGCT	TCCCC	NM_005572.3	p.Glu238Profs*9	p.Glu238fs	p.Phe237_Glu238insPro	p.Glu238ProfsTer9	c.711_734delinsCCCC (variations of the same descriptor)	p.Glu238ProfsTer9 or p.Glu238fs
PTV078	deletion	chr2:185803444	TGCAGCTGCTGCAGCTGCAGCTGCAGCC	T	NM_194250.1	p.Ala1112_Ala1119del	p.Ala1109_Ala1116del	p.Ala1119_Gly1120insAlaAlaAlaAlaAlaAlaAlaAla	p.Ala1112_Ala1119del	NM_194250.1:c.3335_3358del	p.Ala1112_Ala1119del
PTV082	deletion	chr22:30064360	G	GCGACGC	NM_000268.3	p.Arg310_Arg311dup	p.Arg309_Arg310insArgArg	p.Arg311_Lys312insArgArg	p.Arg310_Arg311dup	c.924_925insCGACGC	p.Arg310_Arg311dup
PTV013	SNV	chr1:226125468	G	A	NM_003240.3	p.Thr258=	p.Thr258Thr	p.Thr258=	p.=	c.774C>T	p.Thr258=
Effect
Reference ID	Type	position	ref	alt	Transcript	Coding HGVS	Reference	SnpEff	VR	Vep	Notes
PTV059	SNV	chr17:48252809	A	T	NM_000023.2	c.*11A>T	3_prime_UTR_variant	splice_region_variant	3_prime_UTR_variant	splice_region_variant&3_prime_UTR_variant	all coding syntax were the same
PTV011	SNV	chr1:161279695	T	A	NM_000530.6	c.1A>T	start_lost	initiator_codon_variant	non_synonymous_codon	start_lost	VR described the p.hgvs as 'p.Met1Leu'
Multibase deletion annotation specific to Variation Reporter
Reference ID	Type	position	ref	alt	Transcript	VR	Reference (and Preferred) HGVS
PTV004	deletion	chr1:68912523	TGAGCCAGAG	T	NM_000329.2	c.115delAinsCTCTGGCTCA	c.106_114delCTCTGGCTC
PTV100	deletion	chr7:55242465	GGAATTAAGAGAAGCA	G	NM_005228.3	c.2235delGinsGGAATTAAGAGAAGCA	c.2236_2250delGAATTAAGAGAAGCA
PTV053	deletion	chr17:7578194	GCAC	G	NM_000546.5	c.655delCinsGTGC	c.652_654delGTG
RefSeq Genomic Differences
Reference ID	Type	position	ref	alt	transcript	SnpEff	VR	Vep	Reference (and Preferred) HGVS
PTV035	deletion	chr15:72105929	CC	C	NM_014249.3	c.952delC	-	c.952delC	c.951C=
PTV069	insertion	chr19:41123094	G	GG	NM_003573.2	c.3124dupG	-	c.3124dupG	c.3125G=
PTV088	SNV	chr3:122003832	G	C	NM_000388.3	c.3031G>C	c.3031C=	c.3031G>C	c.3031C=
PTV099	SNV	chr7:6026775	T	C	NM_000535.5	c.1621A>G	c.1621G=	c.1621A>G	c.1621G=

## Sheet: Table S6
Annotation of dinucleotide substitutions
chrid	ref_alt	transcript	phased_in_vcf?	reference coding	protein_accession	reference protein	snpeff_coding	vep_coding	vr_coding	snpeff_protein	vep_protein	vr_protein	id
chr7:140453136AC>CT	AC,CT	NM_004333.4	yes	c.1798_1799delinsAG	NP_004324.2	p.Val600Arg	c.1798_1799delGTinsAG	c.1798_1799delGTinsAG	c.1799delTinsAG	p.Val600Arg	p.Val600Arg	p.Val600Glufs	PTV105
chr7:140453136A>C	A,C	NM_004333.4	no	c.1799T>G	NP_004324.2	p.Val600Glu	c.1799T>A	c.1799T>A	c.1799T>A	p.Val600Glu	p.Val600Glu	p.Val600Glu	PTV106
chr7:140453137C>T	C,T	NM_004333.4	no	c.1798G>A	NP_004324.2	p.Val600Met	c.1798G>A	c.1798G>A	c.1798G>A	p.Val600Met	p.Val600Met	p.Val600Met	PTV107

## Sheet: Table S7
Tools Run Time
Tool	Run time (~100K variants)
SnpEff	0.5 h
VEP	3 h
Variation Reporter	>400 h	*
* predicted based on time for our test set of 127 variants. A new Variation Reporter script now provides functionality to better handle large upload files

## Sheet: Table S8
ClinVar Variants demonstrating SnpEff Right-Shifting Errors
chrid	ref_alt	type	transcript	version	ref_c_hgvs	ref_p_hgvs	ref_effect	query_transcript	query_t_match	snpeff_transcript	snpeff_c_hgvs	snpeff_p_hgvs	snpeff_impact	vr_transcript	vr_c_hgvs	vr_p_hgvs	vr_impact	vep_transcript	vep_c_hgvs	vep_p_hgvs	vep_impact	s_c_check	vr_c_check	vep_c_check	s_p_check	vr_p_check	vep_p_check	s_e_check	vr_e_check	vep_e_check	all_c_exact	all_c	all_p_exact	all_p	all_t_exact	all_t	shared_c	shared_p	c_s_vr	c_s_vp	c_vr_vp	p_s_vr	p_s_vp	p_vr_vp	type	intronic
rs786200898_-	chr2:71743373-71743373	deletion	NM_003494.3	3	c.855+1delG		-	-	rs786200898_-	yes	c.844delG	p.Ile282fs	frameshift_variant	yes	c.855+1delG	-	frameshift_variant&splice_region_variant	yes	c.855+1delG	-	frameshift_variant&splice_region_variant	no	yes	yes	no	yes	yes	no	yes_m	yes_m	2	2	2	2	3	3	1	1	no	no	yes	no	no	yes	del	intronic
rs606231210_-	chr6:161162450-161162450	deletion	NM_000301.3	3	c.2125+1delG		-	-	rs606231210_-	yes	c.2114delG	p.Gly705fs	frameshift_variant	yes	c.2125+1delG	-	frameshift_variant&splice_region_variant	yes	c.2125+1delG	-	frameshift_variant&splice_region_variant	no	yes	yes	no	yes	yes	no	yes_m	yes_m	2	2	2	2	3	3	1	1	no	no	yes	no	no	yes	del	intronic
rs386833760_-	chr4:15589553-15589553	deletion	NM_001080522.2	2	c.4179+1delG		-	-	rs386833760_-	yes	c.4168delG	p.Ala1390fs	frameshift_variant	yes	c.4179+1delG	-	frameshift_variant&splice_region_variant	yes	c.4179+1delG	-	frameshift_variant&splice_region_variant	no	yes	yes	no	yes	yes	no	yes_m	yes_m	2	2	2	2	3	3	1	1	no	no	yes	no	no	yes	del	intronic
rs267607868_-	chr3:37089175-37089175	deletion	NM_000249.3	3	c.1896+1delG		-	-	rs267607868_-	yes	c.1885delG	p.Glu629fs	frameshift_variant	yes	c.1896+1delG	-	frameshift_variant&splice_region_variant	yes	c.1896+1delG	-	frameshift_variant&splice_region_variant	no	yes	yes	no	yes	yes	no	yes_m	yes_m	2	2	2	2	3	3	1	1	no	no	yes	no	no	yes	del	intronic
rs267607779_-	chr3:37053591-37053591	deletion	NM_000249.3	3	c.677+1delG		-	-	rs267607779_-	yes	c.666delG	p.Asn222fs	frameshift_variant	yes	c.677+1delG	-	frameshift_variant&splice_region_variant	yes	c.677+1delG	-	frameshift_variant&splice_region_variant	no	yes	yes	no	yes	yes	no	yes_m	yes_m	2	2	2	2	3	3	1	1	no	no	yes	no	no	yes	del	intronic
rs786204424_-	chr1:76199314-76199314	deletion	NM_000016.5	5	c.387+1delG		-	-	rs786204424_-	version	c.376delG	p.Asn126fs	frameshift_variant	version	c.387+1delG	-	frameshift_variant	version	c.387+1delG	-	frameshift_variant	no	yes	yes	no	yes	yes	no	no	no	2	2	2	2	0	3	1	1	no	no	yes	no	no	yes	del	intronic
rs397516417_-	chr7:107334926-107334926	deletion	NM_000441.1	1	c.1341+1delG		-	-	rs397516417_-	yes	c.1330delG	p.Leu445fs	frameshift_variant	yes	c.1341+1delG	-	frameshift_variant&splice_region_variant	yes	c.1341+1delG	-	frameshift_variant&splice_region_variant	no	yes	yes	no	yes	yes	no	yes_m	yes_m	2	2	2	2	3	3	1	1	no	no	yes	no	no	yes	del	intronic
rs397507887_-	chr13:32915334-32915334	deletion	NM_000059.3	3	c.6841+1delG		-	-	rs397507887_-	yes	c.6830delG	p.Ile2278fs	frameshift_variant	yes	c.6841+1delG	-	frameshift_variant&splice_region_variant	yes	c.6841+1delG	-	frameshift_variant&splice_region_variant	no	yes	yes	no	yes	yes	no	yes_m	yes_m	2	2	2	2	3	3	1	1	no	no	yes	no	no	yes	del	intronic
rs386834181_-	chr8:94793973-94793973	deletion	NM_153704.5	5	c.1065+1delG		-	-	rs386834181_-	yes	c.1054delG	p.Gly352fs	frameshift_variant	yes	c.1065+1delG	-	frameshift_variant&splice_region_variant	yes	c.1065+1delG	-	frameshift_variant&splice_region_variant	no	yes	yes	no	yes	yes	no	yes_m	yes_m	2	2	2	2	3	3	1	1	no	no	yes	no	no	yes	del	intronic
rs398123313_-	chr10:89720876-89720876	deletion	NM_000314.6	6	c.1026+1del		-	-	rs398123313_-	version	c.1015delG	p.Pro339fs	frameshift_variant	version	c.1026+1delG	-	frameshift_variant&splice_region_variant	version	c.1026+1delG	-	frameshift_variant&splice_region_variant	no	yes_m	yes_m	no	yes	yes	no	yes_m	yes_m	0	2	2	2	0	3	1	1	no	no	yes	no	no	yes	del	intronic
rs730881617_-	chr13:32953653-32953653	deletion	NM_000059.3	3	c.8953+1delG		-	-	rs730881617_-	yes	c.8942delG	p.Asp2983fs	frameshift_variant	yes	c.8953+1delG	-	frameshift_variant&splice_region_variant	yes	c.8953+1delG	-	frameshift_variant&splice_region_variant	no	yes	yes	no	yes	yes	no	yes_m	yes_m	2	2	2	2	3	3	1	1	no	no	yes	no	no	yes	del	intronic
rs786204504_-	chr7:107302251-107302251	deletion	NM_000441.1	1	c.164+1delG		-	-	rs786204504_-	yes	c.153delG	p.Lys52fs	frameshift_variant	yes	c.164+1delG	-	frameshift_variant&splice_region_variant	yes	c.164+1delG	-	frameshift_variant&splice_region_variant	no	yes	yes	no	yes	yes	no	yes_m	yes_m	2	2	2	2	3	3	1	1	no	no	yes	no	no	yes	del	intronic
rs797046039_-	chr12:111074307-111074307	deletion	NM_001082538.2	2	c.843+1del		-	-	rs797046039_-	yes	c.833delG	p.Ser278fs	frameshift_variant	yes	c.843+1delG	-	frameshift_variant&splice_region_variant	yes	c.843+1delG	-	frameshift_variant&splice_region_variant	no	yes_m	yes_m	no	yes	yes	no	yes_m	yes_m	0	2	2	2	3	3	1	1	no	no	yes	no	no	yes	del	intronic
rs137854044_-	chr16:2136873-2136873	deletion	NM_000548.3	3	c.4989+1delG		-	-	rs137854044_-	yes	c.4978delG	p.Gly1660fs	frameshift_variant	yes	c.4989+1delG	-	frameshift_variant&splice_region_variant	yes	c.4989+1delG	-	frameshift_variant&splice_region_variant	no	yes	yes	no	yes	yes	no	yes_m	yes_m	2	2	2	2	3	3	1	1	no	no	yes	no	no	yes	del	intronic
rs137854388_-	chr16:2108875-2108875	deletion	NM_000548.3	3	c.975+1delG		-	-	rs137854388_-	yes	c.964delG	p.Ser322fs	frameshift_variant	yes	c.975+1delG	-	frameshift_variant&splice_region_variant	yes	c.975+1delG	-	frameshift_variant&splice_region_variant	no	yes	yes	no	yes	yes	no	yes_m	yes_m	2	2	2	2	3	3	1	1	no	no	yes	no	no	yes	del	intronic
rs137854317_-	chr16:2138327-2138327	deletion	NM_000548.3	3	c.5259+1delG		-	-	rs137854317_-	yes	c.5248delG	p.Leu1750fs	frameshift_variant	yes	c.5259+1delG	-	frameshift_variant&splice_region_variant	yes	c.5259+1delG	-	frameshift_variant&splice_region_variant	no	yes	yes	no	yes	yes	no	yes_m	yes_m	2	2	2	2	3	3	1	1	no	no	yes	no	no	yes	del	intronic
rs397514971_-	chr16:2134717-2134717	deletion	NM_000548.3	3	c.4493+1del		-	-	rs397514971_-	yes	c.4482delG	p.Ile1495fs	frameshift_variant	yes	c.4493+1delG	-	frameshift_variant&splice_region_variant	yes	c.4493+1delG	-	frameshift_variant&splice_region_variant	no	yes_m	yes_m	no	yes	yes	no	yes_m	yes_m	0	2	2	2	3	3	1	1	no	no	yes	no	no	yes	del	intronic
rs786204741_-	chr17:19555946-19555946	deletion	NM_000382.2	2	c.471+1delG		-	-	rs786204741_-	yes	c.460delG	p.Tyr154fs	frameshift_variant	yes	c.471+1delG	-	frameshift_variant&splice_region_variant	yes	c.471+1delG	-	frameshift_variant&splice_region_variant	no	yes	yes	no	yes	yes	no	yes_m	yes_m	2	2	2	2	3	3	1	1	no	no	yes	no	no	yes	del	intronic
rs786204667_-	chr17:3559881-3559881	deletion	NM_004937.2	2	c.561+1delG		-	-	rs786204667_-	yes	c.550delG	p.Tyr185fs	frameshift_variant	yes	c.561+1delG	-	frameshift_variant&splice_region_variant	yes	c.561+1delG	-	frameshift_variant&splice_region_variant	no	yes	yes	no	yes	yes	no	yes_m	yes_m	2	2	2	2	3	3	1	1	no	no	yes	no	no	yes	del	intronic
rs786204782_-	chr17:27055879-27055879	deletion	NM_178170.2	2	c.47+1delG		-	-	rs786204782_-	yes	c.36delG	p.Gly13fs	frameshift_variant	yes	c.47+1delG	-	frameshift_variant&splice_region_variant	yes	c.47+1delG	-	frameshift_variant&splice_region_variant	no	yes	yes	no	yes	yes	no	yes_m	yes_m	2	2	2	2	3	3	1	1	no	no	yes	no	no	yes	del	intronic
rs104886256_-	chrX:107911735-107911735	deletion	NM_000495.4	4	c.3790+1delG		-	-	rs104886256_-	yes	c.3779delG	p.Pro1260fs	frameshift_variant	yes	c.3790+1delG	-	frameshift_variant&splice_region_variant	yes	c.3790+1delG	-	frameshift_variant&splice_region_variant	no	yes	yes	no	yes	yes	no	yes_m	yes_m	2	2	2	2	3	3	1	1	no	no	yes	no	no	yes	del	intronic

## Sheet: Table S9
Example Nomenclature Discrepancies from the ClinVar Dataset
Coding HGVS
type	position	transcript	ClinVar	SnpEff	Vep	Reference ID	Preferred HGVS
single_nucleotide_variant	chr2:231050715-231050715	NM_080424.2	c.1274C=	c.1274T>C	c.1274T>C	rs3948464	c.1274C=
deletion	chr1:197073800-197073800	NM_018136.4	c.4581delA	c.4583delA	c.4583delA	rs199422164	c.4583delA
single_nucleotide_variant	chr2:31751295-31751295	NM_000348.3	c.736C>T	c.735C>T	c.735C>T	rs121434244	c.736C>T
deletion	chr2:73799776	NM_015120.4	c.10775delC	10769delC	10769delC	rs387906312	c.10775delC
indel	chr16:68771372-68771373	NM_004360.3	c.48+6_48+7delinsTT	c.48+6_48+7delCCinsTT	c.48+6_48+7delCCinsTT	rs786200947	c.48+6_48+7delinsTT
single_nucleotide_variant	chr11:111711376-111711376	NM_024740.2	c.1173+2T>A	c.1174+2T>A	c.1174+2T>A	rs786205134	c.1173+2T>A
Protein HGVS
type	position	transcript	ClinVar	SnpEff	Vep	Reference ID	Preferred HGVS
indel	chr3:37090097-37090101	NM_000249.3	-	p.Thr662_Glu663delins???	-	rs267607873	-
deletion	chr2:179570049-179570051	NM_133378.4	p.Glu8576del	p.Glu8575del	p.Glu8576del	rs377232641	p.Glu8576del	* all provided the same coding syntax as c.25722_25724delAGA
deletion	chr22:38369492-38369503	NM_006941.3	p.*467Cysext*82	p.Ter467delins???	-	rs397515368	p.*467Cysext*82
deletion	chr3:71830677-71830677	NM_001126128.1	p.Ile55Terfs	p.Ile55fs	p.Ile55Ter	rs554675432	p.Ile55Terfs
duplication	chr6:1611818-1611820	NM_001453.2	p.Gly380_Ala381insGly	p.Gly380dup	p.Gly380dup	rs398123611	p.Gly380dup
indel	chr2:179391925-179391935	NM_133378.4	p.Glu33359_Trp33362delinsValLysGluLys	p.GluValThrTrp33359ValLysGluLys	p.GluValThrTrp33359ValLysGluLys	rs281864927	p.Glu33359_Trp33362delinsValLysGluLys
indel	chr6:45390460-45390474	NM_001024630.3	p.Glu72Glnfs	p.Gln69fs	p.Glu72GlnfsTer94	rs730880313	Any are acceptable
indel	chr2:47690259-47690260	NM_000251.2	p.Met492_Gln493delinsIleTer	p.MetGln492*	p.MetGln492IleTer	rs63750583	p.Met492_Gln493delinsIleTer
SNV	chr3:15677120-15677120	NM_000060.3	p.Ser78Ser=	p.Ser78Ser	p.=	rs397514344	p.Ser78=
	chr11:111711376-111711376	NM_024740.2	c.1173+2T>A		-	-

## Sheet: Table S10
Genomic SNVs resulting in deletions at the transcript level
chrid	ref_alt	g.hgvs	transcript	clinvar_c_hgvs	clinvar_p_hgvs	snpeff_c_hgvs	snpeff_p_hgvs	vr_c_hgvs	vr_p_hgvs	vep_c_hgvs	vep_p_hgvs
rs386833437_A	chr4:178354367	NC_000004.11:g.178354367C>A	NM_000027.3	c.807_940del134		c.940+1G>T	-	c.940+1G>T	-	c.940+1G>T	-
rs777752978_T	chr5:138286859	NC_000005.9:g.138286859C>T	NM_022464.4	c.865_1029del		c.1029+1G>A	-	c.1029+1G>A	-	c.1029+1G>A	-
rs387906316_A	chr2:202619395	NC_000002.11:g.202619395C>A	NM_020919.3	c.1472_1481delTTTCCCCCAG	p.Val491Glyfs	c.1472-1G>T	-	c.1472-1G>T	-	c.1472-1G>T	-
rs796051870_A	chr5:179260783	NC_000005.9:g.179260783G>A	NM_003900.4	c.970_1165del		c.1165+1G>A	-	c.1165+1G>A	-	c.1165+1G>A	-
rs730880282_C	chr5:42713621	NC_000005.9:g.42713621G>C	NM_000163.4	c.785_875del		c.875G>C	p.Arg292Thr	c.875G>C	p.Arg292Thr	c.875G>C	p.Arg292Thr
rs730880308_C	chr5:42718153	NC_000005.9:g.42718153G>C	NM_000163.4	c.876_945del		c.876-1G>C	-	c.876-1G>C	-	c.876-1G>C	-
rs797044452_T	chr4:68610506	NC_000004.11:g.68610506C>T	NM_000406.2	c.523_742del		c.523-1G>A	-	c.523-1G>A	-	c.523-1G>A	-
rs863225464_T	chr1:47767228	NC_000001.10:g.47767228C>T	NM_003035.2	c.266_453del		c.453+5G>A	-	c.453+5G>A	-	c.453+5G>A	-
rs377519272_A	chr7:65432754	NC_000007.13:g.65432754G>A	NM_000181.3	c.1616_1653del38	p.Ser539Argfs*8	c.1617C>T	p.Ser539Ser	c.1617C>T	p.=	c.1617C>T	p.=
rs764313717_C	chr11:64525847	NC_000011.9:g.64525847T>C	NM_005609.2	c.425_528del		c.425-26A>G	-	c.425-26A>G	-	c.425-26A>G	-
rs373864821_T	chr10:127505005	NC_000010.10:g.127505005C>T	NM_000375.2	c.1_63del		c.63+1G>A	-	c.63+1G>A	-	c.63+1G>A	-
rs786200926_A	chr11:71153306	NC_000011.9:g.71153306T>A	NM_001360.2	c.322_412del		c.412+3A>T	-	c.412+3A>T	-	c.412+3A>T	-
rs797044467_G	chr9:130699803	NC_000009.11:g.130699803C>G	NM_003863.3	c.4_93del90		c.4-1G>C	-	c.4-1G>C	-	c.4-1G>C	-
rs756195708_T	chr12:109998845	NC_000012.11:g.109998845C>T	NM_052845.3	c.520_584del65		c.584G>A	p.Arg195His	c.584G>A	p.Arg195His	c.584G>A	p.Arg195His
rs864309510_G	chr12:109999658	NC_000012.11:g.109999658C>G	NM_052845.3	c.349_354delATCCAG		c.349-1G>C	-	c.349-1G>C	-	c.349-1G>C	-
rs864309511_T	chr12:110006575	NC_000012.11:g.110006575C>T	NM_052845.3	c.197_290del94		c.290G>A	p.Gly97Glu	c.290G>A	p.Gly97Glu	c.290G>A	p.Gly97Glu
rs794728013_G	chr22:43023696	NC_000022.10:g.43023696T>G	NM_000398.6	c.464_547del		c.464-2A>C	-	c.464-2A>C	-	c.464-2A>C	-
rs786205246_G	chr18:55240472	NC_000018.9:g.55240472T>G	NM_000140.3	c.195_314del		c.314+6A>C	-	c.314+6A>C	-	c.314+6A>C	-
rs786205247_C	chr18:55247294	NC_000018.9:g.55247294T>C	NM_000140.3	c.68_194del		c.194+11A>G	-	c.194+11A>G	-	c.194+11A>G	-
rs771073292_A	chr16:11016348	NC_000016.9:g.11016348G>A	NM_000246.3	c.3234_3317del84		c.3317+1G>A	-	c.3317+1G>A	-	c.3317+1G>A	-
rs797044454_G	chr22:50966939	NC_000022.10:g.50966939A>G	NM_001257988.1	c.418_516del		c.516+2T>C	-	c.516+2T>C	-	c.516+2T>C	-
rs797044455_G	chr22:50964571	NC_000022.10:g.50964571C>G	NM_001953.4	c.1160_1300del		c.1160-1G>C	-	c.1160-1G>C	-	c.1160-1G>C	-
rs767245071_G	chr22:50967768	NC_000022.10:g.50967768C>G	NM_001953.4	c.215_417del		c.215-1G>C	-	c.215-1G>C	-	c.215-1G>C	-
rs797044456_C	chr21:47410742	NC_000021.8:g.47410742T>C	NM_001848.2	c.1003_1056del54		c.1056+2T>C	-	c.1056+2T>C	-	c.1056+2T>C	-
rs398123631_A	chr21:47410741	NC_000021.8:g.47410741G>A	NM_001848.2	c.1003_1056del54		c.1056+1G>A	-	c.1056+1G>A	-	c.1056+1G>A	-

[truncated: 1 more sheets: Table S11]
