# Supplementary material for: A variant by any name: quantifying annotation discordance across tools and clinical databases
Source: Genome Med. 2017 Jan 26;9:7. doi: 10.1186/s13073-016-0396-7 (PMC5267466; doi:10.1186/s13073-016-0396-7)
Supplement: Additional file 2: — Input VCF for the ground truth test set. (VCF 8 kb) [file 13073_2016_396_MOESM2_ESM.vcf]

##fileformat=Ground_Truth_HGVS_Test_Set								
##fileDate=201600825								
##reference=hs37d5/GRCh37									
##resource_version=v1.0.8
##phasing=partial									
##source=JenniferYen
##source=A_variant_by_any_name:quantifying_annotation_discordance_across_tools_and_clinical_databases
##updates:https://github.com/personalis/hgvslib
#CHROM	POS	ID	REF	ALT	QUAL	FILTER	INFO	FORMAT	NA00001
1	5935162	PTV001	A	T	88	PASS	.	GT:GATK:AD:DP:GQ	0/1:0/1:3,2:5:56
1	12065948	PTV002	C	T	.	PASS	.	GT:GATK:AD:DP:GQ	1/.:1/1:0,20:20
1	46655125	PTV003	CTCAC	C	.	PASS	.	GT:GATK:AD:DP:GQ	0/1:0/1:3,2:5:42
1	68912523	PTV004	TGAGCCAGAG	T	109	PASS	.	GT:GATK:AD:DP:GQ	0/1:0/1:3,2:5:109
1	68912526	PTV005	GCCAGAG	G	80	PASS	.	GT:GATK:AD:DP:GQ	0/1:0/1:3,2:5:101
1	109817590	PTV006	G	T	77	PASS	.	GT:GATK:AD:DP:GQ	0/1:0/1:3,2:5:20
1	145597475	PTV007	GAAGT	G	.	PASS	.	GT:GATK:AD:DP:GQ	0/1:0/1:10,15:20
1	153791300	PTV008	CTG	C	81	PASS	.	GT:GATK:AD:DP:GQ	0/1:0/1:3,2:5:21
1	156104666	PTV009	TTGAGAGCCGGCTGGCGGATGCGCT	TCCCC	30	PASS	.	GT:GATK:AD:DP:GQ	0/1:0/1:3,2:5:22
1	156108541	PTV010	G	GG	31	PASS	.	GT:GATK:AD:DP:GQ	0/1:0/1:3,2:5:23
1	161279695	PTV011	T	A	32	PASS	.	GT:GATK:AD:DP:GQ	0/1:0/1:3,2:5:24
1	169519049	PTV012	T	.	99	PASS	.	GT:GATK:AD:DP:GQ	0/1:0/1:3,2:5:109
1	226125468	PTV013	G	A	83	PASS	.	GT:GATK:AD:DP:GQ	0/1:0/1:3,2:5:105
10	89623035	PTV014	CGCA	C	.	PASS	.	GT:GATK:AD:DP:GQ	0/1:0/1:10,10:20
11	62457852	PTV015	C	A	79	PASS	.	GT:GATK:AD:DP:GQ	0/1:0/1:3,2:5:89
11	108178710	PTV016	A	AT	76	PASS	.	GT:GATK:AD:DP:GQ	0/1:0/1:3,2:5:90
11	111735981	PTV017	G	A	90	PASS	.	GT:GATK:AD:DP:GQ	0/1:0/1:2,2:5:100
12	11023080	PTV018	C	A	102	PASS	.	GT:GATK:AD:DP:GQ	0/1:0/1:3,2:5:92
12	22018712	PTV019	TC	T	76	PASS	.	GT:GATK:AD:DP:GQ	0/1:0/1:3,2:5:91
12	52912946	PTV020	T	C	58	PASS	.	GT:GATK:AD:DP:GQ	0/1:0/1:3,2:5:58
12	103234292	PTV021	TC	T	80	PASS	.	GT:GATK:AD:DP:GQ	0/1:0/1:3,2,2:7:102
12	103234292	PTV022	TC	T	80	PASS	.	GT:GATK:AD:DP:GQ	1/1:1/1:5,10:5:20
12	103311124	PTV023	T	C	53	PASS	.	GT:GATK:AD:DP:GQ	0/1:0/1:3,2:5:51
12	111064166	PTV024	G	A	.	PASS	.	GT:GATK:AD:DP:GQ	1/1:1/1:1,22:20
12	123738430	PTV025	CA	C	100	PASS	.	GT:GATK:AD:DP:GQ	0/1:0/1:3,2:5:93
13	31789169	PTV026	CT	C	59	PASS	.	GT:GATK:AD:DP:GQ	0/1:0/1:3,2:5:94
14	62187287	PTV027	G	A	96	PASS	.	GT:GATK:AD:DP:GQ	0/1:0/1:3,2:5:86
14	62188231	PTV028	TT	GA	96	PASS	.	GT:GATK:AD:DP:GQ	0/1:0/1:3,2:5:86
14	63174827	PTV029	C	A	77	PASS	.	GT:GATK:AD:DP:GQ	0/1:0/1:3,2:5:95
15	42680000	PTV030	CA	C	78	PASS	.	GT:GATK:AD:DP:GQ	0/1:0/1:3,2:5:96
15	42680000	PTV031	CA	CAA	100	PASS	.	GT:GATK:AD:DP:GQ	0/1:0/1:3,2:5:97
15	42703179	PTV032	T	TTCA	90	PASS	.	GT:GATK:AD:DP:GQ	0/1:0/1:3,2:5:98
15	42703179	PTV033	TAG	TTCATCT	79	PASS	.	GT:GATK:AD:DP:GQ	0/1:0/1:3,2:5:99
15	48782203	PTV034	C	T	101	PASS	.	GT:GATK:AD:DP:GQ	0/1:0/1:3,2:5:109
15	72105929	PTV035	CC	C	107	PASS	.	GT:GATK:AD:DP:GQ	0/1:0/1:3,2:5:109
15	89873415	PTV036	G	A	33	PASS	.	GT:GATK:AD:DP:GQ	0/1:0/1:3,2:5:25
16	2103394	PTV037	C	T	34	PASS	.	GT:GATK:AD:DP:GQ	0/1:0/1:3,2:5:26
16	3779300	PTV038	C	G	35	PASS	.	GT:GATK:AD:DP:GQ	0/1:0/1:3,2:5:27
16	5128843	PTV039	C	G	36	PASS	.	GT:GATK:AD:DP:GQ	0/1:0/1:3,2:5:28
16	74808559	PTV040	C	T	37	PASS	.	GT:GATK:AD:DP:GQ	0/1:0/1:3,2:5:29
16	89574804	PTV041	C	A	79	PASS	.	GT:GATK:AD:DP:GQ	0/1:0/1:3,2:5:30
16	89574826	PTV042	A	C	38	PASS	.	GT:GATK:AD:DP:GQ	0/1:0/1:3,2:5:31
16	89574914	PTV043	G	GT	39	PASS	.	GT:GATK:AD:DP:GQ	0/1:0/1:3,2:5:32
16	89574916	PTV044	C	CGTC	40	PASS	.	GT:GATK:AD:DP:GQ	0/1:0/1:3,2:5:33
16	89575009	PTV045	G	A	41	PASS	.	GT:GATK:AD:DP:GQ	0/1:0/1:3,2:5:34
16	89575040	PTV046	C	A,CA	82	PASS	.	GT:GATK:AD:DP:GQ	0/1:0/1:3,2:5:100
16	89576896	PTV047	A	C	42	PASS	.	GT:GATK:AD:DP:GQ	0/1:0/1:3,2:5:35
16	89576930	PTV048	T	TA,TT	43	PASS	.	GT:GATK:AD:DP:GQ	0/1:0/1:3,2:5:36
16	89576931	PTV049	G	GTG	77	PASS	.	GT:GATK:AD:DP:GQ	0/1:0/1:3,2:5:38
16	89598368	PTV050	CGGCCCCCCCGGCTGTGGGAAGACGCT	C	77	PASS	.	GT:GATK:AD:DP:GQ	0/1:0/1:3,2:5:39
16	89613064	PTV051	AGGAGAGGCG	AT	77	PASS	.	GT:GATK:AD:DP:GQ	0/1:0/1:3,2:5:40
16	89613145	PTV052	C	T	77	PASS	.	GT:GATK:AD:DP:GQ	0/1:0/1:3,2:5:41
17	7578194	PTV053	GCAC	G	77	PASS	.	GT:GATK:AD:DP:GQ	0/1:0/1:3,2:5:55
17	7578523	PTV054	T	TG	.	PASS	.	GT:GATK:AD:DP:GQ	0/1:0/1:10,11:5:20
17	17119692	PTV055	A	C	78	PASS	.	GT:GATK:AD:DP:GQ	0/1:0/1:3,2:5:42
17	41197588	PTV056	GGACA	G	.	PASS	.	GT:GATK:AD:DP:GQ	1/.:1/1:0,20:20
17	41256884	PTV057	C	G	44	PASS	.	GT:GATK:AD:DP:GQ	0/1:0/1:3,2:5:43
17	42991428	PTV058	C	A	45	PASS	.	GT:GATK:AD:DP:GQ	0/1:0/1:3,2:5:44
17	48252809	PTV059	A	T	.	PASS	.	GT:GATK:AD:DP:GQ	0/1:0/1:20,20:20
17	62022709	PTV060	G	GTC	46	PASS	.	GT:GATK:AD:DP:GQ	0/1:0/1:3,2:5:45
17	62022711	PTV061	C	CT	46	PASS	.	GT:GATK:AD:DP:GQ	0/1:0/1:3,2:5:45
17	62023005	PTV062	G	GGC	43	PASS	.	GT:GATK:AD:DP:GQ	0/1:0/1:3,2:5:46
17	62023006	PTV063	C	A	49	PASS	.	GT:GATK:AD:DP:GQ	0/1:0/1:3,2:5:47
17	62034787	PTV064	G	A	50	PASS	.	GT:GATK:AD:DP:GQ	0/1:0/1:3,2:5:48
18	24128261	PTV065	GTCCTCC	G	110	PASS	.	GT:GATK:AD:DP:GQ	0/1:0/1:3,2:5:109
19	15291774	PTV066	G	A	51	PASS	.	GT:GATK:AD:DP:GQ	0/1:0/1:3,2:5:49
19	15311794	PTV067	A	G	52	PASS	.	GT:GATK:AD:DP:GQ	0/1:0/1:3,2:5:50
19	39076592	PTV068	G	A	53	PASS	.	GT:GATK:AD:DP:GQ	0/1:0/1:3,2:5:51
19	41123094	PTV069	G	GG	106	PASS	.	GT:GATK:AD:DP:GQ	0/1:0/1:3,2:5:106
2	50149352	PTV070	T	C	101	PASS	.	GT:GATK:AD:DP:GQ	0/1:0/1:3,2:5:59
2	50847195	PTV071	G	A	60	PASS	.	GT:GATK:AD:DP:GQ	0/1:0/1:3,2:5:60
2	71825797	PTV072	C	G	60	PASS	.	GT:GATK:AD:DP:GQ	0/1:0/1:3,2:5:61
2	166179712	PTV073	G	C	102	PASS	.	GT:GATK:AD:DP:GQ	0/1:0/1:3,2:5:109
2	166183371	PTV074	A	G	107	PASS	.	GT:GATK:AD:DP:GQ	0/1:0/1:3,2:5:62
2	166929889	PTV075	GTCCAGGTCCT	GAC	61	PASS	.	GT:GATK:AD:DP:GQ	0/1:0/1:3,2:5:63
2	166929891	PTV076	CCAGGTCCT	C	62	PASS	.	GT:GATK:AD:DP:GQ	0/1:0/1:3,2:5:64
2	179393504	PTV077	G	T	77	PASS	.	GT:GATK:AD:DP:GQ	0/1:0/1:3,2:5:65
2	185803444	PTV078	TGCAGCTGCTGCAGCTGCAGCTGCA	T	.	PASS	.	GT:GATK:AD:DP:GQ	1/1:1/1:10,8:5:20
2	201950249	PTV079	G	T	63	PASS	.	GT:GATK:AD:DP:GQ	0/1:0/1:3,2:5:66
2	238268730	PTV080	C	A	64	PASS	.	GT:GATK:AD:DP:GQ	0/1:0/1:3,2:5:67
21	43897396	PTV081	C	T	54	PASS	.	GT:GATK:AD:DP:GQ	0/1:0/1:3,2:5:52
22	30064360	PTV082	G	GCGACGC	55	PASS	.	GT:GATK:AD:DP:GQ	0/1:0/1:3,2:5:53
22	51135988	PTV083	GGTT	G	.	PASS	.	GT:GATK:AD:DP:GQ	1/.:1/1:0,11:20
3	10188187	PTV084	TGTCCCGATAG	T	80	PASS	.	GT:GATK:AD:DP:GQ	0/1:0/1:3,2,2:7:102
3	50402127	PTV085	T	G	65	PASS	.	GT:GATK:AD:DP:GQ	0/1:0/1:3,2:5:68
3	50402890	PTV086	G	A	80	PASS	.	GT:GATK:AD:DP:GQ	0/1:0/1:3,2:5:69
3	57851007	PTV087	AG	A	66	PASS	.	GT:GATK:AD:DP:GQ	0/1:0/1:3,2:5:70
3	122003832	PTV088	G	C	97	PASS	.	GT:GATK:AD:DP:GQ	0/1:0/1:3,2:5:109
4	153332910	PTV089	C	CAGG	75	PASS	.	GT:GATK:AD:DP:GQ	0/1:0/1:3,2:5:88
5	1295183	PTV090	G	A	100	PASS	.	GT:GATK:AD:DP:GQ	0/1:0/1:3,2:5:109
5	77396835	PTV091	TTTC	T	92	PASS	.	GT:GATK:AD:DP:GQ	0/1:0/1:3,2:5:108
5	118811422	PTV092	GGTGA	G	67	PASS	.	GT:GATK:AD:DP:GQ	0/1:0/1:3,2:5:71
5	131705587	PTV093	CG	C	106	PASS	.	GT:GATK:AD:DP:GQ	0/1:0/1:3,2:5:106
5	148406482	PTV094	T	C	68	PASS	.	GT:GATK:AD:DP:GQ	0/1:0/1:3,2:5:72
6	110036337	PTV095	T	TCAG	71	PASS	.	GT:GATK:AD:DP:GQ	0/1:0/1:3,2:5:75
6	110036337	PTV096	TGAT	T	81	PASS	.	GT:GATK:AD:DP:GQ	0/1:0/1:3,2:5:76
6	152651802	PTV097	C	A	72	PASS	.	GT:GATK:AD:DP:GQ	0/1:0/1:3,2:5:77
6	152737643	PTV098	C	G	0.2	LowQual	.	GT:GATK:AD:DP:GQ	0/1:0/1:3,2:5:78
7	6026775	PTV099	T	C	.	PASS	.	GT:GATK:AD:DP:GQ	0/1:0/1:10,10:5:20
7	55242465	PTV100	GGAATTAAGAGAAGCA	G	56	PASS	.	GT:GATK:AD:DP:GQ	0/1:0/1:3,2:5:54
7	55248992	PTV101	T	TTCCAGGAAGCCT	.	PASS	.	GT:GATK:AD:DP:GQ	0/1:0/1:3,2:5:53
7	75932111	PTV102	C	A	84	PASS	.	GT:GATK:AD:DP:GQ	0/1:0/1:3,2:5:79
7	91652178	PTV103	A	AAAC	92	PASS	.	GT:GATK:AD:DP:GQ	0/1:0/1:3,2:5:108
7	117199644	PTV104	ATCT	A	85	PASS	.	GT:GATK:AD:DP:GQ	0/1:0/1:3,2:5:80
7	140453136	PTV105	AC	CT	85	PASS	.	GT:GATK:AD:DP:GQ	0/1:0/1:3,2:5:80
7	140453136	PTV106	A	T	96	PASS	.	GT:GATK:AD:DP:GQ	0/1:0/1:3,2:5:86
7	140453137	PTV107	C	T	96	PASS	.	GT:GATK:AD:DP:GQ	0/1:0/1:3,2:5:86
7	143013488	PTV108	A	T	73	PASS	.	GT:GATK:AD:DP:GQ	0/1:0/1:3,2:5:81
7	143018934	PTV109	G	A	74	PASS	.	GT:GATK:AD:DP:GQ	0/1:0/1:3,2:5:82
7	143048771	PTV110	C	T	86	PASS	.	GT:GATK:AD:DP:GQ	0/1:0/1:3,2:5:83
8	1871951	PTV111	C	T	104	PASS	.	GT:GATK:AD:DP:GQ	0/1:0/1:3,2:5:84
9	13112056	PTV112	T	TG	94	PASS	.	GT:GATK:AD:DP:GQ	0/1:0/1:3,2:5:85
9	21971208	PTV113	C	A	55	PASS	.	GT:GATK:AD:DP:GQ	0/1:0/1:3,2:5:53
9	35683240	PTV114	T	TG	.	PASS	.	GT:GATK:AD:DP:GQ	1/1:1/1:10,8:5:20
9	135796754	PTV115	G	A	97	PASS	.	GT:GATK:AD:DP:GQ	0/1:0/1:3,2:5:87
HG536_PATCH	10391	PTV116	AC	A	56	PASS	.	GT:GATK:AD:DP:GQ	0/1:0/1:3,2:5:54
HG865_PATCH	33547	PTV117	G	A	.	PASS	.	GT:GATK:AD:DP:GQ	0/1:0/1:10,11:5:20
HG865_PATCH	569441	PTV118	G	T	77	PASS	.	GT:GATK:AD:DP:GQ	0/1:0/1:3,2:5:55
HG865_PATCH	574546	PTV119	C	T	75	PASS	.	GT:GATK:AD:DP:GQ	0/1:0/1:3,2:5:88
HSCHR1_1_CTG31	133178	PTV120	TAG	T	109	PASS	.	GT:GATK:AD:DP:GQ	0/1:0/1:3,2:5:109
HSCHR6_MHC_MANN_CTG1	3848158	PTV121	T	G	88	PASS	.	GT:GATK:AD:DP:GQ	0/1:0/1:3,2:5:56
HSCHR6_MHC_MANN_CTG1	3851043	PTV122	C	A	57	PASS	.	GT:GATK:AD:DP:GQ	0/1:0/1:3,2:5:57
X	70443101	PTV123	C	T	90	PASS	.	GT:GATK:AD:DP:GQ	0/1:0/1:2,2:5:100
X	107845202	PTV124	GACCACC	GACC,G	80	PASS	.	GT:GATK:AD:DP:GQ	0/1:0/1:3,2,2:7:102
X	153296777	PTV125	G	A	83	PASS	.	GT:GATK:AD:DP:GQ	0/1:0/1:3,2:5:104
