# Supplementary material for: A variant by any name: quantifying annotation discordance across tools and clinical databases
Source: Genome Med. 2017 Jan 26;9:7. doi: 10.1186/s13073-016-0396-7 (PMC5267466; doi:10.1186/s13073-016-0396-7)
Supplement: Additional file 5: — ClinVar comparison results. Exact matches between the reference annotation in COSMIC and annotations provided by Snpeff and VEP are noted as “yes”, equivalent matches as “yes_m” (“yes modified”), and not equivalent annotations as “no”. (TXT 34402 kb) [file 13073_2016_396_MOESM5_ESM.txt]

chrid	ref_alt	type	transcript	version	ref_c_hgvs	ref_p_hgvs	ref_effect	query_transcript	query_t_match	snpeff_transcript	snpeff_c_hgvs	snpeff_p_hgvs	snpeff_impact	vr_transcript	vr_c_hgvs	vr_p_hgvs	vr_impact	vep_transcript	vep_c_hgvs	vep_p_hgvs	vep_impact	s_c_check	vr_c_check	vep_c_check	s_p_check	vr_p_check	vep_p_check	s_e_check	vr_e_check	vep_e_check	all_c_exact	all_c	all_p_exact	all_p	all_t_exact	all_t	shared_c	shared_p	c_s_vr	c_s_vp	c_vr_vp	p_s_vr	p_s_vp	p_vr_vp	type	intronic
rs63750150_-	chr3:37089109-37089110	deletion	NM_000249.3	3	c.1831_1832delAT	p.Ile611Cysfs	-	-	rs63750150_-	yes	c.1831_1832delAT	p.Ile611fs	frameshift_variant	yes	c.1831_1832delAT	p.Ile611CysfsTer2	frameshift_variant	yes	c.1831_1832delAT	p.Ile611CysfsTer2	frameshift_variant	yes	yes	yes	yes_m	yes_m	yes_m	no	no	no	3	3	0	3	3	3	3	1	yes	yes	yes	yes_m	yes_m	yes	del	-
rs121918063_G	chr1:45479600-45479600	single_nucleotide_variant	NM_000374.4	4	c.494T>G	p.Met165Arg	-	-	rs121918063_G	yes	c.494T>G	p.Met165Arg	missense_variant	yes	c.494T>G	p.Met165Arg	missense_variant	yes	c.494T>G	p.Met165Arg	missense_variant	yes	yes	yes	yes	yes	yes	no	no	no	3	3	3	3	3	3	3	3	yes	yes	yes	yes	yes	yes	SNV	-
rs121918064_T	chr1:45479689-45479689	single_nucleotide_variant	NM_000374.4	4	c.583C>T	p.Leu195Phe	-	-	rs121918064_T	yes	c.583C>T	p.Leu195Phe	missense_variant	yes	c.583C>T	p.Leu195Phe	missense_variant	yes	c.583C>T	p.Leu195Phe	missense_variant	yes	yes	yes	yes	yes	yes	no	no	no	3	3	3	3	3	3	3	3	yes	yes	yes	yes	yes	yes	SNV	-
rs1799945_G	chr6:26091179-26091179	single_nucleotide_variant	NM_000410.3	3	c.187C>G	p.His63Asp	-	-	rs1799945_G	yes	c.187C>G	p.His63Asp	missense_variant	yes	c.187C>G	p.His63Asp	missense_variant	yes	c.187C>G	p.His63Asp	missense_variant	yes	yes	yes	yes	yes	yes	no	no	no	3	3	3	3	3	3	3	3	yes	yes	yes	yes	yes	yes	SNV	-
rs1800562_A	chr6:26093141-26093141	single_nucleotide_variant	NM_000410.3	3	c.845G>A	p.Cys282Tyr	-	-	rs1800562_A	yes	c.845G>A	p.Cys282Tyr	missense_variant	yes	c.845G>A	p.Cys282Tyr	missense_variant	yes	c.845G>A	p.Cys282Tyr	missense_variant	yes	yes	yes	yes	yes	yes	no	no	no	3	3	3	3	3	3	3	3	yes	yes	yes	yes	yes	yes	SNV	-
rs1800730_T	chr6:26091185-26091185	single_nucleotide_variant	NM_000410.3	3	c.193A>T	p.Ser65Cys	-	-	rs1800730_T	yes	c.193A>T	p.Ser65Cys	missense_variant	yes	c.193A>T	p.Ser65Cys	missense_variant	yes	c.193A>T	p.Ser65Cys	missense_variant	yes	yes	yes	yes	yes	yes	no	no	no	3	3	3	3	3	3	3	3	yes	yes	yes	yes	yes	yes	SNV	-
rs28934596_C	chr6:26091306-26091306	single_nucleotide_variant	NM_000410.3	3	c.314T>C	p.Ile105Thr	-	-	rs28934596_C	yes	c.314T>C	p.Ile105Thr	missense_variant	yes	c.314T>C	p.Ile105Thr	missense_variant	yes	c.314T>C	p.Ile105Thr	missense_variant	yes	yes	yes	yes	yes	yes	no	no	no	3	3	3	3	3	3	3	3	yes	yes	yes	yes	yes	yes	SNV	-
rs28934597_C	chr6:26091269-26091269	single_nucleotide_variant	NM_000410.3	3	c.277G>C	p.Gly93Arg	-	-	rs28934597_C	yes	c.277G>C	p.Gly93Arg	missense_variant	yes	c.277G>C	p.Gly93Arg	missense_variant	yes	c.277G>C	p.Gly93Arg	missense_variant	yes	yes	yes	yes	yes	yes	no	no	no	3	3	3	3	3	3	3	3	yes	yes	yes	yes	yes	yes	SNV	-
rs1800758_A	chr6:26093236-26093236	single_nucleotide_variant	NM_000410.3	3	c.892+48G>A		-	-	rs1800758_A	yes	c.892+48G>A	-	intron_variant	yes	c.892+48G>A	-	intron_variant	yes	c.892+48G>A	-	intron_variant	yes	yes	yes	yes	yes	yes	no	no	no	3	3	3	3	3	3	3	3	yes	yes	yes	yes	yes	yes	SNV	intronic
rs28934889_A	chr6:26091149-26091149	single_nucleotide_variant	NM_000410.3	3	c.157G>A	p.Val53Met	-	-	rs28934889_A	yes	c.157G>A	p.Val53Met	missense_variant	yes	c.157G>A	p.Val53Met	missense_variant	yes	c.157G>A	p.Val53Met	missense_variant	yes	yes	yes	yes	yes	yes	no	no	no	3	3	3	3	3	3	3	3	yes	yes	yes	yes	yes	yes	SNV	-
rs111033557_A	chr6:26091167-26091167	single_nucleotide_variant	NM_000410.3	3	c.175G>A	p.Val59Met	-	-	rs111033557_A	yes	c.175G>A	p.Val59Met	missense_variant	yes	c.175G>A	p.Val59Met	missense_variant	yes	c.175G>A	p.Val59Met	missense_variant	yes	yes	yes	yes	yes	yes	no	no	no	3	3	3	3	3	3	3	3	yes	yes	yes	yes	yes	yes	SNV	-
rs28934595_C	chr6:26091582-26091582	single_nucleotide_variant	NM_000410.3	3	c.381A>C	p.Gln127His	-	-	rs28934595_C	yes	c.381A>C	p.Gln127His	missense_variant	yes	c.381A>C	p.Gln127His	missense_variant	yes	c.381A>C	p.Gln127His	missense_variant	yes	yes	yes	yes	yes	yes	no	no	no	3	3	3	3	3	3	3	3	yes	yes	yes	yes	yes	yes	SNV	-
rs111033558_T	chr6:26093443-26093443	single_nucleotide_variant	NM_000410.3	3	c.989G>T	p.Arg330Met	-	-	rs111033558_T	yes	c.989G>T	p.Arg330Met	missense_variant	yes	c.989G>T	p.Arg330Met	missense_variant	yes	c.989G>T	p.Arg330Met	missense_variant	yes	yes	yes	yes	yes	yes	no	no	no	3	3	3	3	3	3	3	3	yes	yes	yes	yes	yes	yes	SNV	-
rs111033563_C	chr6:26093144-26093144	single_nucleotide_variant	NM_000410.3	3	c.848A>C	p.Gln283Pro	-	-	rs111033563_C	yes	c.848A>C	p.Gln283Pro	missense_variant	yes	c.848A>C	p.Gln283Pro	missense_variant	yes	c.848A>C	p.Gln283Pro	missense_variant	yes	yes	yes	yes	yes	yes	no	no	no	3	3	3	3	3	3	3	3	yes	yes	yes	yes	yes	yes	SNV	-
rs397515534_C	chr2:20189045-20189045	single_nucleotide_variant	NM_001006657.1	1	c.25-2A>G		-	-	rs397515534_C	yes	c.25-2A>G	-	splice_acceptor_variant&intron_variant	yes	c.25-2A>G	-	splice_acceptor_variant	yes	c.25-2A>G	-	splice_acceptor_variant	yes	yes	yes	yes	yes	yes	yes_m	no	no	3	3	3	3	3	3	3	3	yes	yes	yes	yes	yes	yes	SNV	intronic
rs267607174_C	chr2:20145548-20145548	single_nucleotide_variant	NM_001006657.1	1	c.1877A>G	p.Glu626Gly	-	-	rs267607174_C	yes	c.1877A>G	p.Glu626Gly	missense_variant&splice_region_variant	yes	c.1877A>G	p.Glu626Gly	missense_variant&splice_region_variant	yes	c.1877A>G	p.Glu626Gly	missense_variant&splice_region_variant	yes	yes	yes	yes	yes	yes	yes_m	yes_m	yes_m	3	3	3	3	3	3	3	3	yes	yes	yes	yes	yes	yes	SNV	-
rs397515334_-	chr2:20131136-20131136	deletion	NM_001006657.1	1	c.2891delC	p.Pro964Leufs	-	-	rs397515334_-	yes	c.2891delC	p.Pro964fs	frameshift_variant	yes	c.2891delC	p.Pro964LeufsTer15	frameshift_variant	yes	c.2891delC	p.Pro964LeufsTer15	frameshift_variant	yes	yes	yes	yes_m	yes_m	yes_m	no	no	no	3	3	0	3	3	3	3	1	yes	yes	yes	yes_m	yes_m	yes	del	-
rs267607175_T	chr2:20133230-20133230	single_nucleotide_variant	NM_001006657.1	1	c.2623G>A	p.Ala875Thr	-	-	rs267607175_T	yes	c.2623G>A	p.Ala875Thr	missense_variant	yes	c.2623G>A	p.Ala875Thr	missense_variant	yes	c.2623G>A	p.Ala875Thr	missense_variant	yes	yes	yes	yes	yes	yes	no	no	no	3	3	3	3	3	3	3	3	yes	yes	yes	yes	yes	yes	SNV	-
rs267607182_G	chr2:27601023-27601023	single_nucleotide_variant	NM_144631.5	5	c.1015T>C	p.Cys339Arg	-	-	rs267607182_G	yes	c.1015T>C	p.Cys339Arg	missense_variant	yes	c.1015T>C	p.Cys339Arg	missense_variant	yes	c.1015T>C	p.Cys339Arg	missense_variant	yes	yes	yes	yes	yes	yes	no	no	no	3	3	3	3	3	3	3	3	yes	yes	yes	yes	yes	yes	SNV	-
rs267606794_A	chr2:62067454-62067454	single_nucleotide_variant	NM_001201543.1	1	c.685C>T	p.Arg229Ter	-	-	rs267606794_A	yes	c.685C>T	p.Arg229*	stop_gained	yes	c.685C>T	p.Arg229Ter	stop_gained	yes	c.685C>T	p.Arg229Ter	stop_gained	yes	yes	yes	yes_m	yes	yes	no	no	no	3	3	2	3	3	3	3	1	yes	yes	yes	yes_m	yes_m	yes	SNV	-
rs200691042_A	chr2:62066830-62066830	single_nucleotide_variant	NM_001201543.1	1	c.1309A>T	p.Arg437Ter	-	-	rs200691042_A	yes	c.1309A>T	p.Arg437*	stop_gained	yes	c.1309A>T	p.Arg437Ter	stop_gained	yes	c.1309A>T	p.Arg437Ter	stop_gained	yes	yes	yes	yes_m	yes	yes	no	no	no	3	3	2	3	3	3	3	1	yes	yes	yes	yes_m	yes_m	yes	SNV	-
rs397704718_-	chr2:62066783-62066784	deletion	NM_001201543.1	1	c.1355_1356delCA	p.Thr452Serfs	-	-	rs397704718_-	yes	c.1355_1356delCA	p.Thr452fs	frameshift_variant	yes	c.1355_1356delCA	p.Thr452SerfsTer3	frameshift_variant	yes	c.1355_1356delCA	p.Thr452SerfsTer3	frameshift_variant	yes	yes	yes	yes_m	yes_m	yes_m	no	no	no	3	3	0	3	3	3	3	1	yes	yes	yes	yes_m	yes_m	yes	del	-
rs267606793_A	chr2:62063210-62063210	single_nucleotide_variant	NM_001201543.1	1	c.1786C>T	p.Arg596Ter	-	-	rs267606793_A	yes	c.1786C>T	p.Arg596*	stop_gained	yes	c.1786C>T	p.Arg596Ter	stop_gained	yes	c.1786C>T	p.Arg596Ter	stop_gained	yes	yes	yes	yes_m	yes	yes	no	no	no	3	3	2	3	3	3	3	1	yes	yes	yes	yes_m	yes_m	yes	SNV	-
rs202193201_A	chr2:62066572-62066572	single_nucleotide_variant	NM_001201543.1	1	c.1567C>T	p.Arg523Ter	-	-	rs202193201_A	yes	c.1567C>T	p.Arg523*	stop_gained	yes	c.1567C>T	p.Arg523Ter	stop_gained	yes	c.1567C>T	p.Arg523Ter	stop_gained	yes	yes	yes	yes_m	yes	yes	no	no	no	3	3	2	3	3	3	3	1	yes	yes	yes	yes_m	yes_m	yes	SNV	-
rs397704728_A	chr2:63720075-63720075	single_nucleotide_variant	NM_015910.5	5	c.76-1G>T		-	-	rs397704728_A	yes	c.76-1G>T	-	splice_acceptor_variant&intron_variant	yes	c.76-1G>T	-	splice_acceptor_variant	yes	c.76-1G>T	-	splice_acceptor_variant	yes	yes	yes	yes	yes	yes	yes_m	no	no	3	3	3	3	3	3	3	3	yes	yes	yes	yes	yes	yes	SNV	intronic
rs267606692_G	chr2:63664564-63664564	single_nucleotide_variant	NM_015910.5	5	c.624G>C	p.Leu208Phe	-	-	rs267606692_G	yes	c.624G>C	p.Leu208Phe	missense_variant	yes	c.624G>C	p.Leu208Phe	missense_variant	yes	c.624G>C	p.Leu208Phe	missense_variant	yes	yes	yes	yes	yes	yes	no	no	no	3	3	3	3	3	3	3	3	yes	yes	yes	yes	yes	yes	SNV	-
rs267606693_T	chr2:63714625-63714625	single_nucleotide_variant	NM_015910.5	5	c.164G>A	p.Arg55Lys	-	-	rs267606693_T	yes	c.164G>A	p.Arg55Lys	missense_variant	yes	c.164G>A	p.Arg55Lys	missense_variant	yes	c.164G>A	p.Arg55Lys	missense_variant	yes	yes	yes	yes	yes	yes	no	no	no	3	3	3	3	3	3	3	3	yes	yes	yes	yes	yes	yes	SNV	-
rs397515335_-	chr1:243507580-243507580	deletion	NM_006642.3	3	c.1420delG	p.Glu474Serfs	-	-	rs397515335_-	yes	c.1420delG	p.Glu474fs	frameshift_variant	yes	c.1420delG	p.Glu474SerfsTer20	frameshift_variant	yes	c.1420delG	p.Glu474SerfsTer20	frameshift_variant	yes	yes	yes	yes_m	yes_m	yes_m	no	no	no	3	3	0	3	3	3	3	1	yes	yes	yes	yes_m	yes_m	yes	del	-
rs387906218_G	chr1:243504458-243504458	duplication	NM_006642.3	3	c.1339dupG	p.Glu447Glyfs	-	-	rs387906218_G	yes	c.1339dupG	p.Glu447fs	frameshift_variant	yes	c.1339dupG	p.Glu447GlyfsTer17	frameshift_variant	yes	c.1339dupG	p.Glu447GlyfsTer17	frameshift_variant	yes	yes	yes	yes_m	yes_m	yes_m	no	no	no	3	3	0	3	3	3	3	1	yes	yes	yes	yes_m	yes_m	yes	dup	-
rs397515336_-	chr1:243589821-243589824	deletion	NM_006642.3	3	c.1946_1949delGTGT	p.Cys649Serfs	-	-	rs397515336_-	yes	c.1946_1949delGTGT	p.Cys649fs	frameshift_variant	yes	c.1946_1949delGTGT	p.Cys649SerfsTer10	frameshift_variant	yes	c.1946_1949delGTGT	p.Cys649SerfsTer10	frameshift_variant	yes	yes	yes	yes_m	yes_m	yes_m	no	no	no	3	3	0	3	3	3	3	1	yes	yes	yes	yes_m	yes_m	yes	del	-
rs397515337_T	chr1:243468435-243468435	single_nucleotide_variant	NM_006642.3	3	c.740+356C>T		-	-	rs397515337_T	yes	c.740+356C>T	-	intron_variant	yes	c.740+356C>T	-	intron_variant	yes	c.740+356C>T	-	intron_variant	yes	yes	yes	yes	yes	yes	no	no	no	3	3	3	3	3	3	3	3	yes	yes	yes	yes	yes	yes	SNV	intronic
rs267607031_T	chr1:243468018-243468018	single_nucleotide_variant	NM_006642.3	3	c.679A>T	p.Lys227Ter	-	-	rs267607031_T	yes	c.679A>T	p.Lys227*	stop_gained	yes	c.679A>T	p.Lys227Ter	stop_gained	yes	c.679A>T	p.Lys227Ter	stop_gained	yes	yes	yes	yes_m	yes	yes	no	no	no	3	3	2	3	3	3	3	1	yes	yes	yes	yes_m	yes_m	yes	SNV	-
rs121918057_T	chr1:45480475-45480475	single_nucleotide_variant	NM_000374.4	4	c.842G>T	p.Gly281Val	-	-	rs121918057_T	yes	c.842G>T	p.Gly281Val	missense_variant	yes	c.842G>T	p.Gly281Val	missense_variant	yes	c.842G>T	p.Gly281Val	missense_variant	yes	yes	yes	yes	yes	yes	no	no	no	3	3	3	3	3	3	3	3	yes	yes	yes	yes	yes	yes	SNV	-
rs121918057_A	chr1:45480475-45480475	single_nucleotide_variant	NM_000374.4	4	c.842G>A	p.Gly281Glu	-	-	rs121918057_A	yes	c.842G>A	p.Gly281Glu	missense_variant	yes	c.842G>A	p.Gly281Glu	missense_variant	yes	c.842G>A	p.Gly281Glu	missense_variant	yes	yes	yes	yes	yes	yes	no	no	no	3	3	3	3	3	3	3	3	yes	yes	yes	yes	yes	yes	SNV	-
rs145195562_C	chr1:45479743-45479743	single_nucleotide_variant	NM_000374.4	4	c.636+1G>C		-	-	rs145195562_C	yes	c.636+1G>C	-	splice_donor_variant&intron_variant	yes	c.636+1G>C	-	splice_donor_variant	yes	c.636+1G>C	-	splice_donor_variant	yes	yes	yes	yes	yes	yes	yes_m	no	no	3	3	3	3	3	3	3	3	yes	yes	yes	yes	yes	yes	SNV	intronic
rs121918058_A	chr1:45479605-45479605	single_nucleotide_variant	NM_000374.4	4	c.499G>A	p.Glu167Lys	-	-	rs121918058_A	yes	c.499G>A	p.Glu167Lys	missense_variant	yes	c.499G>A	p.Glu167Lys	missense_variant	yes	c.499G>A	p.Glu167Lys	missense_variant	yes	yes	yes	yes	yes	yes	no	no	no	3	3	3	3	3	3	3	3	yes	yes	yes	yes	yes	yes	SNV	-
rs121918059_G	chr1:45480507-45480507	single_nucleotide_variant	NM_000374.4	4	c.874C>G	p.Arg292Gly	-	-	rs121918059_G	yes	c.874C>G	p.Arg292Gly	missense_variant&splice_region_variant	yes	c.874C>G	p.Arg292Gly	missense_variant&splice_region_variant	yes	c.874C>G	p.Arg292Gly	missense_variant&splice_region_variant	yes	yes	yes	yes	yes	yes	yes_m	yes_m	yes_m	3	3	3	3	3	3	3	3	yes	yes	yes	yes	yes	yes	SNV	-
rs121918060_T	chr1:45478859-45478859	single_nucleotide_variant	NM_000374.4	4	c.185C>T	p.Pro62Leu	-	-	rs121918060_T	yes	c.185C>T	p.Pro62Leu	missense_variant	yes	c.185C>T	p.Pro62Leu	missense_variant	yes	c.185C>T	p.Pro62Leu	missense_variant	yes	yes	yes	yes	yes	yes	no	no	no	3	3	3	3	3	3	3	3	yes	yes	yes	yes	yes	yes	SNV	-
rs121918061_G	chr1:45480668-45480668	single_nucleotide_variant	NM_000374.4	4	c.932A>G	p.Tyr311Cys	-	-	rs121918061_G	yes	c.932A>G	p.Tyr311Cys	missense_variant	yes	c.932A>G	p.Tyr311Cys	missense_variant	yes	c.932A>G	p.Tyr311Cys	missense_variant	yes	yes	yes	yes	yes	yes	no	no	no	3	3	3	3	3	3	3	3	yes	yes	yes	yes	yes	yes	SNV	-
rs121918062_A	chr1:45480678-45480678	single_nucleotide_variant	NM_000374.4	4	c.942G>A	p.Glu314=	-	-	rs121918062_A	yes	c.942G>A	p.Glu314Glu	splice_region_variant&synonymous_variant	yes	c.942G>A	p.=	splice_region_variant&synonymous_variant	yes	c.942G>A	p.=	splice_region_variant&synonymous_variant	yes	yes	yes	yes_m	yes_m	yes_m	yes_m	yes_m	yes_m	3	3	0	3	3	3	3	1	yes	yes	yes	yes_m	yes_m	yes	SNV	-
rs121918065_A	chr1:45480648-45480648	single_nucleotide_variant	NM_000374.4	4	c.912C>A	p.Asn304Lys	-	-	rs121918065_A	yes	c.912C>A	p.Asn304Lys	missense_variant	yes	c.912C>A	p.Asn304Lys	missense_variant	yes	c.912C>A	p.Asn304Lys	missense_variant	yes	yes	yes	yes	yes	yes	no	no	no	3	3	3	3	3	3	3	3	yes	yes	yes	yes	yes	yes	SNV	-
rs121918066_A	chr1:45481061-45481061	single_nucleotide_variant	NM_000374.4	4	c.995G>A	p.Arg332His	-	-	rs121918066_A	yes	c.995G>A	p.Arg332His	missense_variant	yes	c.995G>A	p.Arg332His	missense_variant	yes	c.995G>A	p.Arg332His	missense_variant	yes	yes	yes	yes	yes	yes	no	no	no	3	3	3	3	3	3	3	3	yes	yes	yes	yes	yes	yes	SNV	-
rs267606690_A	chr2:29296527-29296527	single_nucleotide_variant	NM_001029883.2	2	c.601A>T	p.Ile201Phe	-	-	rs267606690_A	yes	c.601A>T	p.Ile201Phe	missense_variant	yes	c.601A>T	p.Ile201Phe	missense_variant	yes	c.601A>T	p.Ile201Phe	missense_variant	yes	yes	yes	yes	yes	yes	no	no	no	3	3	3	3	3	3	3	3	yes	yes	yes	yes	yes	yes	SNV	-
rs779886453_-	chr2:29296181-29296181	deletion	NM_001029883.2	2	c.947delA	p.Asn316Metfs	-	-	rs779886453_-	yes	c.947delA	p.Asn316fs	frameshift_variant	yes	c.947delA	p.Asn316MetfsTer7	frameshift_variant	yes	c.947delA	p.Asn316MetfsTer7	frameshift_variant	yes	yes	yes	yes_m	yes_m	yes_m	no	no	no	3	3	0	3	3	3	3	1	yes	yes	yes	yes_m	yes_m	yes	del	-
rs267606691_A	chr2:29296572-29296572	single_nucleotide_variant	NM_001029883.2	2	c.556C>T	p.Gln186Ter	-	-	rs267606691_A	yes	c.556C>T	p.Gln186*	stop_gained	yes	c.556C>T	p.Gln186Ter	stop_gained	yes	c.556C>T	p.Gln186Ter	stop_gained	yes	yes	yes	yes_m	yes	yes	no	no	no	3	3	2	3	3	3	3	1	yes	yes	yes	yes_m	yes_m	yes	SNV	-
rs794728002_-	chr2:29294360-29294372	deletion	NM_001029883.2	2	c.2756_2768delAGCCAGCCCTGGA	p.Lys919Thrfs	-	-	rs794728002_-	yes	c.2756_2768delAGCCAGCCCTGGA	p.Lys919fs	frameshift_variant	yes	c.2756_2768delAGCCAGCCCTGGA	p.Lys919ThrfsTer2	frameshift_variant	yes	c.2756_2768delAGCCAGCCCTGGA	p.Lys919ThrfsTer2	frameshift_variant	yes	yes	yes	yes_m	yes_m	yes_m	no	no	no	3	3	0	3	3	3	3	1	yes	yes	yes	yes_m	yes_m	yes	del	-
rs121908830_A	chr2:96919788-96919788	single_nucleotide_variant	NM_017849.3	3	c.475C>T	p.Gln159Ter	-	-	rs121908830_A	yes	c.475C>T	p.Gln159*	stop_gained	yes	c.475C>T	p.Gln159Ter	stop_gained	yes	c.475C>T	p.Gln159Ter	stop_gained	yes	yes	yes	yes_m	yes	yes	no	no	no	3	3	2	3	3	3	3	1	yes	yes	yes	yes_m	yes_m	yes	SNV	-
rs121908826_G	chr2:96919855-96919855	single_nucleotide_variant	NM_017849.3	3	c.410-2A>C		-	-	rs121908826_G	yes	c.410-2A>C	-	splice_acceptor_variant&intron_variant	yes	c.410-2A>C	-	splice_acceptor_variant	yes	c.410-2A>C	-	splice_acceptor_variant	yes	yes	yes	yes	yes	yes	yes_m	no	no	3	3	3	3	3	3	3	3	yes	yes	yes	yes	yes	yes	SNV	intronic
rs121908821_A	chr2:96920736-96920736	single_nucleotide_variant	NM_017849.3	3	c.245-1G>T		-	-	rs121908821_A	yes	c.245-1G>T	-	splice_acceptor_variant&intron_variant	yes	c.245-1G>T	-	splice_acceptor_variant	yes	c.245-1G>T	-	splice_acceptor_variant	yes	yes	yes	yes	yes	yes	yes_m	no	no	3	3	3	3	3	3	3	3	yes	yes	yes	yes	yes	yes	SNV	intronic
rs121908817_T	chr2:96930971-96930971	duplication	NM_017849.3	3	c.149dupA	p.Pro51Alafs	-	-	rs121908817_T	yes	c.149dupA	p.Pro51fs	frameshift_variant	yes	c.149dupA	p.Pro51AlafsTer57	frameshift_variant	yes	c.149dupA	p.Pro51AlafsTer57	frameshift_variant	yes	yes	yes	yes_m	yes_m	yes_m	no	no	no	3	3	0	3	3	3	3	1	yes	yes	yes	yes_m	yes_m	yes	dup	-
rs794728005_A	chr5:171849429-171849429	duplication	NM_001017995.2	2	c.147dupT	p.Asp50Terfs	-	-	rs794728005_A	yes	c.147dupT	p.Asp50fs	frameshift_variant	yes	c.147dupT	p.Asp50Ter	frameshift_variant	yes	c.147dupT	p.Asp50Ter	frameshift_variant	yes	yes	yes	yes_m	no	no	no	no	no	3	3	0	1	3	3	3	1	yes	yes	yes	no	no	yes	dup	-
rs794728006_-	chr5:171777410-171777410	deletion	NM_001017995.2	2	c.969delG	p.Arg324Glyfs	-	-	rs794728006_-	yes	c.969delG	p.Arg324fs	frameshift_variant	yes	c.969delG	p.Arg324GlyfsTer19	frameshift_variant	yes	c.969delG	p.Arg324GlyfsTer19	frameshift_variant	yes	yes	yes	yes_m	yes_m	yes_m	no	no	no	3	3	0	3	3	3	3	1	yes	yes	yes	yes_m	yes_m	yes	del	-
rs267607046_A	chr5:171849449-171849449	single_nucleotide_variant	NM_001017995.2	2	c.127C>T	p.Arg43Trp	-	-	rs267607046_A	yes	c.127C>T	p.Arg43Trp	missense_variant	yes	c.127C>T	p.Arg43Trp	missense_variant	yes	c.127C>T	p.Arg43Trp	missense_variant	yes	yes	yes	yes	yes	yes	no	no	no	3	3	3	3	3	3	3	3	yes	yes	yes	yes	yes	yes	SNV	-
rs775217258_G	chr5:171849502-171849502	single_nucleotide_variant	NM_001017995.2	2	c.76-2A>C		-	-	rs775217258_G	yes	c.76-2A>C	-	splice_acceptor_variant&intron_variant	yes	c.76-2A>C	-	splice_acceptor_variant	yes	c.76-2A>C	-	splice_acceptor_variant	yes	yes	yes	yes	yes	yes	yes_m	no	no	3	3	3	3	3	3	3	3	yes	yes	yes	yes	yes	yes	SNV	intronic
rs606231120_A	chr4:43022362-43022362	single_nucleotide_variant	NM_001080476.2	2	c.628-9C>A		-	-	rs606231120_A	yes	c.628-9C>A	-	intron_variant	yes	c.628-9C>A	-	intron_variant	yes	c.628-9C>A	-	intron_variant	yes	yes	yes	yes	yes	yes	no	no	no	3	3	3	3	3	3	3	3	yes	yes	yes	yes	yes	yes	SNV	intronic
rs201824235_T	chr4:42965170-42965170	single_nucleotide_variant	NM_001080476.2	2	c.627+19A>T		-	-	rs201824235_T	yes	c.627+19A>T	-	intron_variant	yes	c.627+19A>T	-	intron_variant	yes	c.627+19A>T	-	intron_variant	yes	yes	yes	yes	yes	yes	no	no	no	3	3	3	3	3	3	3	3	yes	yes	yes	yes	yes	yes	SNV	intronic
rs267606855_T	chr4:42895512-42895512	single_nucleotide_variant	NM_001080476.2	2	c.229C>T	p.Gln77Ter	-	-	rs267606855_T	yes	c.229C>T	p.Gln77*	stop_gained	yes	c.229C>T	p.Gln77Ter	stop_gained	yes	c.229C>T	p.Gln77Ter	stop_gained	yes	yes	yes	yes_m	yes	yes	no	no	no	3	3	2	3	3	3	3	1	yes	yes	yes	yes_m	yes_m	yes	SNV	-
rs267606856_T	chr4:42964936-42964936	single_nucleotide_variant	NM_001080476.2	2	c.412C>T	p.Arg138Cys	-	-	rs267606856_T	yes	c.412C>T	p.Arg138Cys	missense_variant	yes	c.412C>T	p.Arg138Cys	missense_variant	yes	c.412C>T	p.Arg138Cys	missense_variant	yes	yes	yes	yes	yes	yes	no	no	no	3	3	3	3	3	3	3	3	yes	yes	yes	yes	yes	yes	SNV	-
rs121964904_G	chr4:178359918-178359918	single_nucleotide_variant	NM_000027.3	3	c.488G>C	p.Cys163Ser	-	-	rs121964904_G	yes	c.488G>C	p.Cys163Ser	missense_variant	yes	c.488G>C	p.Cys163Ser	missense_variant	yes	c.488G>C	p.Cys163Ser	missense_variant	yes	yes	yes	yes	yes	yes	no	no	no	3	3	3	3	3	3	3	3	yes	yes	yes	yes	yes	yes	SNV	-
rs121964905_T	chr4:178354404-178354404	single_nucleotide_variant	NM_000027.3	3	c.904G>A	p.Gly302Arg	-	-	rs121964905_T	yes	c.904G>A	p.Gly302Arg	missense_variant	yes	c.904G>A	p.Gly302Arg	missense_variant	yes	c.904G>A	p.Gly302Arg	missense_variant	yes	yes	yes	yes	yes	yes	no	no	no	3	3	3	3	3	3	3	3	yes	yes	yes	yes	yes	yes	SNV	-
rs121964906_G	chr4:178354392-178354392	single_nucleotide_variant	NM_000027.3	3	c.916T>C	p.Cys306Arg	-	-	rs121964906_G	yes	c.916T>C	p.Cys306Arg	missense_variant	yes	c.916T>C	p.Cys306Arg	missense_variant	yes	c.916T>C	p.Cys306Arg	missense_variant	yes	yes	yes	yes	yes	yes	no	no	no	3	3	3	3	3	3	3	3	yes	yes	yes	yes	yes	yes	SNV	-
rs121964907_T	chr4:178361529-178361529	single_nucleotide_variant	NM_000027.3	3	c.179G>A	p.Gly60Asp	-	-	rs121964907_T	yes	c.179G>A	p.Gly60Asp	missense_variant	yes	c.179G>A	p.Gly60Asp	missense_variant	yes	c.179G>A	p.Gly60Asp	missense_variant	yes	yes	yes	yes	yes	yes	no	no	no	3	3	3	3	3	3	3	3	yes	yes	yes	yes	yes	yes	SNV	-
rs121964908_A	chr4:178360822-178360822	single_nucleotide_variant	NM_000027.3	3	c.302C>T	p.Ala101Val	-	-	rs121964908_A	yes	c.302C>T	p.Ala101Val	missense_variant	yes	c.302C>T	p.Ala101Val	missense_variant	yes	c.302C>T	p.Ala101Val	missense_variant	yes	yes	yes	yes	yes	yes	no	no	no	3	3	3	3	3	3	3	3	yes	yes	yes	yes	yes	yes	SNV	-
rs386833417_-	chr4:178363422-178363428	deletion	NM_000027.3	3	c.102_108delGCCCTTT	p.Trp34Terfs	-	-	rs386833417_-	yes	c.102_108delGCCCTTT	p.Trp34fs	frameshift_variant	yes	c.102_108delGCCCTTT	p.Trp34Ter	frameshift_variant	yes	c.102_108delGCCCTTT	p.Trp34Ter	frameshift_variant	yes	yes	yes	yes_m	no	no	no	no	no	3	3	0	1	3	3	3	1	yes	yes	yes	no	no	yes	del	-
rs386833436_A	chr4:178355542-178355542	duplication	NM_000027.3	3	c.800dupT	p.Pro268Alafs	-	-	rs386833436_A	yes	c.800dupT	p.Pro268fs	frameshift_variant	yes	c.800dupT	p.Pro268AlafsTer52	frameshift_variant	yes	c.800dupT	p.Pro268AlafsTer52	frameshift_variant	yes	yes	yes	yes_m	yes_m	yes_m	no	no	no	3	3	0	3	3	3	3	1	yes	yes	yes	yes_m	yes_m	yes	dup	-
rs386833418_CCGCAT	chr4:178363402-178363403	insertion	NM_000027.3	3	c.127_127+1insATGCGG	p.42_43insAspAla	-	-	rs386833418_CCGCAT	yes	c.127_127+1insATGCGG	p.Ala42_Ala43insAspAla	inframe_insertion&splice_region_variant	-	-	-	-	-	-	-	-	yes	no	no	no	no	no	yes_m	yes	yes	1	1	0	0	1	1	0	0	no	no	yes	no	no	yes	ins	intronic
rs794728009_-	chr4:178355542-178355542	deletion	NM_000027.3	3	c.800delT	p.Leu267Argfs	-	-	rs794728009_-	yes	c.800delT	p.Leu267fs	frameshift_variant	yes	c.800delT	p.Leu267ArgfsTer7	frameshift_variant	yes	c.800delT	p.Leu267ArgfsTer7	frameshift_variant	yes	yes	yes	yes_m	yes_m	yes_m	no	no	no	3	3	0	3	3	3	3	1	yes	yes	yes	yes_m	yes_m	yes	del	-
rs386833437_A	chr4:178354367-178354367	single_nucleotide_variant	NM_000027.3	3	c.807_940del134		-	-	rs386833437_A	yes	c.940+1G>T	-	splice_donor_variant&intron_variant	yes	c.940+1G>T	-	splice_donor_variant	yes	c.940+1G>T	-	splice_donor_variant	no	no	no	yes	yes	yes	yes_m	no	no	0	0	3	3	3	3	3	3	yes	yes	yes	yes	yes	yes	del	-
rs121964909_G	chr4:178361494-178361494	single_nucleotide_variant	NM_000027.3	3	c.214T>C	p.Ser72Pro	-	-	rs121964909_G	yes	c.214T>C	p.Ser72Pro	missense_variant	yes	c.214T>C	p.Ser72Pro	missense_variant	yes	c.214T>C	p.Ser72Pro	missense_variant	yes	yes	yes	yes	yes	yes	no	no	no	3	3	3	3	3	3	3	3	yes	yes	yes	yes	yes	yes	SNV	-
rs74737358_T	chr3:14200382-14200382	single_nucleotide_variant	NM_004628.4	4	c.1001C>A	p.Pro334His	-	-	rs74737358_T	yes	c.1001C>A	p.Pro334His	missense_variant	yes	c.1001C>A	p.Pro334His	missense_variant	yes	c.1001C>A	p.Pro334His	missense_variant	yes	yes	yes	yes	yes	yes	no	no	no	3	3	3	3	3	3	3	3	yes	yes	yes	yes	yes	yes	SNV	-
rs794729654_-	chr3:14200090-14200091	deletion	NM_004628.4	4	c.1292_1293delAA	p.Lys431Argfs	-	-	rs794729654_-	yes	c.1292_1293delAA	p.Lys431fs	frameshift_variant	yes	c.1292_1293delAA	p.Lys431ArgfsTer6	frameshift_variant	yes	c.1292_1293delAA	p.Lys431ArgfsTer6	frameshift_variant	yes	yes	yes	yes_m	yes_m	yes_m	no	no	no	3	3	0	3	3	3	3	1	yes	yes	yes	yes_m	yes_m	yes	del	-
rs794729655_C	chr3:14197833-14197833	single_nucleotide_variant	NM_004628.4	4	c.2033+2T>G		-	-	rs794729655_C	yes	c.2033+2T>G	-	splice_donor_variant&intron_variant	yes	c.2033+2T>G	-	splice_donor_variant	yes	c.2033+2T>G	-	splice_donor_variant	yes	yes	yes	yes	yes	yes	yes_m	no	no	3	3	3	3	3	3	3	3	yes	yes	yes	yes	yes	yes	SNV	intronic
rs752088918_-	chr3:14208723-14208724	deletion	NM_004628.4	4	c.566_567delAT	p.Tyr189Serfs	-	-	rs752088918_-	yes	c.566_567delAT	p.Tyr189fs	frameshift_variant	yes	c.566_567delAT	p.Tyr189SerfsTer10	frameshift_variant	yes	c.566_567delAT	p.Tyr189SerfsTer10	frameshift_variant	yes	yes	yes	yes_m	yes_m	yes_m	no	no	no	3	3	0	3	3	3	3	1	yes	yes	yes	yes_m	yes_m	yes	del	-
rs121965088_A	chr3:14199648-14199648	single_nucleotide_variant	NM_004628.4	4	c.1735C>T	p.Arg579Ter	-	-	rs121965088_A	yes	c.1735C>T	p.Arg579*	stop_gained	yes	c.1735C>T	p.Arg579Ter	stop_gained	yes	c.1735C>T	p.Arg579Ter	stop_gained	yes	yes	yes	yes_m	yes	yes	no	no	no	3	3	2	3	3	3	3	1	yes	yes	yes	yes_m	yes_m	yes	SNV	-
rs794729656_T	chr3:14209889-14209889	single_nucleotide_variant	NM_004628.4	4	c.413-9T>A		-	-	rs794729656_T	yes	c.413-9T>A	-	intron_variant	yes	c.413-9T>A	-	intron_variant	yes	c.413-9T>A	-	intron_variant	yes	yes	yes	yes	yes	yes	no	no	no	3	3	3	3	3	3	3	3	yes	yes	yes	yes	yes	yes	SNV	intronic
rs794729657_C	chr3:14209904-14209904	single_nucleotide_variant	NM_004628.4	4	c.413-24A>G		-	-	rs794729657_C	yes	c.413-24A>G	-	intron_variant	yes	c.413-24A>G	-	intron_variant	yes	c.413-24A>G	-	intron_variant	yes	yes	yes	yes	yes	yes	no	no	no	3	3	3	3	3	3	3	3	yes	yes	yes	yes	yes	yes	SNV	intronic
rs754532049_-	chr3:14199739-14199740	deletion	NM_004628.4	4	c.1643_1644delTG	p.Val548Alafs	-	-	rs754532049_-	yes	c.1643_1644delTG	p.Val548fs	frameshift_variant	yes	c.1643_1644delTG	p.Val548AlafsTer25	frameshift_variant	yes	c.1643_1644delTG	p.Val548AlafsTer25	frameshift_variant	yes	yes	yes	yes_m	yes_m	yes_m	no	no	no	3	3	0	3	3	3	3	1	yes	yes	yes	yes_m	yes_m	yes	del	-
rs387906223_T	chr3:49209095-49209095	single_nucleotide_variant	NM_173546.2	2	c.-158C>T		-	-	rs387906223_T	yes	c.-158C>T	-	5_prime_UTR_premature_start_codon_gain_variant	yes	c.-158C>T	-	5_prime_UTR_variant	yes	c.-158C>T	-	5_prime_UTR_variant	yes	yes	yes	yes	yes	yes	no	no	no	3	3	3	3	3	3	3	3	yes	yes	yes	yes	yes	yes	SNV	intronic
rs137853197_G	chr1:78408441-78408441	single_nucleotide_variant	NM_144573.3	3	c.1955A>G	p.Tyr652Cys	-	-	rs137853197_G	yes	c.1955A>G	p.Tyr652Cys	missense_variant	yes	c.1955A>G	p.Tyr652Cys	missense_variant	yes	c.1955A>G	p.Tyr652Cys	missense_variant	yes	yes	yes	yes	yes	yes	no	no	no	3	3	3	3	3	3	3	3	yes	yes	yes	yes	yes	yes	SNV	-
rs137853198_A	chr1:78408317-78408317	single_nucleotide_variant	NM_144573.3	3	c.1831C>A	p.Pro611Thr	-	-	rs137853198_A	yes	c.1831C>A	p.Pro611Thr	missense_variant	yes	c.1831C>A	p.Pro611Thr	missense_variant	yes	c.1831C>A	p.Pro611Thr	missense_variant	yes	yes	yes	yes	yes	yes	no	no	no	3	3	3	3	3	3	3	3	yes	yes	yes	yes	yes	yes	SNV	-
rs137852739_C	chr5:16477845-16477845	single_nucleotide_variant	NM_001034850.2	2	c.926C>G	p.Ser309Ter	-	-	rs137852739_C	yes	c.926C>G	p.Ser309*	stop_gained	yes	c.926C>G	p.Ser309Ter	stop_gained	yes	c.926C>G	p.Ser309Ter	stop_gained	yes	yes	yes	yes_m	yes	yes	no	no	no	3	3	2	3	3	3	3	1	yes	yes	yes	yes_m	yes_m	yes	SNV	-
rs137852737_A	chr5:16565897-16565897	single_nucleotide_variant	NM_001034850.2	2	c.433C>T	p.Gln145Ter	-	-	rs137852737_A	yes	c.433C>T	p.Gln145*	stop_gained	yes	c.433C>T	p.Gln145Ter	stop_gained	yes	c.433C>T	p.Gln145Ter	stop_gained	yes	yes	yes	yes_m	yes	yes	no	no	no	3	3	2	3	3	3	3	1	yes	yes	yes	yes_m	yes_m	yes	SNV	-
rs137852797_C	chr5:150646460-150646460	single_nucleotide_variant	NM_000405.4	4	c.412T>C	p.Cys138Arg	-	-	rs137852797_C	yes	c.412T>C	p.Cys138Arg	missense_variant	yes	c.412T>C	p.Cys138Arg	missense_variant	yes	c.412T>C	p.Cys138Arg	missense_variant	yes	yes	yes	yes	yes	yes	no	no	no	3	3	3	3	3	3	3	3	yes	yes	yes	yes	yes	yes	SNV	-
rs104893892_C	chr5:150646936-150646936	single_nucleotide_variant	NM_000405.4	4	c.506G>C	p.Arg169Pro	-	-	rs104893892_C	yes	c.506G>C	p.Arg169Pro	missense_variant	yes	c.506G>C	p.Arg169Pro	missense_variant	yes	c.506G>C	p.Arg169Pro	missense_variant	yes	yes	yes	yes	yes	yes	no	no	no	3	3	3	3	3	3	3	3	yes	yes	yes	yes	yes	yes	SNV	-
rs104893897_T	chr5:150639394-150639394	single_nucleotide_variant	NM_000405.4	4	c.160G>T	p.Glu54Ter	-	-	rs104893897_T	yes	c.160G>T	p.Glu54*	stop_gained	yes	c.160G>T	p.Glu54Ter	stop_gained	yes	c.160G>T	p.Glu54Ter	stop_gained	yes	yes	yes	yes_m	yes	yes	no	no	no	3	3	2	3	3	3	3	1	yes	yes	yes	yes_m	yes_m	yes	SNV	-
rs137852795_A	chr3:126216984-126216984	single_nucleotide_variant	NM_001165974.1	1	c.1528C>T	p.Arg510Cys	-	-	rs137852795_A	yes	c.1528C>T	p.Arg510Cys	missense_variant	yes	c.1528C>T	p.Arg510Cys	missense_variant	yes	c.1528C>T	p.Arg510Cys	missense_variant	yes	yes	yes	yes	yes	yes	no	no	no	3	3	3	3	3	3	3	3	yes	yes	yes	yes	yes	yes	SNV	-
rs137852796_G	chr3:126229555-126229555	single_nucleotide_variant	NM_001165974.1	1	c.209T>C	p.Leu70Pro	-	-	rs137852796_G	yes	c.209T>C	p.Leu70Pro	missense_variant	yes	c.209T>C	p.Leu70Pro	missense_variant	yes	c.209T>C	p.Leu70Pro	missense_variant	yes	yes	yes	yes	yes	yes	no	no	no	3	3	3	3	3	3	3	3	yes	yes	yes	yes	yes	yes	SNV	-
rs121918137_G	chr6:167344549-167344549	single_nucleotide_variant	NM_003730.4	4	c.550T>C	p.Cys184Arg	-	-	rs121918137_G	yes	c.550T>C	p.Cys184Arg	missense_variant	yes	c.550T>C	p.Cys184Arg	missense_variant	yes	c.550T>C	p.Cys184Arg	missense_variant	yes	yes	yes	yes	yes	yes	no	no	no	3	3	3	3	3	3	3	3	yes	yes	yes	yes	yes	yes	SNV	-
rs121918134_C	chr3:49059930-49059930	single_nucleotide_variant	NM_199074.1	1	c.58G>C	p.Gly20Arg	-	-	rs121918134_C	yes	c.58G>C	p.Gly20Arg	missense_variant	yes	c.58G>C	p.Gly20Arg	missense_variant	yes	c.58G>C	p.Gly20Arg	missense_variant	yes	yes	yes	yes	yes	yes	no	no	no	3	3	3	3	3	3	3	3	yes	yes	yes	yes	yes	yes	SNV	-
rs121918135_C	chr3:49060336-49060336	single_nucleotide_variant	NM_199074.1	1	c.194G>C	p.Arg65Pro	-	-	rs121918135_C	yes	c.194G>C	p.Arg65Pro	missense_variant	yes	c.194G>C	p.Arg65Pro	missense_variant	yes	c.194G>C	p.Arg65Pro	missense_variant	yes	yes	yes	yes	yes	yes	no	no	no	3	3	3	3	3	3	3	3	yes	yes	yes	yes	yes	yes	SNV	-
rs121918136_C	chr3:49059579-49059579	single_nucleotide_variant	NM_199069.1	1	c.2T>C	p.Met1Thr	-	-	rs121918136_C	yes	c.2T>C	p.Met1?	start_lost	yes	c.2T>C	p.Met1?	start_lost	yes	c.2T>C	p.Met1?	start_lost	yes	yes	yes	yes_m	yes_m	yes_m	no	no	no	3	3	0	3	3	3	3	3	yes	yes	yes	yes	yes	yes	SNV	-
rs137853194_G	chr6:3225809-3225809	single_nucleotide_variant	NM_178012.4	4	c.514T>C	p.Ser172Pro	-	-	rs137853194_G	yes	c.514T>C	p.Ser172Pro	missense_variant	yes	c.514T>C	p.Ser172Pro	missense_variant	yes	c.514T>C	p.Ser172Pro	missense_variant	yes	yes	yes	yes	yes	yes	no	no	no	3	3	3	3	3	3	3	3	yes	yes	yes	yes	yes	yes	SNV	-
rs137853195_G	chr6:3225640-3225640	single_nucleotide_variant	NM_178012.4	4	c.683T>C	p.Leu228Pro	-	-	rs137853195_G	yes	c.683T>C	p.Leu228Pro	missense_variant	yes	c.683T>C	p.Leu228Pro	missense_variant	yes	c.683T>C	p.Leu228Pro	missense_variant	yes	yes	yes	yes	yes	yes	no	no	no	3	3	3	3	3	3	3	3	yes	yes	yes	yes	yes	yes	SNV	-
rs137853196_G	chr6:3225530-3225530	single_nucleotide_variant	NM_178012.4	4	c.793T>C	p.Phe265Leu	-	-	rs137853196_G	yes	c.793T>C	p.Phe265Leu	missense_variant	yes	c.793T>C	p.Phe265Leu	missense_variant	yes	c.793T>C	p.Phe265Leu	missense_variant	yes	yes	yes	yes	yes	yes	no	no	no	3	3	3	3	3	3	3	3	yes	yes	yes	yes	yes	yes	SNV	-
rs3918290_T	chr1:97915614-97915614	single_nucleotide_variant	NM_000110.3	3	c.1905+1G>A		-	-	rs3918290_T	yes	c.1905+1G>A	-	splice_donor_variant&intron_variant	yes	c.1905+1G>A	-	splice_donor_variant	yes	c.1905+1G>A	-	splice_donor_variant	yes	yes	yes	yes	yes	yes	yes_m	no	no	3	3	3	3	3	3	3	3	yes	yes	yes	yes	yes	yes	SNV	intronic
rs72547602_A	chr1:97544689-97544689	single_nucleotide_variant	NM_000110.3	3	c.2921A>T	p.Asp974Val	-	-	rs72547602_A	yes	c.2921A>T	p.Asp974Val	missense_variant	yes	c.2921A>T	p.Asp974Val	missense_variant	yes	c.2921A>T	p.Asp974Val	missense_variant	yes	yes	yes	yes	yes	yes	no	no	no	3	3	3	3	3	3	3	3	yes	yes	yes	yes	yes	yes	SNV	-
rs1801267_T	chr1:97564154-97564154	single_nucleotide_variant	NM_000110.3	3	c.2657G>A	p.Arg886His	-	-	rs1801267_T	yes	c.2657G>A	p.Arg886His	missense_variant	yes	c.2657G>A	p.Arg886His	missense_variant	yes	c.2657G>A	p.Arg886His	missense_variant	yes	yes	yes	yes	yes	yes	no	no	no	3	3	3	3	3	3	3	3	yes	yes	yes	yes	yes	yes	SNV	-
rs121917866_A	chr3:98304466-98304466	single_nucleotide_variant	NM_000097.5	5	c.991C>T	p.Arg331Trp	-	-	rs121917866_A	yes	c.991C>T	p.Arg331Trp	missense_variant	yes	c.991C>T	p.Arg331Trp	missense_variant	yes	c.991C>T	p.Arg331Trp	missense_variant	yes	yes	yes	yes	yes	yes	no	no	no	3	3	3	3	3	3	3	3	yes	yes	yes	yes	yes	yes	SNV	-
rs121917868_C	chr3:98300318-98300318	single_nucleotide_variant	NM_000097.5	5	c.1210A>G	p.Lys404Glu	-	-	rs121917868_C	yes	c.1210A>G	p.Lys404Glu	missense_variant	yes	c.1210A>G	p.Lys404Glu	missense_variant	yes	c.1210A>G	p.Lys404Glu	missense_variant	yes	yes	yes	yes	yes	yes	no	no	no	3	3	3	3	3	3	3	3	yes	yes	yes	yes	yes	yes	SNV	-
rs786205053_GCTGC	chr3:98312218-98312222	duplication	NM_000097.5	5	c.127_131dupGCAGC	p.Gly45Glnfs	-	-	rs786205053_GCTGC	yes	c.127_131dupGCAGC	p.Gly45fs	frameshift_variant	yes	c.127_131dupGCAGC	p.Gly45GlnfsTer93	frameshift_variant	yes	c.127_131dupGCAGC	p.Gly45GlnfsTer93	frameshift_variant	yes	yes	yes	yes_m	yes_m	yes_m	no	no	no	3	3	0	3	3	3	3	1	yes	yes	yes	yes_m	yes_m	yes	dup	-
rs121917870_C	chr3:98307627-98307627	single_nucleotide_variant	NM_000097.5	5	c.883C>G	p.His295Asp	-	-	rs121917870_C	yes	c.883C>G	p.His295Asp	missense_variant	yes	c.883C>G	p.His295Asp	missense_variant	yes	c.883C>G	p.His295Asp	missense_variant	yes	yes	yes	yes	yes	yes	no	no	no	3	3	3	3	3	3	3	3	yes	yes	yes	yes	yes	yes	SNV	-
rs121917871_A	chr3:98312264-98312264	single_nucleotide_variant	NM_000097.5	5	c.85C>T	p.Gln29Ter	-	-	rs121917871_A	yes	c.85C>T	p.Gln29*	stop_gained	yes	c.85C>T	p.Gln29Ter	stop_gained	yes	c.85C>T	p.Gln29Ter	stop_gained	yes	yes	yes	yes_m	yes	yes	no	no	no	3	3	2	3	3	3	3	1	yes	yes	yes	yes_m	yes_m	yes	SNV	-
rs28931603_A	chr3:98299553-98299553	single_nucleotide_variant	NM_000097.5	5	c.1339C>T	p.Arg447Cys	-	-	rs28931603_A	yes	c.1339C>T	p.Arg447Cys	missense_variant	yes	c.1339C>T	p.Arg447Cys	missense_variant	yes	c.1339C>T	p.Arg447Cys	missense_variant	yes	yes	yes	yes	yes	yes	no	no	no	3	3	3	3	3	3	3	3	yes	yes	yes	yes	yes	yes	SNV	-
rs121917872_A	chr3:98309933-98309933	single_nucleotide_variant	NM_000097.5	5	c.623C>T	p.Ser208Phe	-	-	rs121917872_A	yes	c.623C>T	p.Ser208Phe	missense_variant	yes	c.623C>T	p.Ser208Phe	missense_variant	yes	c.623C>T	p.Ser208Phe	missense_variant	yes	yes	yes	yes	yes	yes	no	no	no	3	3	3	3	3	3	3	3	yes	yes	yes	yes	yes	yes	SNV	-
rs121917873_A	chr3:98304475-98304475	single_nucleotide_variant	NM_000097.5	5	c.982C>T	p.Arg328Cys	-	-	rs121917873_A	yes	c.982C>T	p.Arg328Cys	missense_variant	yes	c.982C>T	p.Arg328Cys	missense_variant	yes	c.982C>T	p.Arg328Cys	missense_variant	yes	yes	yes	yes	yes	yes	no	no	no	3	3	3	3	3	3	3	3	yes	yes	yes	yes	yes	yes	SNV	-
rs121917874_G	chr3:98307675-98307675	single_nucleotide_variant	NM_000097.5	5	c.835G>C	p.Gly279Arg	-	-	rs121917874_G	yes	c.835G>C	p.Gly279Arg	missense_variant	yes	c.835G>C	p.Gly279Arg	missense_variant	yes	c.835G>C	p.Gly279Arg	missense_variant	yes	yes	yes	yes	yes	yes	no	no	no	3	3	3	3	3	3	3	3	yes	yes	yes	yes	yes	yes	SNV	-
rs104893863_T	chr4:17513610-17513610	single_nucleotide_variant	NM_000320.2	2	c.68G>A	p.Gly23Asp	-	-	rs104893863_T	yes	c.68G>A	p.Gly23Asp	missense_variant	yes	c.68G>A	p.Gly23Asp	missense_variant	yes	c.68G>A	p.Gly23Asp	missense_variant	yes	yes	yes	yes	yes	yes	no	no	no	3	3	3	3	3	3	3	3	yes	yes	yes	yes	yes	yes	SNV	-
rs104893864_C	chr4:17503456-17503456	single_nucleotide_variant	NM_000320.2	2	c.322T>G	p.Trp108Gly	-	-	rs104893864_C	yes	c.322T>G	p.Trp108Gly	missense_variant	yes	c.322T>G	p.Trp108Gly	missense_variant	yes	c.322T>G	p.Trp108Gly	missense_variant	yes	yes	yes	yes	yes	yes	no	no	no	3	3	3	3	3	3	3	3	yes	yes	yes	yes	yes	yes	SNV	-
rs104893865_G	chr4:17510986-17510986	single_nucleotide_variant	NM_000320.2	2	c.106T>C	p.Trp36Arg	-	-	rs104893865_G	yes	c.106T>C	p.Trp36Arg	missense_variant&splice_region_variant	yes	c.106T>C	p.Trp36Arg	missense_variant&splice_region_variant	yes	c.106T>C	p.Trp36Arg	missense_variant&splice_region_variant	yes	yes	yes	yes	yes	yes	yes_m	yes_m	yes_m	3	3	3	3	3	3	3	3	yes	yes	yes	yes	yes	yes	SNV	-
rs104893866_C	chr4:17493951-17493951	single_nucleotide_variant	NM_000320.2	2	c.449A>G	p.Tyr150Cys	-	-	rs104893866_C	yes	c.449A>G	p.Tyr150Cys	missense_variant	yes	c.449A>G	p.Tyr150Cys	missense_variant	yes	c.449A>G	p.Tyr150Cys	missense_variant	yes	yes	yes	yes	yes	yes	no	no	no	3	3	3	3	3	3	3	3	yes	yes	yes	yes	yes	yes	SNV	-
rs104893867_T	chr4:17506027-17506027	single_nucleotide_variant	NM_000320.2	2	c.270G>A	p.Trp90Ter	-	-	rs104893867_T	yes	c.270G>A	p.Trp90*	stop_gained	yes	c.270G>A	p.Trp90Ter	stop_gained	yes	c.270G>A	p.Trp90Ter	stop_gained	yes	yes	yes	yes_m	yes	yes	no	no	no	3	3	2	3	3	3	3	1	yes	yes	yes	yes_m	yes_m	yes	SNV	-
rs267607012_C	chr6:117216347-117216347	single_nucleotide_variant	NM_173560.3	3	c.649T>C	p.Ser217Pro	-	-	rs267607012_C	yes	c.649T>C	p.Ser217Pro	missense_variant	yes	c.649T>C	p.Ser217Pro	missense_variant	yes	c.649T>C	p.Ser217Pro	missense_variant	yes	yes	yes	yes	yes	yes	no	no	no	3	3	3	3	3	3	3	3	yes	yes	yes	yes	yes	yes	SNV	-
rs267607013_A	chr6:117203567-117203567	single_nucleotide_variant	NM_173560.3	3	c.542G>A	p.Arg181Gln	-	-	rs267607013_A	yes	c.542G>A	p.Arg181Gln	missense_variant	yes	c.542G>A	p.Arg181Gln	missense_variant	yes	c.542G>A	p.Arg181Gln	missense_variant	yes	yes	yes	yes	yes	yes	no	no	no	3	3	3	3	3	3	3	3	yes	yes	yes	yes	yes	yes	SNV	-
rs118204041_T	chr6:116938246-116938246	single_nucleotide_variant	NM_001010892.2	2	c.460C>T	p.Gln154Ter	-	-	rs118204041_T	yes	c.460C>T	p.Gln154*	stop_gained	yes	c.460C>T	p.Gln154Ter	stop_gained	yes	c.460C>T	p.Gln154Ter	stop_gained	yes	yes	yes	yes_m	yes	yes	no	no	no	3	3	2	3	3	3	3	1	yes	yes	yes	yes_m	yes_m	yes	SNV	-
rs118204042_T	chr6:116938111-116938111	single_nucleotide_variant	NM_001010892.2	2	c.325C>T	p.Gln109Ter	-	-	rs118204042_T	yes	c.325C>T	p.Gln109*	stop_gained	yes	c.325C>T	p.Gln109Ter	stop_gained	yes	c.325C>T	p.Gln109Ter	stop_gained	yes	yes	yes	yes_m	yes	yes	no	no	no	3	3	2	3	3	3	3	1	yes	yes	yes	yes_m	yes_m	yes	SNV	-
rs118204043_T	chr6:116949338-116949338	single_nucleotide_variant	NM_001010892.2	2	c.1468C>T	p.Arg490Ter	-	-	rs118204043_T	yes	c.1468C>T	p.Arg490*	stop_gained	yes	c.1468C>T	p.Arg490Ter	stop_gained	yes	c.1468C>T	p.Arg490Ter	stop_gained	yes	yes	yes	yes_m	yes	yes	no	no	no	3	3	2	3	3	3	3	1	yes	yes	yes	yes_m	yes_m	yes	SNV	-
rs137852825_T	chr5:127671236-127671236	single_nucleotide_variant	NM_001999.3	3	c.3758G>A	p.Cys1253Tyr	-	-	rs137852825_T	yes	c.3758G>A	p.Cys1253Tyr	missense_variant	yes	c.3758G>A	p.Cys1253Tyr	missense_variant	yes	c.3758G>A	p.Cys1253Tyr	missense_variant	yes	yes	yes	yes	yes	yes	no	no	no	3	3	3	3	3	3	3	3	yes	yes	yes	yes	yes	yes	SNV	-
rs137852826_T	chr5:127730875-127730875	single_nucleotide_variant	NM_001999.3	3	c.1171G>A	p.Glu391Lys	-	-	rs137852826_T	yes	c.1171G>A	p.Glu391Lys	missense_variant	yes	c.1171G>A	p.Glu391Lys	missense_variant	yes	c.1171G>A	p.Glu391Lys	missense_variant	yes	yes	yes	yes	yes	yes	no	no	no	3	3	3	3	3	3	3	3	yes	yes	yes	yes	yes	yes	SNV	-
rs137852827_G	chr5:127680077-127680077	single_nucleotide_variant	NM_001999.3	3	c.3343G>C	p.Asp1115His	-	-	rs137852827_G	yes	c.3343G>C	p.Asp1115His	missense_variant&splice_region_variant	yes	c.3343G>C	p.Asp1115His	missense_variant&splice_region_variant	yes	c.3343G>C	p.Asp1115His	missense_variant&splice_region_variant	yes	yes	yes	yes	yes	yes	yes_m	yes_m	yes_m	3	3	3	3	3	3	3	3	yes	yes	yes	yes	yes	yes	SNV	-
rs137852828_A	chr5:127674672-127674672	single_nucleotide_variant	NM_001999.3	3	c.3425G>T	p.Cys1142Phe	-	-	rs137852828_A	yes	c.3425G>T	p.Cys1142Phe	missense_variant	yes	c.3425G>T	p.Cys1142Phe	missense_variant	yes	c.3425G>T	p.Cys1142Phe	missense_variant	yes	yes	yes	yes	yes	yes	no	no	no	3	3	3	3	3	3	3	3	yes	yes	yes	yes	yes	yes	SNV	-
rs28931602_C	chr5:127671235-127671235	single_nucleotide_variant	NM_001999.3	3	c.3759T>G	p.Cys1253Trp	-	-	rs28931602_C	yes	c.3759T>G	p.Cys1253Trp	missense_variant	yes	c.3759T>G	p.Cys1253Trp	missense_variant	yes	c.3759T>G	p.Cys1253Trp	missense_variant	yes	yes	yes	yes	yes	yes	no	no	no	3	3	3	3	3	3	3	3	yes	yes	yes	yes	yes	yes	SNV	-
rs137853189_A	chr6:65146137-65146137	single_nucleotide_variant	NM_001142800.1	1	c.5857G>T	p.Glu1953Ter	-	-	rs137853189_A	yes	c.5857G>T	p.Glu1953*	stop_gained	yes	c.5857G>T	p.Glu1953Ter	stop_gained	yes	c.5857G>T	p.Glu1953Ter	stop_gained	yes	yes	yes	yes_m	yes	yes	no	no	no	3	3	2	3	3	3	3	1	yes	yes	yes	yes_m	yes_m	yes	SNV	-
rs137853190_T	chr6:64430522-64430522	single_nucleotide_variant	NM_001142800.1	1	c.9405T>A	p.Tyr3135Ter	-	-	rs137853190_T	yes	c.9405T>A	p.Tyr3135*	stop_gained	yes	c.9405T>A	p.Tyr3135Ter	stop_gained	yes	c.9405T>A	p.Tyr3135Ter	stop_gained	yes	yes	yes	yes_m	yes	yes	no	no	no	3	3	2	3	3	3	3	1	yes	yes	yes	yes_m	yes_m	yes	SNV	-
rs121918131_T	chr3:186445047-186445047	single_nucleotide_variant	NM_000893.3	3	c.586C>T	p.Arg196Ter	-	-	rs121918131_T	yes	c.586C>T	p.Arg196*	stop_gained	yes	c.586C>T	p.Arg196Ter	stop_gained	yes	c.586C>T	p.Arg196Ter	stop_gained	yes	yes	yes	yes_m	yes	yes	no	no	no	3	3	2	3	3	3	3	1	yes	yes	yes	yes_m	yes_m	yes	SNV	-
rs797044429_-	chr3:186459678-186459678	deletion	NM_001102416.2	2	c.1493delA	p.Lys498Serfs	-	-	rs797044429_-	yes	c.1493delA	p.Lys498fs	frameshift_variant	yes	c.1493delA	p.Lys498SerfsTer54	frameshift_variant	yes	c.1493delA	p.Lys498SerfsTer54	frameshift_variant	yes	yes	yes	yes_m	yes_m	yes_m	no	no	no	3	3	0	3	3	3	3	1	yes	yes	yes	yes_m	yes_m	yes	del	-
rs797044430_C	chr3:186459401-186459401	duplication	NM_001102416.2	2	c.1216dupC	p.His406Profs	-	-	rs797044430_C	yes	c.1216dupC	p.His406fs	frameshift_variant	yes	c.1216dupC	p.His406ProfsTer10	frameshift_variant	yes	c.1216dupC	p.His406ProfsTer10	frameshift_variant	yes	yes	yes	yes_m	yes_m	yes_m	no	no	no	3	3	0	3	3	3	3	1	yes	yes	yes	yes_m	yes_m	yes	dup	-
rs118203918_T	chr6:52880897-52880897	single_nucleotide_variant	NM_016513.4	4	c.815G>A	p.Arg272Gln	-	-	rs118203918_T	yes	c.815G>A	p.Arg272Gln	missense_variant	yes	c.815G>A	p.Arg272Gln	missense_variant	yes	c.815G>A	p.Arg272Gln	missense_variant	yes	yes	yes	yes	yes	yes	no	no	no	3	3	3	3	3	3	3	3	yes	yes	yes	yes	yes	yes	SNV	-
rs118203917_T	chr2:207638988-207638988	single_nucleotide_variant	NM_001136194.1	1	c.1294C>T	p.Arg432Ter	-	-	rs118203917_T	yes	c.1294C>T	p.Arg432*	stop_gained	yes	c.1294C>T	p.Arg432Ter	stop_gained	yes	c.1294C>T	p.Arg432Ter	stop_gained	yes	yes	yes	yes_m	yes	yes	no	no	no	3	3	2	3	3	3	3	1	yes	yes	yes	yes_m	yes_m	yes	SNV	-
rs118203905_C	chr1:169524538-169524538	single_nucleotide_variant	NM_000130.4	4	c.1000A>G	p.Arg334Gly	-	-	rs118203905_C	yes	c.1000A>G	p.Arg334Gly	missense_variant	yes	c.1000A>G	p.Arg334Gly	missense_variant	yes	c.1000A>G	p.Arg334Gly	missense_variant	yes	yes	yes	yes	yes	yes	no	no	no	3	3	3	3	3	3	3	3	yes	yes	yes	yes	yes	yes	SNV	-
rs118203906_G	chr1:169524537-169524537	single_nucleotide_variant	NM_000130.4	4	c.1001G>C	p.Arg334Thr	-	-	rs118203906_G	yes	c.1001G>C	p.Arg334Thr	missense_variant	yes	c.1001G>C	p.Arg334Thr	missense_variant	yes	c.1001G>C	p.Arg334Thr	missense_variant	yes	yes	yes	yes	yes	yes	no	no	no	3	3	3	3	3	3	3	3	yes	yes	yes	yes	yes	yes	SNV	-
rs118203912_A	chr1:169529939-169529939	single_nucleotide_variant	NM_000130.4	4	c.439G>T	p.Glu147Ter	-	-	rs118203912_A	yes	c.439G>T	p.Glu147*	stop_gained	yes	c.439G>T	p.Glu147Ter	stop_gained	yes	c.439G>T	p.Glu147Ter	stop_gained	yes	yes	yes	yes_m	yes	yes	no	no	no	3	3	2	3	3	3	3	1	yes	yes	yes	yes_m	yes_m	yes	SNV	-
rs118203907_C	chr1:169500043-169500043	single_nucleotide_variant	NM_000130.4	4	c.5189A>G	p.Tyr1730Cys	-	-	rs118203907_C	yes	c.5189A>G	p.Tyr1730Cys	missense_variant	yes	c.5189A>G	p.Tyr1730Cys	missense_variant	yes	c.5189A>G	p.Tyr1730Cys	missense_variant	yes	yes	yes	yes	yes	yes	no	no	no	3	3	3	3	3	3	3	3	yes	yes	yes	yes	yes	yes	SNV	-
rs118203908_A	chr1:169511927-169511927	single_nucleotide_variant	NM_000130.4	4	c.2401C>T	p.Gln801Ter	-	-	rs118203908_A	yes	c.2401C>T	p.Gln801*	stop_gained	yes	c.2401C>T	p.Gln801Ter	stop_gained	yes	c.2401C>T	p.Gln801Ter	stop_gained	yes	yes	yes	yes_m	yes	yes	no	no	no	3	3	2	3	3	3	3	1	yes	yes	yes	yes_m	yes_m	yes	SNV	-
rs118203909_A	chr1:169510847-169510847	single_nucleotide_variant	NM_000130.4	4	c.3481C>T	p.Arg1161Ter	-	-	rs118203909_A	yes	c.3481C>T	p.Arg1161*	stop_gained	yes	c.3481C>T	p.Arg1161Ter	stop_gained	yes	c.3481C>T	p.Arg1161Ter	stop_gained	yes	yes	yes	yes_m	yes	yes	no	no	no	3	3	2	3	3	3	3	1	yes	yes	yes	yes_m	yes_m	yes	SNV	-
rs118203910_A	chr1:169487691-169487691	single_nucleotide_variant	NM_000130.4	4	c.6304C>T	p.Arg2102Cys	-	-	rs118203910_A	yes	c.6304C>T	p.Arg2102Cys	missense_variant	yes	c.6304C>T	p.Arg2102Cys	missense_variant	yes	c.6304C>T	p.Arg2102Cys	missense_variant	yes	yes	yes	yes	yes	yes	no	no	no	3	3	3	3	3	3	3	3	yes	yes	yes	yes	yes	yes	SNV	-
rs118203911_G	chr1:169521931-169521931	single_nucleotide_variant	NM_000130.4	4	c.1160T>C	p.Ile387Thr	-	-	rs118203911_G	yes	c.1160T>C	p.Ile387Thr	missense_variant	yes	c.1160T>C	p.Ile387Thr	missense_variant	yes	c.1160T>C	p.Ile387Thr	missense_variant	yes	yes	yes	yes	yes	yes	no	no	no	3	3	3	3	3	3	3	3	yes	yes	yes	yes	yes	yes	SNV	-
rs121918141_T	chr2:128186178-128186178	single_nucleotide_variant	NM_000312.3	3	c.1042C>T	p.Arg348Ter	-	-	rs121918141_T	yes	c.1042C>T	p.Arg348*	stop_gained	yes	c.1042C>T	p.Arg348Ter	stop_gained	yes	c.1042C>T	p.Arg348Ter	stop_gained	yes	yes	yes	yes_m	yes	yes	no	no	no	3	3	2	3	3	3	3	1	yes	yes	yes	yes_m	yes_m	yes	SNV	-
rs121918142_C	chr2:128186468-128186468	single_nucleotide_variant	NM_000312.3	3	c.1332G>C	p.Trp444Cys	-	-	rs121918142_C	yes	c.1332G>C	p.Trp444Cys	missense_variant	yes	c.1332G>C	p.Trp444Cys	missense_variant	yes	c.1332G>C	p.Trp444Cys	missense_variant	yes	yes	yes	yes	yes	yes	no	no	no	3	3	3	3	3	3	3	3	yes	yes	yes	yes	yes	yes	SNV	-
rs121918143_T	chr2:128183756-128183756	single_nucleotide_variant	NM_000312.3	3	c.631C>T	p.Arg211Trp	-	-	rs121918143_T	yes	c.631C>T	p.Arg211Trp	missense_variant	yes	c.631C>T	p.Arg211Trp	missense_variant	yes	c.631C>T	p.Arg211Trp	missense_variant	yes	yes	yes	yes	yes	yes	no	no	no	3	3	3	3	3	3	3	3	yes	yes	yes	yes	yes	yes	SNV	-
rs121918144_T	chr2:128186038-128186038	single_nucleotide_variant	NM_000312.3	3	c.902C>T	p.Ala301Val	-	-	rs121918144_T	yes	c.902C>T	p.Ala301Val	missense_variant	yes	c.902C>T	p.Ala301Val	missense_variant	yes	c.902C>T	p.Ala301Val	missense_variant	yes	yes	yes	yes	yes	yes	no	no	no	3	3	3	3	3	3	3	3	yes	yes	yes	yes	yes	yes	SNV	-
rs121918145_T	chr2:128183754-128183754	single_nucleotide_variant	NM_000312.3	3	c.629C>T	p.Pro210Leu	-	-	rs121918145_T	yes	c.629C>T	p.Pro210Leu	missense_variant	yes	c.629C>T	p.Pro210Leu	missense_variant	yes	c.629C>T	p.Pro210Leu	missense_variant	yes	yes	yes	yes	yes	yes	no	no	no	3	3	3	3	3	3	3	3	yes	yes	yes	yes	yes	yes	SNV	-
rs121918146_A	chr2:128186061-128186061	single_nucleotide_variant	NM_000312.3	3	c.925G>A	p.Ala309Thr	-	-	rs121918146_A	yes	c.925G>A	p.Ala309Thr	missense_variant	yes	c.925G>A	p.Ala309Thr	missense_variant	yes	c.925G>A	p.Ala309Thr	missense_variant	yes	yes	yes	yes	yes	yes	no	no	no	3	3	3	3	3	3	3	3	yes	yes	yes	yes	yes	yes	SNV	-
rs121918147_A	chr2:128186163-128186163	single_nucleotide_variant	NM_000312.3	3	c.1027G>A	p.Gly343Ser	-	-	rs121918147_A	yes	c.1027G>A	p.Gly343Ser	missense_variant	yes	c.1027G>A	p.Gly343Ser	missense_variant	yes	c.1027G>A	p.Gly343Ser	missense_variant	yes	yes	yes	yes	yes	yes	no	no	no	3	3	3	3	3	3	3	3	yes	yes	yes	yes	yes	yes	SNV	-
rs121918148_C	chr2:128178973-128178973	single_nucleotide_variant	NM_000312.3	3	c.185A>C	p.Glu62Ala	-	-	rs121918148_C	yes	c.185A>C	p.Glu62Ala	missense_variant	yes	c.185A>C	p.Glu62Ala	missense_variant	yes	c.185A>C	p.Glu62Ala	missense_variant	yes	yes	yes	yes	yes	yes	no	no	no	3	3	3	3	3	3	3	3	yes	yes	yes	yes	yes	yes	SNV	-
rs121918149_A	chr2:128179014-128179014	single_nucleotide_variant	NM_000312.3	3	c.226G>A	p.Val76Met	-	-	rs121918149_A	yes	c.226G>A	p.Val76Met	missense_variant	yes	c.226G>A	p.Val76Met	missense_variant	yes	c.226G>A	p.Val76Met	missense_variant	yes	yes	yes	yes	yes	yes	no	no	no	3	3	3	3	3	3	3	3	yes	yes	yes	yes	yes	yes	SNV	-
rs121918150_A	chr2:128186136-128186136	single_nucleotide_variant	NM_000312.3	3	c.1000G>A	p.Gly334Ser	-	-	rs121918150_A	yes	c.1000G>A	p.Gly334Ser	missense_variant	yes	c.1000G>A	p.Gly334Ser	missense_variant	yes	c.1000G>A	p.Gly334Ser	missense_variant	yes	yes	yes	yes	yes	yes	no	no	no	3	3	3	3	3	3	3	3	yes	yes	yes	yes	yes	yes	SNV	-
rs121918151_T	chr2:128186002-128186002	single_nucleotide_variant	NM_000312.3	3	c.866C>T	p.Pro289Leu	-	-	rs121918151_T	yes	c.866C>T	p.Pro289Leu	missense_variant	yes	c.866C>T	p.Pro289Leu	missense_variant	yes	c.866C>T	p.Pro289Leu	missense_variant	yes	yes	yes	yes	yes	yes	no	no	no	3	3	3	3	3	3	3	3	yes	yes	yes	yes	yes	yes	SNV	-
rs121918152_T	chr2:128183783-128183783	single_nucleotide_variant	NM_000312.3	3	c.658C>T	p.Arg220Trp	-	-	rs121918152_T	yes	c.658C>T	p.Arg220Trp	missense_variant	yes	c.658C>T	p.Arg220Trp	missense_variant	yes	c.658C>T	p.Arg220Trp	missense_variant	yes	yes	yes	yes	yes	yes	no	no	no	3	3	3	3	3	3	3	3	yes	yes	yes	yes	yes	yes	SNV	-
rs121918153_A	chr2:128183784-128183784	single_nucleotide_variant	NM_000312.3	3	c.659G>A	p.Arg220Gln	-	-	rs121918153_A	yes	c.659G>A	p.Arg220Gln	missense_variant	yes	c.659G>A	p.Arg220Gln	missense_variant	yes	c.659G>A	p.Arg220Gln	missense_variant	yes	yes	yes	yes	yes	yes	no	no	no	3	3	3	3	3	3	3	3	yes	yes	yes	yes	yes	yes	SNV	-
rs121918154_T	chr2:128185950-128185950	single_nucleotide_variant	NM_000312.3	3	c.814C>T	p.Arg272Cys	-	-	rs121918154_T	yes	c.814C>T	p.Arg272Cys	missense_variant	yes	c.814C>T	p.Arg272Cys	missense_variant	yes	c.814C>T	p.Arg272Cys	missense_variant	yes	yes	yes	yes	yes	yes	no	no	no	3	3	3	3	3	3	3	3	yes	yes	yes	yes	yes	yes	SNV	-
rs121918155_C	chr2:128183803-128183803	single_nucleotide_variant	NM_000312.3	3	c.678G>C	p.Gln226His	-	-	rs121918155_C	yes	c.678G>C	p.Gln226His	missense_variant&splice_region_variant	yes	c.678G>C	p.Gln226His	missense_variant&splice_region_variant	yes	c.678G>C	p.Gln226His	missense_variant&splice_region_variant	yes	yes	yes	yes	yes	yes	yes_m	yes_m	yes_m	3	3	3	3	3	3	3	3	yes	yes	yes	yes	yes	yes	SNV	-
rs121918156_T	chr2:128184795-128184795	single_nucleotide_variant	NM_000312.3	3	c.793C>T	p.Leu265Phe	-	-	rs121918156_T	yes	c.793C>T	p.Leu265Phe	missense_variant	yes	c.793C>T	p.Leu265Phe	missense_variant	yes	c.793C>T	p.Leu265Phe	missense_variant	yes	yes	yes	yes	yes	yes	no	no	no	3	3	3	3	3	3	3	3	yes	yes	yes	yes	yes	yes	SNV	-
rs121918157_G	chr2:128186471-128186471	single_nucleotide_variant	NM_000312.3	3	c.1335C>G	p.Ile445Met	-	-	rs121918157_G	yes	c.1335C>G	p.Ile445Met	missense_variant	yes	c.1335C>G	p.Ile445Met	missense_variant	yes	c.1335C>G	p.Ile445Met	missense_variant	yes	yes	yes	yes	yes	yes	no	no	no	3	3	3	3	3	3	3	3	yes	yes	yes	yes	yes	yes	SNV	-
rs121918158_A	chr2:128186151-128186151	single_nucleotide_variant	NM_000312.3	3	c.1015G>A	p.Val339Met	-	-	rs121918158_A	yes	c.1015G>A	p.Val339Met	missense_variant	yes	c.1015G>A	p.Val339Met	missense_variant	yes	c.1015G>A	p.Val339Met	missense_variant	yes	yes	yes	yes	yes	yes	no	no	no	3	3	3	3	3	3	3	3	yes	yes	yes	yes	yes	yes	SNV	-
rs121918159_C	chr2:128180895-128180895	single_nucleotide_variant	NM_000312.3	3	c.446A>C	p.His149Pro	-	-	rs121918159_C	yes	c.446A>C	p.His149Pro	missense_variant	yes	c.446A>C	p.His149Pro	missense_variant	yes	c.446A>C	p.His149Pro	missense_variant	yes	yes	yes	yes	yes	yes	no	no	no	3	3	3	3	3	3	3	3	yes	yes	yes	yes	yes	yes	SNV	-
rs121918160_T	chr2:128186071-128186071	single_nucleotide_variant	NM_000312.3	3	c.935C>T	p.Ser312Leu	-	-	rs121918160_T	yes	c.935C>T	p.Ser312Leu	missense_variant	yes	c.935C>T	p.Ser312Leu	missense_variant	yes	c.935C>T	p.Ser312Leu	missense_variant	yes	yes	yes	yes	yes	yes	no	no	no	3	3	3	3	3	3	3	3	yes	yes	yes	yes	yes	yes	SNV	-
rs118204450_A	chr1:24172327-24172327	single_nucleotide_variant	NM_000147.4	4	c.1279C>T	p.Gln427Ter	-	-	rs118204450_A	yes	c.1279C>T	p.Gln427*	stop_gained	yes	c.1279C>T	p.Gln427Ter	stop_gained	yes	c.1279C>T	p.Gln427Ter	stop_gained	yes	yes	yes	yes_m	yes	yes	no	no	no	3	3	2	3	3	3	3	1	yes	yes	yes	yes_m	yes_m	yes	SNV	-
rs80358195_A	chr1:24175161-24175161	single_nucleotide_variant	NM_000147.4	4	c.1138G>T	p.Glu380Ter	-	-	rs80358195_A	yes	c.1138G>T	p.Glu380*	stop_gained	yes	c.1138G>T	p.Glu380Ter	stop_gained	yes	c.1138G>T	p.Glu380Ter	stop_gained	yes	yes	yes	yes_m	yes	yes	no	no	no	3	3	2	3	3	3	3	1	yes	yes	yes	yes_m	yes_m	yes	SNV	-
rs80358196_A	chr1:24194533-24194533	single_nucleotide_variant	NM_000147.4	4	c.244C>T	p.Gln82Ter	-	-	rs80358196_A	yes	c.244C>T	p.Gln82*	stop_gained	yes	c.244C>T	p.Gln82Ter	stop_gained	yes	c.244C>T	p.Gln82Ter	stop_gained	yes	yes	yes	yes_m	yes	yes	no	no	no	3	3	2	3	3	3	3	1	yes	yes	yes	yes_m	yes_m	yes	SNV	-
rs80358197_T	chr1:24175139-24175139	single_nucleotide_variant	NM_000147.4	4	c.1160G>A	p.Trp387Ter	-	-	rs80358197_T	yes	c.1160G>A	p.Trp387*	stop_gained&splice_region_variant	yes	c.1160G>A	p.Trp387Ter	stop_gained&splice_region_variant	yes	c.1160G>A	p.Trp387Ter	stop_gained&splice_region_variant	yes	yes	yes	yes_m	yes	yes	yes_m	yes_m	yes_m	3	3	2	3	3	3	3	1	yes	yes	yes	yes_m	yes_m	yes	SNV	-
rs80358198_T	chr1:24189638-24189638	single_nucleotide_variant	NM_000147.4	4	c.648C>A	p.Tyr216Ter	-	-	rs80358198_T	yes	c.648C>A	p.Tyr216*	stop_gained	yes	c.648C>A	p.Tyr216Ter	stop_gained	yes	c.648C>A	p.Tyr216Ter	stop_gained	yes	yes	yes	yes_m	yes	yes	no	no	no	3	3	2	3	3	3	3	1	yes	yes	yes	yes_m	yes_m	yes	SNV	-
rs13551_C	chr1:24180962-24180962	single_nucleotide_variant	NM_000147.4	4	c.857A>G	p.Gln286Arg	-	-	rs13551_C	yes	c.857A>G	p.Gln286Arg	missense_variant	yes	c.857A>G	p.Gln286Arg	missense_variant	yes	c.857A>G	p.Gln286Arg	missense_variant	yes	yes	yes	yes	yes	yes	no	no	no	3	3	3	3	3	3	3	3	yes	yes	yes	yes	yes	yes	SNV	-
rs80358199_C	chr1:24172595-24172595	single_nucleotide_variant	NM_000147.4	4	c.1229T>G	p.Leu410Arg	-	-	rs80358199_C	yes	c.1229T>G	p.Leu410Arg	missense_variant	yes	c.1229T>G	p.Leu410Arg	missense_variant	yes	c.1229T>G	p.Leu410Arg	missense_variant	yes	yes	yes	yes	yes	yes	no	no	no	3	3	3	3	3	3	3	3	yes	yes	yes	yes	yes	yes	SNV	-
rs61730328_T	chr6:29641105-29641105	single_nucleotide_variant	NM_001109809.2	2	c.783C>A	p.Cys261Ter	-	-	rs61730328_T	-	-	-	-	yes	c.783C>A	p.Cys261Ter	stop_gained	yes	c.783C>A	p.Cys261Ter	stop_gained	no	yes	yes	no	yes	yes	yes	no	no	2	2	2	2	2	2	1	1	no	no	yes	no	no	yes	SNV	-
rs606231121_-	chr6:29643197-29643198	deletion	NM_001109809.2	2	c.317_318delAG	p.Glu106Valfs	-	-	rs606231121_-	-	-	-	-	yes	c.317_318delAG	p.Glu106ValfsTer28	frameshift_variant	yes	c.317_318delAG	p.Glu106ValfsTer28	frameshift_variant	no	yes	yes	no	yes_m	yes_m	yes	no	no	2	2	0	2	2	2	1	1	no	no	yes	no	no	yes	del	-
rs79020217_C	chr6:29640516-29640516	single_nucleotide_variant	NM_001109809.2	2	c.1372C>G	p.His458Asp	-	-	rs79020217_C	-	-	-	-	yes	c.1372C>G	p.His458Asp	missense_variant	yes	c.1372C>G	p.His458Asp	missense_variant	no	yes	yes	no	yes	yes	yes	no	no	2	2	2	2	2	2	1	1	no	no	yes	no	no	yes	SNV	-
rs606231122_-	chr6:29640505-29640505	deletion	NM_001109809.2	2	c.1383delC	p.Tyr462Ilefs	-	-	rs606231122_-	-	-	-	-	yes	c.1383delC	p.Tyr462IlefsTer16	frameshift_variant	yes	c.1383delC	p.Tyr462IlefsTer16	frameshift_variant	no	yes	yes	no	yes_m	yes_m	yes	no	no	2	2	0	2	2	2	1	1	no	no	yes	no	no	yes	del	-
rs77625743_T	chr6:29641145-29641145	single_nucleotide_variant	NM_001109809.2	2	c.743G>A	p.Arg248His	-	-	rs77625743_T	-	-	-	-	yes	c.743G>A	p.Arg248His	missense_variant	yes	c.743G>A	p.Arg248His	missense_variant	no	yes	yes	no	yes	yes	yes	no	no	2	2	2	2	2	2	1	1	no	no	yes	no	no	yes	SNV	-
rs78378398_T	chr6:29641059-29641059	single_nucleotide_variant	NM_001109809.2	2	c.829C>A	p.His277Asn	-	-	rs78378398_T	-	-	-	-	yes	c.829C>A	p.His277Asn	missense_variant	yes	c.829C>A	p.His277Asn	missense_variant	no	yes	yes	no	yes	yes	yes	no	no	2	2	2	2	2	2	1	1	no	no	yes	no	no	yes	SNV	-
rs606231123_-	chr6:29640983-29640990	deletion	NM_001109809.2	2	c.898_905delACCCAGGC	p.Thr300Terfs	-	-	rs606231123_-	-	-	-	-	yes	c.898_905delACCCAGGC	p.Thr300Ter	frameshift_variant	yes	c.898_905delACCCAGGC	p.Thr300Ter	frameshift_variant	no	yes	yes	no	no	no	yes	no	no	2	2	0	0	2	2	1	1	no	no	yes	no	no	yes	del	-
rs63750743_T	chr3:14183165-14183165	single_nucleotide_variant	NM_024334.2	2	c.1073C>T	p.Ser358Leu	-	-	rs63750743_T	yes	c.1073C>T	p.Ser358Leu	missense_variant	yes	c.1073C>T	p.Ser358Leu	missense_variant	yes	c.1073C>T	p.Ser358Leu	missense_variant	yes	yes	yes	yes	yes	yes	no	no	no	3	3	3	3	3	3	3	3	yes	yes	yes	yes	yes	yes	SNV	-
rs11544803_T	chr5:132202707-132202707	single_nucleotide_variant	NM_014402.4	4	c.134C>T	p.Ser45Phe	-	-	rs11544803_T	yes	c.134C>T	p.Ser45Phe	missense_variant	yes	c.134C>T	p.Ser45Phe	missense_variant	yes	c.134C>T	p.Ser45Phe	missense_variant	yes	yes	yes	yes	yes	yes	no	no	no	3	3	3	3	3	3	3	3	yes	yes	yes	yes	yes	yes	SNV	-
rs3796619_G	chr4:1095281-1095281	single_nucleotide_variant	NM_001131034.3	3	c.172-4654T>C		-	-	rs3796619_G	yes	c.172-4654T>C	-	intron_variant	yes	c.172-4654T>C	-	intron_variant	yes	c.172-4654T>C	-	intron_variant	yes	yes	yes	yes	yes	yes	no	no	no	3	3	3	3	3	3	3	3	yes	yes	yes	yes	yes	yes	SNV	intronic
rs1670533_A	chr4:1078187-1078187	single_nucleotide_variant	NM_001131034.3	3	c.362+1497C>T		-	-	rs1670533_A	yes	c.362+1497C>T	-	intron_variant	yes	c.362+1497C>T	-	intron_variant	yes	c.362+1497C>T	-	intron_variant	yes	yes	yes	yes	yes	yes	no	no	no	3	3	3	3	3	3	3	3	yes	yes	yes	yes	yes	yes	SNV	intronic
rs121918138_T	chr6:150710610-150710610	single_nucleotide_variant	NM_203395.2	2	c.301C>T	p.Arg101Trp	-	-	rs121918138_T	yes	c.301C>T	p.Arg101Trp	missense_variant	yes	c.301C>T	p.Arg101Trp	missense_variant	yes	c.301C>T	p.Arg101Trp	missense_variant	yes	yes	yes	yes	yes	yes	no	no	no	3	3	3	3	3	3	3	3	yes	yes	yes	yes	yes	yes	SNV	-
rs121918139_C	chr6:150710656-150710656	single_nucleotide_variant	NM_203395.2	2	c.347T>C	p.Ile116Thr	-	-	rs121918139_C	yes	c.347T>C	p.Ile116Thr	missense_variant	yes	c.347T>C	p.Ile116Thr	missense_variant	yes	c.347T>C	p.Ile116Thr	missense_variant	yes	yes	yes	yes	yes	yes	no	no	no	3	3	3	3	3	3	3	3	yes	yes	yes	yes	yes	yes	SNV	-
rs121918140_A	chr6:150715362-150715362	single_nucleotide_variant	NM_203395.2	2	c.658G>A	p.Ala220Thr	-	-	rs121918140_A	yes	c.658G>A	p.Ala220Thr	missense_variant	yes	c.658G>A	p.Ala220Thr	missense_variant	yes	c.658G>A	p.Ala220Thr	missense_variant	yes	yes	yes	yes	yes	yes	no	no	no	3	3	3	3	3	3	3	3	yes	yes	yes	yes	yes	yes	SNV	-
rs118204051_T	chr4:15569375-15569375	single_nucleotide_variant	NM_001080522.2	2	c.3364C>T	p.Pro1122Ser	-	-	rs118204051_T	yes	c.3364C>T	p.Pro1122Ser	missense_variant	yes	c.3364C>T	p.Pro1122Ser	missense_variant	yes	c.3364C>T	p.Pro1122Ser	missense_variant	yes	yes	yes	yes	yes	yes	no	no	no	3	3	3	3	3	3	3	3	yes	yes	yes	yes	yes	yes	SNV	-
rs118204052_T	chr4:15601237-15601237	single_nucleotide_variant	NM_001080522.2	2	c.4582C>T	p.Arg1528Cys	-	-	rs118204052_T	yes	c.4582C>T	p.Arg1528Cys	missense_variant	yes	c.4582C>T	p.Arg1528Cys	missense_variant	yes	c.4582C>T	p.Arg1528Cys	missense_variant	yes	yes	yes	yes	yes	yes	no	no	no	3	3	3	3	3	3	3	3	yes	yes	yes	yes	yes	yes	SNV	-
rs118204053_T	chr4:15560806-15560806	single_nucleotide_variant	NM_001080522.2	2	c.2848C>T	p.Arg950Ter	-	-	rs118204053_T	yes	c.2848C>T	p.Arg950*	stop_gained	yes	c.2848C>T	p.Arg950Ter	stop_gained	yes	c.2848C>T	p.Arg950Ter	stop_gained	yes	yes	yes	yes_m	yes	yes	no	no	no	3	3	2	3	3	3	3	1	yes	yes	yes	yes_m	yes_m	yes	SNV	-
rs386833750_T	chr4:15565108-15565108	single_nucleotide_variant	NM_001080522.2	2	c.3145C>T	p.Arg1049Ter	-	-	rs386833750_T	yes	c.3145C>T	p.Arg1049*	stop_gained	yes	c.3145C>T	p.Arg1049Ter	stop_gained	yes	c.3145C>T	p.Arg1049Ter	stop_gained	yes	yes	yes	yes_m	yes	yes	no	no	no	3	3	2	3	3	3	3	1	yes	yes	yes	yes_m	yes_m	yes	SNV	-
rs267606709_T	chr4:15569358-15569358	single_nucleotide_variant	NM_001080522.2	2	c.3347C>T	p.Thr1116Met	-	-	rs267606709_T	yes	c.3347C>T	p.Thr1116Met	missense_variant	yes	c.3347C>T	p.Thr1116Met	missense_variant	yes	c.3347C>T	p.Thr1116Met	missense_variant	yes	yes	yes	yes	yes	yes	no	no	no	3	3	3	3	3	3	3	3	yes	yes	yes	yes	yes	yes	SNV	-
rs72554080_G	chr2:233612450-233612450	single_nucleotide_variant	NM_015575.3	3	c.167A>G	p.Asn56Ser	-	-	rs72554080_G	yes	c.167A>G	p.Asn56Ser	missense_variant	yes	c.167A>G	p.Asn56Ser	missense_variant	yes	c.167A>G	p.Asn56Ser	missense_variant	yes	yes	yes	yes	yes	yes	no	no	no	3	3	3	3	3	3	3	3	yes	yes	yes	yes	yes	yes	SNV	-
rs116074753_C	chr2:233659545-233659545	single_nucleotide_variant	NM_015575.3	3	c.1370A>C	p.Asn457Thr	-	-	rs116074753_C	yes	c.1370A>C	p.Asn457Thr	missense_variant	yes	c.1370A>C	p.Asn457Thr	missense_variant	yes	c.1370A>C	p.Asn457Thr	missense_variant	yes	yes	yes	yes	yes	yes	no	no	no	3	3	3	3	3	3	3	3	yes	yes	yes	yes	yes	yes	SNV	-
rs118203903_G	chr2:233674441-233674441	single_nucleotide_variant	NM_015575.3	3	c.1818C>G	p.Asp606Glu	-	-	rs118203903_G	yes	c.1818C>G	p.Asp606Glu	missense_variant	yes	c.1818C>G	p.Asp606Glu	missense_variant	yes	c.1818C>G	p.Asp606Glu	missense_variant	yes	yes	yes	yes	yes	yes	no	no	no	3	3	3	3	3	3	3	3	yes	yes	yes	yes	yes	yes	SNV	-
rs118203904_G	chr2:233655527-233655527	single_nucleotide_variant	NM_015575.3	3	c.832A>G	p.Ile278Val	-	-	rs118203904_G	yes	c.832A>G	p.Ile278Val	missense_variant	yes	c.832A>G	p.Ile278Val	missense_variant	yes	c.832A>G	p.Ile278Val	missense_variant	yes	yes	yes	yes	yes	yes	no	no	no	3	3	3	3	3	3	3	3	yes	yes	yes	yes	yes	yes	SNV	-
rs115735611_G	chr2:233656136-233656136	single_nucleotide_variant	NM_015575.3	3	c.1262A>G	p.Lys421Arg	-	-	rs115735611_G	yes	c.1262A>G	p.Lys421Arg	missense_variant	yes	c.1262A>G	p.Lys421Arg	missense_variant	yes	c.1262A>G	p.Lys421Arg	missense_variant	yes	yes	yes	yes	yes	yes	no	no	no	3	3	3	3	3	3	3	3	yes	yes	yes	yes	yes	yes	SNV	-
rs118204044_G	chr2:150426603-150426603	single_nucleotide_variant	NM_015702.2	2	c.776T>C	p.Leu259Pro	-	-	rs118204044_G	yes	c.776T>C	p.Leu259Pro	missense_variant	yes	c.776T>C	p.Leu259Pro	missense_variant	yes	c.776T>C	p.Leu259Pro	missense_variant	yes	yes	yes	yes	yes	yes	no	no	no	3	3	3	3	3	3	3	3	yes	yes	yes	yes	yes	yes	SNV	-
rs118204045_T	chr2:150432289-150432289	single_nucleotide_variant	NM_015702.2	2	c.545C>A	p.Thr182Asn	-	-	rs118204045_T	yes	c.545C>A	p.Thr182Asn	missense_variant	yes	c.545C>A	p.Thr182Asn	missense_variant	yes	c.545C>A	p.Thr182Asn	missense_variant	yes	yes	yes	yes	yes	yes	no	no	no	3	3	3	3	3	3	3	3	yes	yes	yes	yes	yes	yes	SNV	-
rs118204046_C	chr2:150426633-150426633	single_nucleotide_variant	NM_015702.2	2	c.746A>G	p.Tyr249Cys	-	-	rs118204046_C	yes	c.746A>G	p.Tyr249Cys	missense_variant	yes	c.746A>G	p.Tyr249Cys	missense_variant	yes	c.746A>G	p.Tyr249Cys	missense_variant	yes	yes	yes	yes	yes	yes	no	no	no	3	3	3	3	3	3	3	3	yes	yes	yes	yes	yes	yes	SNV	-
rs397509361_-	chr2:150438731-150438738	deletion	NM_015702.2	2	c.57_64delCTCTTTAG	p.Ser20Terfs	-	-	rs397509361_-	yes	c.57_64delCTCTTTAG	p.Ser20fs	frameshift_variant	yes	c.57_64delCTCTTTAG	p.Ser20Ter	frameshift_variant	yes	c.57_64delCTCTTTAG	p.Ser20Ter	frameshift_variant	yes	yes	yes	yes_m	no	no	no	no	no	3	3	0	1	3	3	3	1	yes	yes	yes	no	no	yes	del	-
rs118204047_A	chr2:150436157-150436157	single_nucleotide_variant	NM_015702.2	2	c.160C>T	p.Arg54Ter	-	-	rs118204047_A	yes	c.160C>T	p.Arg54*	stop_gained	yes	c.160C>T	p.Arg54Ter	stop_gained	yes	c.160C>T	p.Arg54Ter	stop_gained	yes	yes	yes	yes_m	yes	yes	no	no	no	3	3	2	3	3	3	3	1	yes	yes	yes	yes_m	yes_m	yes	SNV	-
rs118204048_A	chr2:150426631-150426631	single_nucleotide_variant	NM_015702.2	2	c.748C>T	p.Arg250Ter	-	-	rs118204048_A	yes	c.748C>T	p.Arg250*	stop_gained	yes	c.748C>T	p.Arg250Ter	stop_gained	yes	c.748C>T	p.Arg250Ter	stop_gained	yes	yes	yes	yes_m	yes	yes	no	no	no	3	3	2	3	3	3	3	1	yes	yes	yes	yes_m	yes_m	yes	SNV	-
rs397509363_T	chr2:150433010-150433010	duplication	NM_015702.2	2	c.419dupA	p.Tyr140Terfs	-	-	rs397509363_T	yes	c.419dupA	p.Tyr140fs	frameshift_variant&stop_gained	yes	c.419dupA	p.Tyr140Ter	stop_gained&frameshift_variant	yes	c.419dupA	p.Tyr140Ter	stop_gained&frameshift_variant	yes	yes	yes	yes_m	no	no	yes_m	yes_m	yes_m	3	3	0	1	3	3	3	1	yes	yes	yes	no	no	yes	dup	-
rs397509364_-	chr2:150427593-150427596	deletion	NM_015702.2	2	c.696+3_696+6del		-	-	rs397509364_-	yes	c.696+3_696+6delGAGT	-	splice_region_variant&intron_variant	yes	c.696+3_696+6delGAGT	-	splice_region_variant&intron_variant	yes	c.696+3_696+6delGAGT	-	splice_region_variant&intron_variant	yes_m	yes_m	yes_m	yes	yes	yes	yes_m	yes_m	yes_m	0	3	3	3	3	3	3	3	yes	yes	yes	yes	yes	yes	del	intronic
rs72552291_T	chr3:32200588-32200588	single_nucleotide_variant	NM_015141.3	3	c.839C>T	p.Ala280Val	-	-	rs72552291_T	yes	c.839C>T	p.Ala280Val	missense_variant	yes	c.839C>T	p.Ala280Val	missense_variant	yes	c.839C>T	p.Ala280Val	missense_variant	yes	yes	yes	yes	yes	yes	no	no	no	3	3	3	3	3	3	3	3	yes	yes	yes	yes	yes	yes	SNV	-
rs118203913_A	chr3:53157807-53157807	single_nucleotide_variant	NM_052859.3	3	c.199C>T	p.Arg67Cys	-	-	rs118203913_A	yes	c.199C>T	p.Arg67Cys	missense_variant	yes	c.199C>T	p.Arg67Cys	missense_variant	yes	c.199C>T	p.Arg67Cys	missense_variant	yes	yes	yes	yes	yes	yes	no	no	no	3	3	3	3	3	3	3	3	yes	yes	yes	yes	yes	yes	SNV	-
rs72552292_A	chr3:32180100-32180100	single_nucleotide_variant	NM_015141.3	3	c.247G>A	p.Glu83Lys	-	-	rs72552292_A	yes	c.247G>A	p.Glu83Lys	missense_variant	yes	c.247G>A	p.Glu83Lys	missense_variant	yes	c.247G>A	p.Glu83Lys	missense_variant	yes	yes	yes	yes	yes	yes	no	no	no	3	3	3	3	3	3	3	3	yes	yes	yes	yes	yes	yes	SNV	-
rs72552293_G	chr3:32181723-32181723	single_nucleotide_variant	NM_015141.3	3	c.370A>G	p.Ile124Val	-	-	rs72552293_G	yes	c.370A>G	p.Ile124Val	missense_variant	yes	c.370A>G	p.Ile124Val	missense_variant	yes	c.370A>G	p.Ile124Val	missense_variant	yes	yes	yes	yes	yes	yes	no	no	no	3	3	3	3	3	3	3	3	yes	yes	yes	yes	yes	yes	SNV	-
rs72552294_T	chr3:32200566-32200566	single_nucleotide_variant	NM_015141.3	3	c.817C>T	p.Arg273Cys	-	-	rs72552294_T	yes	c.817C>T	p.Arg273Cys	missense_variant	yes	c.817C>T	p.Arg273Cys	missense_variant	yes	c.817C>T	p.Arg273Cys	missense_variant	yes	yes	yes	yes	yes	yes	no	no	no	3	3	3	3	3	3	3	3	yes	yes	yes	yes	yes	yes	SNV	-
rs63751061_G	chr6:97344666-97344666	single_nucleotide_variant	NM_014165.3	3	c.194T>C	p.Leu65Pro	-	-	rs63751061_G	yes	c.194T>C	p.Leu65Pro	missense_variant	yes	c.194T>C	p.Leu65Pro	missense_variant	yes	c.194T>C	p.Leu65Pro	missense_variant	yes	yes	yes	yes	yes	yes	no	no	no	3	3	3	3	3	3	3	3	yes	yes	yes	yes	yes	yes	SNV	-
rs387906228_-	chr5:112136976-112136977	deletion	NM_000038.5	5	c.730_731delAG	p.Arg244Valfs	-	-	rs387906228_-	yes	c.730-2_730-1delAG	-	splice_acceptor_variant&intron_variant	yes	c.730_731delAG	p.Arg244ValfsTer7	splice_acceptor_variant	yes	c.730_731delAG	p.Arg244ValfsTer7	splice_acceptor_variant	no	yes	yes	no	yes_m	yes_m	yes_m	no	no	2	2	0	2	3	3	1	1	no	no	yes	no	no	yes	del	-
rs387906229_-	chr5:112157649-112157649	deletion	NM_000038.5	5	c.1369delT	p.Ser457Hisfs	-	-	rs387906229_-	yes	c.1369delT	p.Ser457fs	frameshift_variant	yes	c.1369delT	p.Ser457HisfsTer10	frameshift_variant	yes	c.1369delT	p.Ser457HisfsTer10	frameshift_variant	yes	yes	yes	yes_m	yes_m	yes_m	no	no	no	3	3	0	3	3	3	3	1	yes	yes	yes	yes_m	yes_m	yes	del	-
rs387906230_G	chr5:112162896-112162896	single_nucleotide_variant	NM_000038.5	5	c.1500T>G	p.Tyr500Ter	-	-	rs387906230_G	yes	c.1500T>G	p.Tyr500*	stop_gained	yes	c.1500T>G	p.Tyr500Ter	stop_gained	yes	c.1500T>G	p.Tyr500Ter	stop_gained	yes	yes	yes	yes_m	yes	yes	no	no	no	3	3	2	3	3	3	3	1	yes	yes	yes	yes_m	yes_m	yes	SNV	-
rs137854567_T	chr5:112154969-112154969	single_nucleotide_variant	NM_000038.5	5	c.1240C>T	p.Arg414Cys	-	-	rs137854567_T	yes	c.1240C>T	p.Arg414Cys	missense_variant	yes	c.1240C>T	p.Arg414Cys	missense_variant	yes	c.1240C>T	p.Arg414Cys	missense_variant	yes	yes	yes	yes	yes	yes	no	no	no	3	3	3	3	3	3	3	3	yes	yes	yes	yes	yes	yes	SNV	-
rs137854568_T	chr5:112151261-112151261	single_nucleotide_variant	NM_000038.5	5	c.904C>T	p.Arg302Ter	-	-	rs137854568_T	yes	c.904C>T	p.Arg302*	stop_gained	yes	c.904C>T	p.Arg302Ter	stop_gained	yes	c.904C>T	p.Arg302Ter	stop_gained	yes	yes	yes	yes_m	yes	yes	no	no	no	3	3	2	3	3	3	3	1	yes	yes	yes	yes_m	yes_m	yes	SNV	-
rs137854569_G	chr5:112151196-112151196	single_nucleotide_variant	NM_000038.5	5	c.839C>G	p.Ser280Ter	-	-	rs137854569_G	yes	c.839C>G	p.Ser280*	stop_gained	yes	c.839C>G	p.Ser280Ter	stop_gained	yes	c.839C>G	p.Ser280Ter	stop_gained	yes	yes	yes	yes_m	yes	yes	no	no	no	3	3	2	3	3	3	3	1	yes	yes	yes	yes_m	yes_m	yes	SNV	-
rs137854570_G	chr5:112173429-112173429	single_nucleotide_variant	NM_000038.5	5	c.2138C>G	p.Ser713Ter	-	-	rs137854570_G	yes	c.2138C>G	p.Ser713*	stop_gained	yes	c.2138C>G	p.Ser713Ter	stop_gained	yes	c.2138C>G	p.Ser713Ter	stop_gained	yes	yes	yes	yes_m	yes	yes	no	no	no	3	3	2	3	3	3	3	1	yes	yes	yes	yes_m	yes_m	yes	SNV	-
rs121913327_T	chr5:112175303-112175303	single_nucleotide_variant	NM_000038.5	5	c.4012C>T	p.Gln1338Ter	-	-	rs121913327_T	yes	c.4012C>T	p.Gln1338*	stop_gained	yes	c.4012C>T	p.Gln1338Ter	stop_gained	yes	c.4012C>T	p.Gln1338Ter	stop_gained	yes	yes	yes	yes_m	yes	yes	no	no	no	3	3	2	3	3	3	3	1	yes	yes	yes	yes_m	yes_m	yes	SNV	-
rs28933379_A	chr5:112174650-112174650	single_nucleotide_variant	NM_000038.5	5	c.3359G>A	p.Gly1120Glu	-	-	rs28933379_A	yes	c.3359G>A	p.Gly1120Glu	missense_variant	yes	c.3359G>A	p.Gly1120Glu	missense_variant	yes	c.3359G>A	p.Gly1120Glu	missense_variant	yes	yes	yes	yes	yes	yes	no	no	no	3	3	3	3	3	3	3	3	yes	yes	yes	yes	yes	yes	SNV	-
rs137854571_T	chr5:112174490-112174490	single_nucleotide_variant	NM_000038.5	5	c.3199C>T	p.Gln1067Ter	-	-	rs137854571_T	yes	c.3199C>T	p.Gln1067*	stop_gained	yes	c.3199C>T	p.Gln1067Ter	stop_gained	yes	c.3199C>T	p.Gln1067Ter	stop_gained	yes	yes	yes	yes_m	yes	yes	no	no	no	3	3	2	3	3	3	3	1	yes	yes	yes	yes_m	yes_m	yes	SNV	-
rs387906231_-	chr5:112111412-112111415	deletion	NM_000038.5	5	c.509_512delATAG	p.Asp170Valfs	-	-	rs387906231_-	yes	c.509_512delATAG	p.Asp170fs	frameshift_variant	yes	c.509_512delATAG	p.Asp170ValfsTer4	frameshift_variant	yes	c.509_512delATAG	p.Asp170ValfsTer4	frameshift_variant	yes	yes	yes	yes_m	yes_m	yes_m	no	no	no	3	3	0	3	3	3	3	1	yes	yes	yes	yes_m	yes_m	yes	del	-
rs387906232_A	chr5:112154798-112154798	duplication	NM_000038.5	5	c.1069dupA	p.Ile357Asnfs	-	-	rs387906232_A	yes	c.1069dupA	p.Ile357fs	frameshift_variant	yes	c.1069dupA	p.Ile357AsnfsTer8	frameshift_variant	yes	c.1069dupA	p.Ile357AsnfsTer8	frameshift_variant	yes	yes	yes	yes_m	yes_m	yes_m	no	no	no	3	3	0	3	3	3	3	1	yes	yes	yes	yes_m	yes_m	yes	dup	-
rs137854572_T	chr5:112163698-112163698	single_nucleotide_variant	NM_000038.5	5	c.1621C>T	p.Gln541Ter	-	-	rs137854572_T	yes	c.1621C>T	p.Gln541*	stop_gained	yes	c.1621C>T	p.Gln541Ter	stop_gained	yes	c.1621C>T	p.Gln541Ter	stop_gained	yes	yes	yes	yes_m	yes	yes	no	no	no	3	3	2	3	3	3	3	1	yes	yes	yes	yes_m	yes_m	yes	SNV	-
rs137854573_T	chr5:112164586-112164586	single_nucleotide_variant	NM_000038.5	5	c.1660C>T	p.Arg554Ter	-	-	rs137854573_T	yes	c.1660C>T	p.Arg554*	stop_gained	yes	c.1660C>T	p.Arg554Ter	stop_gained	yes	c.1660C>T	p.Arg554Ter	stop_gained	yes	yes	yes	yes_m	yes	yes	no	no	no	3	3	2	3	3	3	3	1	yes	yes	yes	yes_m	yes_m	yes	SNV	-
rs137854574_T	chr5:112164616-112164616	single_nucleotide_variant	NM_000038.5	5	c.1690C>T	p.Arg564Ter	-	-	rs137854574_T	yes	c.1690C>T	p.Arg564*	stop_gained	yes	c.1690C>T	p.Arg564Ter	stop_gained	yes	c.1690C>T	p.Arg564Ter	stop_gained	yes	yes	yes	yes_m	yes	yes	no	no	no	3	3	2	3	3	3	3	1	yes	yes	yes	yes_m	yes_m	yes	SNV	-
rs387906233_A	chr5:112170789-112170790	insertion	NM_000038.5	5	c.1885_1886insA	p.Leu629Tyrfs	-	-	rs387906233_A	yes	c.1885_1886insA	p.Leu629fs	frameshift_variant	-	-	-	-	-	-	-	-	yes	no	no	yes_m	no	no	no	yes	yes	1	1	0	1	1	1	0	0	no	no	yes	no	no	yes	ins	-
rs137854575_A	chr5:112174096-112174096	single_nucleotide_variant	NM_000038.5	5	c.2805C>A	p.Tyr935Ter	-	-	rs137854575_A	yes	c.2805C>A	p.Tyr935*	stop_gained	yes	c.2805C>A	p.Tyr935Ter	stop_gained	yes	c.2805C>A	p.Tyr935Ter	stop_gained	yes	yes	yes	yes_m	yes	yes	no	no	no	3	3	2	3	3	3	3	1	yes	yes	yes	yes_m	yes_m	yes	SNV	-
rs387906234_-	chr5:112175684-112175685	deletion	NM_000038.5	5	c.4393_4394delAG	p.Ser1465Trpfs	-	-	rs387906234_-	yes	c.4393_4394delAG	p.Ser1465fs	frameshift_variant	yes	c.4393_4394delAG	p.Ser1465TrpfsTer3	frameshift_variant	yes	c.4393_4394delAG	p.Ser1465TrpfsTer3	frameshift_variant	yes	yes	yes	yes_m	yes_m	yes_m	no	no	no	3	3	0	3	3	3	3	1	yes	yes	yes	yes_m	yes_m	yes	del	-
rs387906235_-	chr5:112175682-112175685	deletion	NM_000038.5	5	c.4391_4394delAGAG	p.Glu1464Valfs	-	-	rs387906235_-	yes	c.4391_4394delAGAG	p.Glu1464fs	frameshift_variant	yes	c.4391_4394delAGAG	p.Glu1464ValfsTer8	frameshift_variant	yes	c.4391_4394delAGAG	p.Glu1464ValfsTer8	frameshift_variant	yes	yes	yes	yes_m	yes_m	yes_m	no	no	no	3	3	0	3	3	3	3	1	yes	yes	yes	yes_m	yes_m	yes	del	-
rs137854576_A	chr5:112111373-112111373	single_nucleotide_variant	NM_000038.5	5	c.470G>A	p.Trp157Ter	-	-	rs137854576_A	yes	c.470G>A	p.Trp157*	stop_gained	yes	c.470G>A	p.Trp157Ter	stop_gained	yes	c.470G>A	p.Trp157Ter	stop_gained	yes	yes	yes	yes_m	yes	yes	no	no	no	3	3	2	3	3	3	3	1	yes	yes	yes	yes_m	yes_m	yes	SNV	-
rs137854577_T	chr5:112116598-112116598	single_nucleotide_variant	NM_000038.5	5	c.643C>T	p.Gln215Ter	-	-	rs137854577_T	yes	c.643C>T	p.Gln215*	stop_gained&splice_region_variant	yes	c.643C>T	p.Gln215Ter	stop_gained&splice_region_variant	yes	c.643C>T	p.Gln215Ter	stop_gained&splice_region_variant	yes	yes	yes	yes_m	yes	yes	yes_m	yes_m	yes_m	3	3	2	3	3	3	3	1	yes	yes	yes	yes_m	yes_m	yes	SNV	-
rs121913224_-	chr5:112175218-112175222	deletion	NM_000038.5	5	c.3927_3931delAAAGA	p.Glu1309Aspfs	-	-	rs121913224_-	yes	c.3927_3931delAAAGA	p.Glu1309fs	frameshift_variant	yes	c.3927_3931delAAAGA	p.Glu1309AspfsTer4	frameshift_variant	yes	c.3927_3931delAAAGA	p.Glu1309AspfsTer4	frameshift_variant	yes	yes	yes	yes_m	yes_m	yes_m	no	no	no	3	3	0	3	3	3	3	1	yes	yes	yes	yes_m	yes_m	yes	del	-
rs137854578_T	chr5:112175474-112175474	single_nucleotide_variant	NM_000038.5	5	c.4183A>T	p.Ser1395Cys	-	-	rs137854578_T	yes	c.4183A>T	p.Ser1395Cys	missense_variant	yes	c.4183A>T	p.Ser1395Cys	missense_variant	yes	c.4183A>T	p.Ser1395Cys	missense_variant	yes	yes	yes	yes	yes	yes	no	no	no	3	3	3	3	3	3	3	3	yes	yes	yes	yes	yes	yes	SNV	-
rs397509433_-	chr5:112177233-112177233	deletion	NM_000038.5	5	c.5942delA	p.Asn1981Ilefs	-	-	rs397509433_-	yes	c.5942delA	p.Asn1981fs	frameshift_variant	yes	c.5942delA	p.Asn1981IlefsTer63	frameshift_variant	yes	c.5942delA	p.Asn1981IlefsTer63	frameshift_variant	yes	yes	yes	yes_m	yes_m	yes_m	no	no	no	3	3	0	3	3	3	3	1	yes	yes	yes	yes_m	yes_m	yes	del	-
rs1801155_A	chr5:112175211-112175211	single_nucleotide_variant	NM_000038.5	5	c.3920T>A	p.Ile1307Lys	-	-	rs1801155_A	yes	c.3920T>A	p.Ile1307Lys	missense_variant	yes	c.3920T>A	p.Ile1307Lys	missense_variant	yes	c.3920T>A	p.Ile1307Lys	missense_variant	yes	yes	yes	yes	yes	yes	no	no	no	3	3	3	3	3	3	3	3	yes	yes	yes	yes	yes	yes	SNV	-
rs387906236_-	chr5:112175902-112175903	deletion	NM_000038.5	5	c.4611_4612delAG	p.Glu1538Ilefs	-	-	rs387906236_-	yes	c.4612_4613delGA	p.Glu1538fs	frameshift_variant	yes	c.4612_4613delGA	p.Glu1538IlefsTer5	frameshift_variant	yes	c.4612_4613delGA	p.Glu1538IlefsTer5	frameshift_variant	no	no	no	yes_m	yes_m	yes_m	no	no	no	0	0	0	3	3	3	3	1	yes	yes	yes	yes_m	yes_m	yes	del	-
rs137854580_T	chr5:112162891-112162891	single_nucleotide_variant	NM_000038.5	5	c.1495C>T	p.Arg499Ter	-	-	rs137854580_T	yes	c.1495C>T	p.Arg499*	stop_gained	yes	c.1495C>T	p.Arg499Ter	stop_gained	yes	c.1495C>T	p.Arg499Ter	stop_gained	yes	yes	yes	yes_m	yes	yes	no	no	no	3	3	2	3	3	3	3	1	yes	yes	yes	yes_m	yes_m	yes	SNV	-
rs397514030_-	chr5:112155040-112155042	deletion	NM_000038.5	5	c.1311_1312+1delAAG		-	-	rs397514030_-	yes	c.1311_1312+1delAAG	p.Met438fs	frameshift_variant&splice_donor_variant&splice_region_variant&intron_variant	yes	c.1311_1312+1delAAG	-	splice_donor_variant&coding_sequence_variant	yes	c.1311_1312+1delAAG	-	splice_donor_variant&coding_sequence_variant	yes	yes	yes	no	yes	yes	yes_m	yes_m	yes_m	3	3	2	2	3	3	3	1	yes	yes	yes	no	no	yes	del	intronic
rs387906238_-	chr5:112154921-112154922	deletion	NM_000038.5	5	c.1192_1193delAA	p.Lys398Glufs	-	-	rs387906238_-	yes	c.1192_1193delAA	p.Lys398fs	frameshift_variant	yes	c.1192_1193delAA	p.Lys398GlufsTer5	frameshift_variant	yes	c.1192_1193delAA	p.Lys398GlufsTer5	frameshift_variant	yes	yes	yes	yes_m	yes_m	yes_m	no	no	no	3	3	0	3	3	3	3	1	yes	yes	yes	yes_m	yes_m	yes	del	-
rs387906237_-	chr5:112154827-112154828	deletion	NM_000038.5	5	c.1098_1099delCT	p.Ser367Cysfs	-	-	rs387906237_-	yes	c.1100_1101delCT	p.Ser367fs	frameshift_variant	yes	c.1100_1101delCT	p.Ser367CysfsTer10	frameshift_variant	yes	c.1100_1101delCT	p.Ser367CysfsTer10	frameshift_variant	no	no	no	yes_m	yes_m	yes_m	no	no	no	0	0	0	3	3	3	3	1	yes	yes	yes	yes_m	yes_m	yes	del	-
rs1801166_C	chr5:112175240-112175240	single_nucleotide_variant	NM_000038.5	5	c.3949G>C	p.Glu1317Gln	-	-	rs1801166_C	yes	c.3949G>C	p.Glu1317Gln	missense_variant	yes	c.3949G>C	p.Glu1317Gln	missense_variant	yes	c.3949G>C	p.Glu1317Gln	missense_variant	yes	yes	yes	yes	yes	yes	no	no	no	3	3	3	3	3	3	3	3	yes	yes	yes	yes	yes	yes	SNV	-
rs387906239_-	chr5:112154666-112154667	deletion	NM_000038.5	5	c.937_938delGA	p.Glu313Asnfs	-	-	rs387906239_-	yes	c.937_938delGA	p.Glu313fs	frameshift_variant	yes	c.937_938delGA	p.Glu313AsnfsTer13	frameshift_variant	yes	c.937_938delGA	p.Glu313AsnfsTer13	frameshift_variant	yes	yes	yes	yes_m	yes_m	yes_m	no	no	no	3	3	0	3	3	3	3	1	yes	yes	yes	yes_m	yes_m	yes	del	-
rs137854582_A	chr5:112173384-112173384	single_nucleotide_variant	NM_000038.5	5	c.2093T>A	p.Leu698Ter	-	-	rs137854582_A	yes	c.2093T>A	p.Leu698*	stop_gained	yes	c.2093T>A	p.Leu698Ter	stop_gained	yes	c.2093T>A	p.Leu698Ter	stop_gained	yes	yes	yes	yes_m	yes	yes	no	no	no	3	3	2	3	3	3	3	1	yes	yes	yes	yes_m	yes_m	yes	SNV	-
rs137854583_T	chr5:112116577-112116577	single_nucleotide_variant	NM_000038.5	5	c.622C>T	p.Gln208Ter	-	-	rs137854583_T	yes	c.622C>T	p.Gln208*	stop_gained	yes	c.622C>T	p.Gln208Ter	stop_gained	yes	c.622C>T	p.Gln208Ter	stop_gained	yes	yes	yes	yes_m	yes	yes	no	no	no	3	3	2	3	3	3	3	1	yes	yes	yes	yes_m	yes_m	yes	SNV	-
rs397514031_A	chr5:112111325-112111325	single_nucleotide_variant	NM_000038.5	5	c.423-1G>A		-	-	rs397514031_A	yes	c.423-1G>A	-	splice_acceptor_variant&intron_variant	yes	c.423-1G>A	-	splice_acceptor_variant	yes	c.423-1G>A	-	splice_acceptor_variant	yes	yes	yes	yes	yes	yes	yes_m	no	no	3	3	3	3	3	3	3	3	yes	yes	yes	yes	yes	yes	SNV	intronic
rs397514032_-	chr5:112164621-112164621	deletion	NM_000038.5	5	c.1695delA	p.Val566Leufs	-	-	rs397514032_-	yes	c.1695delA	p.Val566fs	frameshift_variant	yes	c.1695delA	p.Val566LeufsTer4	frameshift_variant	yes	c.1695delA	p.Val566LeufsTer4	frameshift_variant	yes	yes	yes	yes_m	yes_m	yes_m	no	no	no	3	3	0	3	3	3	3	1	yes	yes	yes	yes_m	yes_m	yes	del	-
rs118203945_G	chr1:11333893-11333893	single_nucleotide_variant	NM_013319.2	2	c.305A>G	p.Asn102Ser	-	-	rs118203945_G	yes	c.305A>G	p.Asn102Ser	missense_variant	yes	c.305A>G	p.Asn102Ser	missense_variant	yes	c.305A>G	p.Asn102Ser	missense_variant	yes	yes	yes	yes	yes	yes	no	no	no	3	3	3	3	3	3	3	3	yes	yes	yes	yes	yes	yes	SNV	-
rs118203946_C	chr1:11334117-11334117	single_nucleotide_variant	NM_013319.2	2	c.529G>C	p.Gly177Arg	-	-	rs118203946_C	yes	c.529G>C	p.Gly177Arg	missense_variant&splice_region_variant	yes	c.529G>C	p.Gly177Arg	missense_variant&splice_region_variant	yes	c.529G>C	p.Gly177Arg	missense_variant&splice_region_variant	yes	yes	yes	yes	yes	yes	yes_m	yes_m	yes_m	3	3	3	3	3	3	3	3	yes	yes	yes	yes	yes	yes	SNV	-
rs118203947_G	chr1:11333943-11333943	single_nucleotide_variant	NM_013319.2	2	c.355A>G	p.Arg119Gly	-	-	rs118203947_G	yes	c.355A>G	p.Arg119Gly	missense_variant	yes	c.355A>G	p.Arg119Gly	missense_variant	yes	c.355A>G	p.Arg119Gly	missense_variant	yes	yes	yes	yes	yes	yes	no	no	no	3	3	3	3	3	3	3	3	yes	yes	yes	yes	yes	yes	SNV	-
rs118203948_T	chr1:11334112-11334112	single_nucleotide_variant	NM_013319.2	2	c.524C>T	p.Thr175Ile	-	-	rs118203948_T	yes	c.524C>T	p.Thr175Ile	missense_variant	yes	c.524C>T	p.Thr175Ile	missense_variant	yes	c.524C>T	p.Thr175Ile	missense_variant	yes	yes	yes	yes	yes	yes	no	no	no	3	3	3	3	3	3	3	3	yes	yes	yes	yes	yes	yes	SNV	-
rs118203949_G	chr1:11345866-11345866	single_nucleotide_variant	NM_013319.2	2	c.695A>G	p.Asn232Ser	-	-	rs118203949_G	yes	c.695A>G	p.Asn232Ser	missense_variant	yes	c.695A>G	p.Asn232Ser	missense_variant	yes	c.695A>G	p.Asn232Ser	missense_variant	yes	yes	yes	yes	yes	yes	no	no	no	3	3	3	3	3	3	3	3	yes	yes	yes	yes	yes	yes	SNV	-
rs118203950_G	chr1:11333923-11333923	single_nucleotide_variant	NM_013319.2	2	c.335A>G	p.Asp112Gly	-	-	rs118203950_G	yes	c.335A>G	p.Asp112Gly	missense_variant	yes	c.335A>G	p.Asp112Gly	missense_variant	yes	c.335A>G	p.Asp112Gly	missense_variant	yes	yes	yes	yes	yes	yes	no	no	no	3	3	3	3	3	3	3	3	yes	yes	yes	yes	yes	yes	SNV	-
rs118203951_C	chr1:11334099-11334099	single_nucleotide_variant	NM_013319.2	2	c.511T>C	p.Ser171Pro	-	-	rs118203951_C	yes	c.511T>C	p.Ser171Pro	missense_variant	yes	c.511T>C	p.Ser171Pro	missense_variant	yes	c.511T>C	p.Ser171Pro	missense_variant	yes	yes	yes	yes	yes	yes	no	no	no	3	3	3	3	3	3	3	3	yes	yes	yes	yes	yes	yes	SNV	-
rs118203952_A	chr1:11345727-11345727	single_nucleotide_variant	NM_013319.2	2	c.556G>A	p.Gly186Arg	-	-	rs118203952_A	yes	c.556G>A	p.Gly186Arg	missense_variant	yes	c.556G>A	p.Gly186Arg	missense_variant	yes	c.556G>A	p.Gly186Arg	missense_variant	yes	yes	yes	yes	yes	yes	no	no	no	3	3	3	3	3	3	3	3	yes	yes	yes	yes	yes	yes	SNV	-
rs118203953_G	chr1:11345879-11345879	single_nucleotide_variant	NM_013319.2	2	c.708C>G	p.Asp236Glu	-	-	rs118203953_G	yes	c.708C>G	p.Asp236Glu	missense_variant	yes	c.708C>G	p.Asp236Glu	missense_variant	yes	c.708C>G	p.Asp236Glu	missense_variant	yes	yes	yes	yes	yes	yes	no	no	no	3	3	3	3	3	3	3	3	yes	yes	yes	yes	yes	yes	SNV	-
rs2736191_G	chr6:31560910-31560910	single_nucleotide_variant	NM_001145466.1	1	c.-412G>C		-	-	rs2736191_G	-	-	-	-	yes		-	upstream_gene_variant	yes		-	upstream_gene_variant	no	no	no	yes	yes	yes	yes	no	no	0	0	3	3	2	2	1	1	yes	yes	yes	yes	yes	yes	SNV	intronic
rs118203938_A	chr5:78264918-78264918	single_nucleotide_variant	NM_000046.3	3	c.410G>T	p.Gly137Val	-	-	rs118203938_A	yes	c.410G>T	p.Gly137Val	missense_variant	yes	c.410G>T	p.Gly137Val	missense_variant	yes	c.410G>T	p.Gly137Val	missense_variant	yes	yes	yes	yes	yes	yes	no	no	no	3	3	3	3	3	3	3	3	yes	yes	yes	yes	yes	yes	SNV	-
rs118203939_G	chr5:78264979-78264979	single_nucleotide_variant	NM_000046.3	3	c.349T>C	p.Cys117Arg	-	-	rs118203939_G	yes	c.349T>C	p.Cys117Arg	missense_variant	yes	c.349T>C	p.Cys117Arg	missense_variant	yes	c.349T>C	p.Cys117Arg	missense_variant	yes	yes	yes	yes	yes	yes	no	no	no	3	3	3	3	3	3	3	3	yes	yes	yes	yes	yes	yes	SNV	-
rs118203940_G	chr5:78251309-78251309	single_nucleotide_variant	NM_000046.3	3	c.707T>C	p.Leu236Pro	-	-	rs118203940_G	yes	c.707T>C	p.Leu236Pro	missense_variant	yes	c.707T>C	p.Leu236Pro	missense_variant	yes	c.707T>C	p.Leu236Pro	missense_variant	yes	yes	yes	yes	yes	yes	no	no	no	3	3	3	3	3	3	3	3	yes	yes	yes	yes	yes	yes	SNV	-
rs118203941_T	chr5:78077797-78077797	single_nucleotide_variant	NM_000046.3	3	c.1214G>A	p.Cys405Tyr	-	-	rs118203941_T	yes	c.1214G>A	p.Cys405Tyr	missense_variant&splice_region_variant	yes	c.1214G>A	p.Cys405Tyr	missense_variant&splice_region_variant	yes	c.1214G>A	p.Cys405Tyr	missense_variant&splice_region_variant	yes	yes	yes	yes	yes	yes	yes_m	yes_m	yes_m	3	3	3	3	3	3	3	3	yes	yes	yes	yes	yes	yes	SNV	-
rs431905493_-	chr5:78280834-78280834	deletion	NM_000046.3	3	c.238delG	p.Val80Cysfs	-	-	rs431905493_-	yes	c.238delG	p.Val80fs	frameshift_variant	yes	c.238delG	p.Val80CysfsTer34	frameshift_variant	yes	c.238delG	p.Val80CysfsTer34	frameshift_variant	yes	yes	yes	yes_m	yes_m	yes_m	no	no	no	3	3	0	3	3	3	3	1	yes	yes	yes	yes_m	yes_m	yes	del	-
rs431905494_-	chr5:78251273-78251273	deletion	NM_000046.3	3	c.743delC	p.Pro248Leufs	-	-	rs431905494_-	yes	c.743delC	p.Pro248fs	frameshift_variant	yes	c.743delC	p.Pro248LeufsTer5	frameshift_variant	yes	c.743delC	p.Pro248LeufsTer5	frameshift_variant	yes	yes	yes	yes_m	yes_m	yes_m	no	no	no	3	3	0	3	3	3	3	1	yes	yes	yes	yes_m	yes_m	yes	del	-
rs397514441_T	chr5:78280857-78280857	single_nucleotide_variant	NM_000046.3	3	c.215T>A	p.Leu72Gln	-	-	rs397514441_T	yes	c.215T>A	p.Leu72Gln	missense_variant	yes	c.215T>A	p.Leu72Gln	missense_variant	yes	c.215T>A	p.Leu72Gln	missense_variant	yes	yes	yes	yes	yes	yes	no	no	no	3	3	3	3	3	3	3	3	yes	yes	yes	yes	yes	yes	SNV	-
rs118203942_T	chr5:78280788-78280788	single_nucleotide_variant	NM_000046.3	3	c.284G>A	p.Arg95Gln	-	-	rs118203942_T	yes	c.284G>A	p.Arg95Gln	missense_variant	yes	c.284G>A	p.Arg95Gln	missense_variant	yes	c.284G>A	p.Arg95Gln	missense_variant	yes	yes	yes	yes	yes	yes	no	no	no	3	3	3	3	3	3	3	3	yes	yes	yes	yes	yes	yes	SNV	-
rs118203943_C	chr5:78260300-78260300	single_nucleotide_variant	NM_000046.3	3	c.629A>G	p.Tyr210Cys	-	-	rs118203943_C	yes	c.629A>G	p.Tyr210Cys	missense_variant	yes	c.629A>G	p.Tyr210Cys	missense_variant	yes	c.629A>G	p.Tyr210Cys	missense_variant	yes	yes	yes	yes	yes	yes	no	no	no	3	3	3	3	3	3	3	3	yes	yes	yes	yes	yes	yes	SNV	-
rs118203944_G	chr5:78135214-78135214	single_nucleotide_variant	NM_000046.3	3	c.1178A>C	p.His393Pro	-	-	rs118203944_G	yes	c.1178A>C	p.His393Pro	missense_variant	yes	c.1178A>C	p.His393Pro	missense_variant	yes	c.1178A>C	p.His393Pro	missense_variant	yes	yes	yes	yes	yes	yes	no	no	no	3	3	3	3	3	3	3	3	yes	yes	yes	yes	yes	yes	SNV	-
rs431905495_G	chr5:78135250-78135250	single_nucleotide_variant	NM_000046.3	3	c.1143-1G>C		-	-	rs431905495_G	yes	c.1143-1G>C	-	splice_acceptor_variant&intron_variant	yes	c.1143-1G>C	-	splice_acceptor_variant	yes	c.1143-1G>C	-	splice_acceptor_variant	yes	yes	yes	yes	yes	yes	yes_m	no	no	3	3	3	3	3	3	3	3	yes	yes	yes	yes	yes	yes	SNV	intronic
rs431905496_C	chr5:78135257-78135257	single_nucleotide_variant	NM_000046.3	3	c.1143-8T>G		-	-	rs431905496_C	yes	c.1143-8T>G	-	splice_region_variant&intron_variant	yes	c.1143-8T>G	-	splice_region_variant&intron_variant	yes	c.1143-8T>G	-	splice_region_variant&intron_variant	yes	yes	yes	yes	yes	yes	yes_m	yes_m	yes_m	3	3	3	3	3	3	3	3	yes	yes	yes	yes	yes	yes	SNV	intronic
rs63749888_C	chr4:103806378-103806378	single_nucleotide_variant	NM_001008388.4	4	c.109G>C	p.Glu37Gln	-	-	rs63749888_C	yes	c.109G>C	p.Glu37Gln	missense_variant	yes	c.109G>C	p.Glu37Gln	missense_variant	yes	c.109G>C	p.Glu37Gln	missense_variant	yes	yes	yes	yes	yes	yes	no	no	no	3	3	3	3	3	3	3	3	yes	yes	yes	yes	yes	yes	SNV	-
rs72555358_A	chr3:33114136-33114136	single_nucleotide_variant	NM_000404.2	2	c.145C>T	p.Arg49Cys	-	-	rs72555358_A	yes	c.145C>T	p.Arg49Cys	missense_variant	yes	c.145C>T	p.Arg49Cys	missense_variant	yes	c.145C>T	p.Arg49Cys	missense_variant	yes	yes	yes	yes	yes	yes	no	no	no	3	3	3	3	3	3	3	3	yes	yes	yes	yes	yes	yes	SNV	-
rs72555359_A	chr3:33058311-33058311	single_nucleotide_variant	NM_000404.2	2	c.1369C>T	p.Arg457Ter	-	-	rs72555359_A	yes	c.1369C>T	p.Arg457*	stop_gained	yes	c.1369C>T	p.Arg457Ter	stop_gained	yes	c.1369C>T	p.Arg457Ter	stop_gained	yes	yes	yes	yes_m	yes	yes	no	no	no	3	3	2	3	3	3	3	1	yes	yes	yes	yes_m	yes_m	yes	SNV	-
rs72555360_A	chr3:33099713-33099713	single_nucleotide_variant	NM_000404.2	2	c.601C>T	p.Arg201Cys	-	-	rs72555360_A	yes	c.601C>T	p.Arg201Cys	missense_variant	yes	c.601C>T	p.Arg201Cys	missense_variant	yes	c.601C>T	p.Arg201Cys	missense_variant	yes	yes	yes	yes	yes	yes	no	no	no	3	3	3	3	3	3	3	3	yes	yes	yes	yes	yes	yes	SNV	-
rs72555390_G	chr3:33114129-33114129	single_nucleotide_variant	NM_000404.2	2	c.152T>C	p.Ile51Thr	-	-	rs72555390_G	yes	c.152T>C	p.Ile51Thr	missense_variant	yes	c.152T>C	p.Ile51Thr	missense_variant	yes	c.152T>C	p.Ile51Thr	missense_variant	yes	yes	yes	yes	yes	yes	no	no	no	3	3	3	3	3	3	3	3	yes	yes	yes	yes	yes	yes	SNV	-
rs28934274_T	chr3:33110341-33110341	single_nucleotide_variant	NM_000404.2	2	c.367G>A	p.Gly123Arg	-	-	rs28934274_T	yes	c.367G>A	p.Gly123Arg	missense_variant	yes	c.367G>A	p.Gly123Arg	missense_variant	yes	c.367G>A	p.Gly123Arg	missense_variant	yes	yes	yes	yes	yes	yes	no	no	no	3	3	3	3	3	3	3	3	yes	yes	yes	yes	yes	yes	SNV	-
rs72555361_C	chr3:33093258-33093258	single_nucleotide_variant	NM_000404.2	2	c.947A>G	p.Tyr316Cys	-	-	rs72555361_C	yes	c.947A>G	p.Tyr316Cys	missense_variant	yes	c.947A>G	p.Tyr316Cys	missense_variant	yes	c.947A>G	p.Tyr316Cys	missense_variant	yes	yes	yes	yes	yes	yes	no	no	no	3	3	3	3	3	3	3	3	yes	yes	yes	yes	yes	yes	SNV	-
rs72555362_A	chr3:33093471-33093471	single_nucleotide_variant	NM_000404.2	2	c.818G>T	p.Trp273Leu	-	-	rs72555362_A	yes	c.818G>T	p.Trp273Leu	missense_variant	yes	c.818G>T	p.Trp273Leu	missense_variant	yes	c.818G>T	p.Trp273Leu	missense_variant	yes	yes	yes	yes	yes	yes	no	no	no	3	3	3	3	3	3	3	3	yes	yes	yes	yes	yes	yes	SNV	-
rs28934886_T	chr3:33058310-33058310	single_nucleotide_variant	NM_000404.2	2	c.1370G>A	p.Arg457Gln	-	-	rs28934886_T	yes	c.1370G>A	p.Arg457Gln	missense_variant	yes	c.1370G>A	p.Arg457Gln	missense_variant	yes	c.1370G>A	p.Arg457Gln	missense_variant	yes	yes	yes	yes	yes	yes	no	no	no	3	3	3	3	3	3	3	3	yes	yes	yes	yes	yes	yes	SNV	-
rs72555391_T	chr3:33058235-33058235	single_nucleotide_variant	NM_000404.2	2	c.1445G>A	p.Arg482His	-	-	rs72555391_T	yes	c.1445G>A	p.Arg482His	missense_variant	yes	c.1445G>A	p.Arg482His	missense_variant	yes	c.1445G>A	p.Arg482His	missense_variant	yes	yes	yes	yes	yes	yes	no	no	no	3	3	3	3	3	3	3	3	yes	yes	yes	yes	yes	yes	SNV	-
rs72555363_A	chr3:33055755-33055755	single_nucleotide_variant	NM_000404.2	2	c.1527G>T	p.Trp509Cys	-	-	rs72555363_A	yes	c.1527G>T	p.Trp509Cys	missense_variant	yes	c.1527G>T	p.Trp509Cys	missense_variant	yes	c.1527G>T	p.Trp509Cys	missense_variant	yes	yes	yes	yes	yes	yes	no	no	no	3	3	3	3	3	3	3	3	yes	yes	yes	yes	yes	yes	SNV	-
rs72555393_A	chr3:33114036-33114036	single_nucleotide_variant	NM_000404.2	2	c.245C>T	p.Thr82Met	-	-	rs72555393_A	yes	c.245C>T	p.Thr82Met	missense_variant&splice_region_variant	yes	c.245C>T	p.Thr82Met	missense_variant&splice_region_variant	yes	c.245C>T	p.Thr82Met	missense_variant&splice_region_variant	yes	yes	yes	yes	yes	yes	yes_m	yes_m	yes_m	3	3	3	3	3	3	3	3	yes	yes	yes	yes	yes	yes	SNV	-
rs72555365_A	chr3:33058236-33058236	single_nucleotide_variant	NM_000404.2	2	c.1444C>T	p.Arg482Cys	-	-	rs72555365_A	yes	c.1444C>T	p.Arg482Cys	missense_variant	yes	c.1444C>T	p.Arg482Cys	missense_variant	yes	c.1444C>T	p.Arg482Cys	missense_variant	yes	yes	yes	yes	yes	yes	no	no	no	3	3	3	3	3	3	3	3	yes	yes	yes	yes	yes	yes	SNV	-
rs72555364_G	chr3:33110461-33110461	single_nucleotide_variant	NM_000404.2	2	c.247T>C	p.Tyr83His	-	-	rs72555364_G	yes	c.247T>C	p.Tyr83His	missense_variant&splice_region_variant	yes	c.247T>C	p.Tyr83His	missense_variant&splice_region_variant	yes	c.247T>C	p.Tyr83His	missense_variant&splice_region_variant	yes	yes	yes	yes	yes	yes	yes_m	yes_m	yes_m	3	3	3	3	3	3	3	3	yes	yes	yes	yes	yes	yes	SNV	-
rs72555366_A	chr3:33099692-33099692	single_nucleotide_variant	NM_000404.2	2	c.622C>T	p.Arg208Cys	-	-	rs72555366_A	yes	c.622C>T	p.Arg208Cys	missense_variant	yes	c.622C>T	p.Arg208Cys	missense_variant	yes	c.622C>T	p.Arg208Cys	missense_variant	yes	yes	yes	yes	yes	yes	no	no	no	3	3	3	3	3	3	3	3	yes	yes	yes	yes	yes	yes	SNV	-
rs72555367_T	chr3:33059974-33059974	single_nucleotide_variant	NM_000404.2	2	c.1313G>A	p.Gly438Glu	-	-	rs72555367_T	yes	c.1313G>A	p.Gly438Glu	missense_variant	yes	c.1313G>A	p.Gly438Glu	missense_variant	yes	c.1313G>A	p.Gly438Glu	missense_variant	yes	yes	yes	yes	yes	yes	no	no	no	3	3	3	3	3	3	3	3	yes	yes	yes	yes	yes	yes	SNV	-
rs72555372_A	chr3:33087629-33087629	single_nucleotide_variant	NM_000404.2	2	c.1051C>T	p.Arg351Ter	-	-	rs72555372_A	yes	c.1051C>T	p.Arg351*	stop_gained	yes	c.1051C>T	p.Arg351Ter	stop_gained	yes	c.1051C>T	p.Arg351Ter	stop_gained	yes	yes	yes	yes_m	yes	yes	no	no	no	3	3	2	3	3	3	3	1	yes	yes	yes	yes_m	yes_m	yes	SNV	-
rs72555368_C	chr3:33055784-33055784	single_nucleotide_variant	NM_000404.2	2	c.1498A>G	p.Thr500Ala	-	-	rs72555368_C	yes	c.1498A>G	p.Thr500Ala	missense_variant	yes	c.1498A>G	p.Thr500Ala	missense_variant	yes	c.1498A>G	p.Thr500Ala	missense_variant	yes	yes	yes	yes	yes	yes	no	no	no	3	3	3	3	3	3	3	3	yes	yes	yes	yes	yes	yes	SNV	-
rs72555369_G	chr3:33063068-33063068	single_nucleotide_variant	NM_000404.2	2	c.1223A>C	p.Gln408Pro	-	-	rs72555369_G	yes	c.1223A>C	p.Gln408Pro	missense_variant	yes	c.1223A>C	p.Gln408Pro	missense_variant	yes	c.1223A>C	p.Gln408Pro	missense_variant	yes	yes	yes	yes	yes	yes	no	no	no	3	3	3	3	3	3	3	3	yes	yes	yes	yes	yes	yes	SNV	-
rs72555370_A	chr3:33114079-33114079	single_nucleotide_variant	NM_000404.2	2	c.202C>T	p.Arg68Trp	-	-	rs72555370_A	yes	c.202C>T	p.Arg68Trp	missense_variant	yes	c.202C>T	p.Arg68Trp	missense_variant	yes	c.202C>T	p.Arg68Trp	missense_variant	yes	yes	yes	yes	yes	yes	no	no	no	3	3	3	3	3	3	3	3	yes	yes	yes	yes	yes	yes	SNV	-
rs72555392_T	chr3:33114105-33114105	single_nucleotide_variant	NM_000404.2	2	c.176G>A	p.Arg59His	-	-	rs72555392_T	yes	c.176G>A	p.Arg59His	missense_variant	yes	c.176G>A	p.Arg59His	missense_variant	yes	c.176G>A	p.Arg59His	missense_variant	yes	yes	yes	yes	yes	yes	no	no	no	3	3	3	3	3	3	3	3	yes	yes	yes	yes	yes	yes	SNV	-
rs587776526_C	chr3:33055804-33055804	single_nucleotide_variant	NM_000404.2	2	c.1480-2A>G		-	-	rs587776526_C	yes	c.1480-2A>G	-	splice_acceptor_variant&intron_variant	yes	c.1480-2A>G	-	splice_acceptor_variant	yes	c.1480-2A>G	-	splice_acceptor_variant	yes	yes	yes	yes	yes	yes	yes_m	no	no	3	3	3	3	3	3	3	3	yes	yes	yes	yes	yes	yes	SNV	intronic
rs72555373_T	chr3:33038800-33038800	single_nucleotide_variant	NM_000404.2	2	c.1771T>A	p.Tyr591Asn	-	-	rs72555373_T	yes	c.1771T>A	p.Tyr591Asn	missense_variant	yes	c.1771T>A	p.Tyr591Asn	missense_variant	yes	c.1771T>A	p.Tyr591Asn	missense_variant	yes	yes	yes	yes	yes	yes	no	no	no	3	3	3	3	3	3	3	3	yes	yes	yes	yes	yes	yes	SNV	-
rs72555371_C	chr3:33038799-33038799	single_nucleotide_variant	NM_000404.2	2	c.1772A>G	p.Tyr591Cys	-	-	rs72555371_C	yes	c.1772A>G	p.Tyr591Cys	missense_variant	yes	c.1772A>G	p.Tyr591Cys	missense_variant	yes	c.1772A>G	p.Tyr591Cys	missense_variant	yes	yes	yes	yes	yes	yes	no	no	no	3	3	3	3	3	3	3	3	yes	yes	yes	yes	yes	yes	SNV	-
rs386834252_-	chr6:80198881-80198881	deletion	NM_181714.3	3	c.1151delC	p.Pro384Glnfs	-	-	rs386834252_-	yes	c.1151delC	p.Pro384fs	frameshift_variant	yes	c.1151delC	p.Pro384GlnfsTer18	frameshift_variant	yes	c.1151delC	p.Pro384GlnfsTer18	frameshift_variant	yes	yes	yes	yes_m	yes_m	yes_m	no	no	no	3	3	0	3	3	3	3	1	yes	yes	yes	yes_m	yes_m	yes	del	-
rs386834253_T	chr6:80197339-80197339	duplication	NM_181714.3	3	c.1476dupA	p.Pro493Thrfs	-	-	rs386834253_T	yes	c.1476dupA	p.Pro493fs	frameshift_variant	yes	c.1476dupA	p.Pro493ThrfsTer2	frameshift_variant	yes	c.1476dupA	p.Pro493ThrfsTer2	frameshift_variant	yes	yes	yes	yes_m	yes_m	yes_m	no	no	no	3	3	0	3	3	3	3	1	yes	yes	yes	yes_m	yes_m	yes	dup	-
rs121918165_A	chr6:80203353-80203353	single_nucleotide_variant	NM_181714.3	3	c.835C>T	p.Gln279Ter	-	-	rs121918165_A	yes	c.835C>T	p.Gln279*	stop_gained	yes	c.835C>T	p.Gln279Ter	stop_gained	yes	c.835C>T	p.Gln279Ter	stop_gained	yes	yes	yes	yes_m	yes	yes	no	no	no	3	3	2	3	3	3	3	1	yes	yes	yes	yes_m	yes_m	yes	SNV	-
rs118204452_G	chr2:220022217-220022217	single_nucleotide_variant	NM_024782.2	2	c.367T>C	p.Cys123Arg	-	-	rs118204452_G	yes	c.367T>C	p.Cys123Arg	missense_variant	yes	c.367T>C	p.Cys123Arg	missense_variant	yes	c.367T>C	p.Cys123Arg	missense_variant	yes	yes	yes	yes	yes	yes	no	no	no	3	3	3	3	3	3	3	3	yes	yes	yes	yes	yes	yes	SNV	-
rs118204451_C	chr2:220022916-220022916	single_nucleotide_variant	NM_024782.2	2	c.169C>G	p.Arg57Gly	-	-	rs118204451_C	yes	c.169C>G	p.Arg57Gly	missense_variant	yes	c.169C>G	p.Arg57Gly	missense_variant	yes	c.169C>G	p.Arg57Gly	missense_variant	yes	yes	yes	yes	yes	yes	no	no	no	3	3	3	3	3	3	3	3	yes	yes	yes	yes	yes	yes	SNV	-
rs118204453_A	chr2:220011458-220011458	single_nucleotide_variant	NM_024782.2	2	c.532C>T	p.Arg178Ter	-	-	rs118204453_A	yes	c.532C>T	p.Arg178*	stop_gained&splice_region_variant	yes	c.532C>T	p.Arg178Ter	stop_gained&splice_region_variant	yes	c.532C>T	p.Arg178Ter	stop_gained&splice_region_variant	yes	yes	yes	yes_m	yes	yes	yes_m	yes_m	yes_m	3	3	2	3	3	3	3	1	yes	yes	yes	yes_m	yes_m	yes	SNV	-
rs10946398_C	chr6:20661034-20661034	single_nucleotide_variant	NM_017774.3	3	c.371+11426A>C		-	-	rs10946398_C	yes	c.371+11426A>C	-	intron_variant	yes	c.371+11426A>C	-	intron_variant	yes	c.371+11426A>C	-	intron_variant	yes	yes	yes	yes	yes	yes	no	no	no	3	3	3	3	3	3	3	3	yes	yes	yes	yes	yes	yes	SNV	intronic
rs7756992_G	chr6:20679709-20679709	single_nucleotide_variant	NM_017774.3	3	c.371+30101A>G		-	-	rs7756992_G	yes	c.371+30101A>G	-	intron_variant	yes	c.371+30101A>G	-	intron_variant	yes	c.371+30101A>G	-	intron_variant	yes	yes	yes	yes	yes	yes	no	no	no	3	3	3	3	3	3	3	3	yes	yes	yes	yes	yes	yes	SNV	intronic
rs137853115_C	chr3:160095273-160095273	single_nucleotide_variant	NM_020800.2	2	c.315C>G	p.His105Gln	-	-	rs137853115_C	yes	c.315C>G	p.His105Gln	missense_variant	yes	c.315C>G	p.His105Gln	missense_variant	yes	c.315C>G	p.His105Gln	missense_variant	yes	yes	yes	yes	yes	yes	no	no	no	3	3	3	3	3	3	3	3	yes	yes	yes	yes	yes	yes	SNV	-
rs431905497_-	chr3:159998472-159998474	deletion	NM_020800.2	2	c.1645_1647delTTA	p.Leu549del	-	-	rs431905497_-	yes	c.1646_1648delTAT	p.Leu549del	disruptive_inframe_deletion	yes	c.1646_1648delTAT	p.Leu549del	inframe_deletion	yes	c.1646_1648delTAT	p.Leu549del	inframe_deletion	no	no	no	yes	yes	yes	no	no	no	0	0	3	3	3	3	3	3	yes	yes	yes	yes	yes	yes	del	-
rs137853116_G	chr3:159986323-159986323	single_nucleotide_variant	NM_020800.2	2	c.2101G>C	p.Ala701Pro	-	-	rs137853116_G	yes	c.2101G>C	p.Ala701Pro	missense_variant&splice_region_variant	yes	c.2101G>C	p.Ala701Pro	missense_variant&splice_region_variant	yes	c.2101G>C	p.Ala701Pro	missense_variant&splice_region_variant	yes	yes	yes	yes	yes	yes	yes_m	yes_m	yes_m	3	3	3	3	3	3	3	3	yes	yes	yes	yes	yes	yes	SNV	-
rs118203975_T	chr4:128851907-128851907	single_nucleotide_variant	NM_152778.2	2	c.929G>A	p.Gly310Asp	-	-	rs118203975_T	yes	c.929G>A	p.Gly310Asp	missense_variant	yes	c.929G>A	p.Gly310Asp	missense_variant	yes	c.929G>A	p.Gly310Asp	missense_variant	yes	yes	yes	yes	yes	yes	no	no	no	3	3	3	3	3	3	3	3	yes	yes	yes	yes	yes	yes	SNV	-
rs118203976_T	chr4:128842743-128842743	single_nucleotide_variant	NM_152778.2	2	c.1286G>A	p.Gly429Asp	-	-	rs118203976_T	yes	c.1286G>A	p.Gly429Asp	missense_variant	yes	c.1286G>A	p.Gly429Asp	missense_variant	yes	c.1286G>A	p.Gly429Asp	missense_variant	yes	yes	yes	yes	yes	yes	no	no	no	3	3	3	3	3	3	3	3	yes	yes	yes	yes	yes	yes	SNV	-
rs118203977_C	chr4:128851942-128851942	single_nucleotide_variant	NM_152778.2	2	c.894T>G	p.Tyr298Ter	-	-	rs118203977_C	yes	c.894T>G	p.Tyr298*	stop_gained	yes	c.894T>G	p.Tyr298Ter	stop_gained	yes	c.894T>G	p.Tyr298Ter	stop_gained	yes	yes	yes	yes_m	yes	yes	no	no	no	3	3	2	3	3	3	3	1	yes	yes	yes	yes_m	yes_m	yes	SNV	-
rs118203978_C	chr4:128864984-128864984	single_nucleotide_variant	NM_152778.2	2	c.362A>G	p.Tyr121Cys	-	-	rs118203978_C	yes	c.362A>G	p.Tyr121Cys	missense_variant	yes	c.362A>G	p.Tyr121Cys	missense_variant	yes	c.362A>G	p.Tyr121Cys	missense_variant	yes	yes	yes	yes	yes	yes	no	no	no	3	3	3	3	3	3	3	3	yes	yes	yes	yes	yes	yes	SNV	-
rs267607235_A	chr4:128842794-128842794	single_nucleotide_variant	NM_152778.2	2	c.1235C>T	p.Pro412Leu	-	-	rs267607235_A	yes	c.1235C>T	p.Pro412Leu	missense_variant	yes	c.1235C>T	p.Pro412Leu	missense_variant	yes	c.1235C>T	p.Pro412Leu	missense_variant	yes	yes	yes	yes	yes	yes	no	no	no	3	3	3	3	3	3	3	3	yes	yes	yes	yes	yes	yes	SNV	-
rs140948465_T	chr4:128851955-128851955	single_nucleotide_variant	NM_152778.2	2	c.881C>A	p.Thr294Lys	-	-	rs140948465_T	yes	c.881C>A	p.Thr294Lys	missense_variant	yes	c.881C>A	p.Thr294Lys	missense_variant	yes	c.881C>A	p.Thr294Lys	missense_variant	yes	yes	yes	yes	yes	yes	no	no	no	3	3	3	3	3	3	3	3	yes	yes	yes	yes	yes	yes	SNV	-
rs387906242_TAAG	chr3:128598491-128598494	duplication	NM_014049.4	4	c.-44_-41dupTAAG		-	-	rs387906242_TAAG	yes	c.-44_-41dupTAAG	-	5_prime_UTR_variant	yes	c.-44_-41dupTAAG	-	5_prime_UTR_variant	yes	c.-44_-41dupTAAG	-	5_prime_UTR_variant	yes	yes	yes	yes	yes	yes	no	no	no	3	3	3	3	3	3	3	3	yes	yes	yes	yes	yes	yes	dup	intronic
rs63750315_G	chr1:6529504-6529504	single_nucleotide_variant	NM_020631.4	4	c.1940T>C	p.Phe647Ser	-	-	rs63750315_G	yes	c.1940T>C	p.Phe647Ser	missense_variant	yes	c.1940T>C	p.Phe647Ser	missense_variant	yes	c.1940T>C	p.Phe647Ser	missense_variant	yes	yes	yes	yes	yes	yes	no	no	no	3	3	3	3	3	3	3	3	yes	yes	yes	yes	yes	yes	SNV	-
rs121434509_A	chr3:9726311-9726311	single_nucleotide_variant	NM_001077525.2	2	c.1007G>A	p.Arg336Gln	-	-	rs121434509_A	yes	c.1007G>A	p.Arg336Gln	missense_variant	yes	c.1007G>A	p.Arg336Gln	missense_variant	yes	c.1007G>A	p.Arg336Gln	missense_variant	yes	yes	yes	yes	yes	yes	no	no	no	3	3	3	3	3	3	3	3	yes	yes	yes	yes	yes	yes	SNV	-
rs121434510_G	chr3:9730718-9730718	single_nucleotide_variant	NM_001077525.2	2	c.1385A>G	p.Tyr462Cys	-	-	rs121434510_G	yes	c.1385A>G	p.Tyr462Cys	missense_variant	yes	c.1385A>G	p.Tyr462Cys	missense_variant	yes	c.1385A>G	p.Tyr462Cys	missense_variant	yes	yes	yes	yes	yes	yes	no	no	no	3	3	3	3	3	3	3	3	yes	yes	yes	yes	yes	yes	SNV	-
rs121918215_T	chr2:220432910-220432910	single_nucleotide_variant	NM_015311.2	2	c.1149C>A	p.Cys383Ter	-	-	rs121918215_T	yes	c.1149C>A	p.Cys383*	stop_gained	yes	c.1149C>A	p.Cys383Ter	stop_gained	yes	c.1149C>A	p.Cys383Ter	stop_gained	yes	yes	yes	yes_m	yes	yes	no	no	no	3	3	2	3	3	3	3	1	yes	yes	yes	yes_m	yes_m	yes	SNV	-
rs121918216_A	chr2:220432509-220432509	single_nucleotide_variant	NM_015311.2	2	c.1465C>T	p.Arg489Ter	-	-	rs121918216_A	yes	c.1465C>T	p.Arg489*	stop_gained	yes	c.1465C>T	p.Arg489Ter	stop_gained	yes	c.1465C>T	p.Arg489Ter	stop_gained	yes	yes	yes	yes_m	yes	yes	no	no	no	3	3	2	3	3	3	3	1	yes	yes	yes	yes_m	yes_m	yes	SNV	-
rs367543010_C	chr1:173797450-173797451	indel	NM_018122.4	4	c.228-21_228-20delTTinsC		-	-	rs367543010_C	yes	c.228-21_228-20insC	-	intron_variant	-	-	-	-	-	-	-	-	no	no	no	yes	yes	yes	no	yes	yes	0	0	3	3	1	1	0	0	no	no	yes	yes	yes	yes	delins	intronic
rs121918206_T	chr1:173807344-173807344	single_nucleotide_variant	NM_018122.4	4	c.787C>T	p.Arg263Ter	-	-	rs121918206_T	yes	c.787C>T	p.Arg263*	stop_gained	yes	c.787C>T	p.Arg263Ter	stop_gained	yes	c.787C>T	p.Arg263Ter	stop_gained	yes	yes	yes	yes_m	yes	yes	no	no	no	3	3	2	3	3	3	3	1	yes	yes	yes	yes_m	yes_m	yes	SNV	-
rs121918205_G	chr1:173826781-173826781	single_nucleotide_variant	NM_018122.4	4	c.1876C>G	p.Leu626Val	-	-	rs121918205_G	yes	c.1876C>G	p.Leu626Val	missense_variant	yes	c.1876C>G	p.Leu626Val	missense_variant	yes	c.1876C>G	p.Leu626Val	missense_variant	yes	yes	yes	yes	yes	yes	no	no	no	3	3	3	3	3	3	3	3	yes	yes	yes	yes	yes	yes	SNV	-
rs121918207_A	chr1:173807345-173807345	single_nucleotide_variant	NM_018122.4	4	c.788G>A	p.Arg263Gln	-	-	rs121918207_A	yes	c.788G>A	p.Arg263Gln	missense_variant	yes	c.788G>A	p.Arg263Gln	missense_variant	yes	c.788G>A	p.Arg263Gln	missense_variant	yes	yes	yes	yes	yes	yes	no	no	no	3	3	3	3	3	3	3	3	yes	yes	yes	yes	yes	yes	SNV	-
rs121918208_T	chr1:173800731-173800731	single_nucleotide_variant	NM_018122.4	4	c.455G>T	p.Cys152Phe	-	-	rs121918208_T	yes	c.455G>T	p.Cys152Phe	missense_variant	yes	c.455G>T	p.Cys152Phe	missense_variant	yes	c.455G>T	p.Cys152Phe	missense_variant	yes	yes	yes	yes	yes	yes	no	no	no	3	3	3	3	3	3	3	3	yes	yes	yes	yes	yes	yes	SNV	-
rs142433332_C	chr1:173800770-173800770	single_nucleotide_variant	NM_018122.4	4	c.492+2T>C		-	-	rs142433332_C	yes	c.492+2T>C	-	splice_donor_variant&intron_variant	yes	c.492+2T>C	-	splice_donor_variant	yes	c.492+2T>C	-	splice_donor_variant	yes	yes	yes	yes	yes	yes	yes_m	no	no	3	3	3	3	3	3	3	3	yes	yes	yes	yes	yes	yes	SNV	intronic
rs121918209_G	chr1:173795830-173795830	single_nucleotide_variant	NM_018122.4	4	c.133A>G	p.Ser45Gly	-	-	rs121918209_G	yes	c.133A>G	p.Ser45Gly	missense_variant	yes	c.133A>G	p.Ser45Gly	missense_variant	yes	c.133A>G	p.Ser45Gly	missense_variant	yes	yes	yes	yes	yes	yes	no	no	no	3	3	3	3	3	3	3	3	yes	yes	yes	yes	yes	yes	SNV	-
rs121918210_A	chr1:173802557-173802557	single_nucleotide_variant	NM_018122.4	4	c.536G>A	p.Arg179His	-	-	rs121918210_A	yes	c.536G>A	p.Arg179His	missense_variant	yes	c.536G>A	p.Arg179His	missense_variant	yes	c.536G>A	p.Arg179His	missense_variant	yes	yes	yes	yes	yes	yes	no	no	no	3	3	3	3	3	3	3	3	yes	yes	yes	yes	yes	yes	SNV	-
rs121918211_T	chr1:173819546-173819546	single_nucleotide_variant	NM_018122.4	4	c.1273G>T	p.Glu425Ter	-	-	rs121918211_T	yes	c.1273G>T	p.Glu425*	stop_gained	yes	c.1273G>T	p.Glu425Ter	stop_gained	yes	c.1273G>T	p.Glu425Ter	stop_gained	yes	yes	yes	yes_m	yes	yes	no	no	no	3	3	2	3	3	3	3	1	yes	yes	yes	yes_m	yes_m	yes	SNV	-
rs121918212_T	chr1:173826742-173826742	single_nucleotide_variant	NM_018122.4	4	c.1837C>T	p.Leu613Phe	-	-	rs121918212_T	yes	c.1837C>T	p.Leu613Phe	missense_variant	yes	c.1837C>T	p.Leu613Phe	missense_variant	yes	c.1837C>T	p.Leu613Phe	missense_variant	yes	yes	yes	yes	yes	yes	no	no	no	3	3	3	3	3	3	3	3	yes	yes	yes	yes	yes	yes	SNV	-
rs121918213_A	chr1:173826782-173826782	single_nucleotide_variant	NM_018122.4	4	c.1877T>A	p.Leu626Gln	-	-	rs121918213_A	yes	c.1877T>A	p.Leu626Gln	missense_variant	yes	c.1877T>A	p.Leu626Gln	missense_variant	yes	c.1877T>A	p.Leu626Gln	missense_variant	yes	yes	yes	yes	yes	yes	no	no	no	3	3	3	3	3	3	3	3	yes	yes	yes	yes	yes	yes	SNV	-
rs387906244_A	chr1:100387137-100387137	duplication	NM_000642.2	2	c.4529dupA	p.Tyr1510Terfs	-	-	rs387906244_A	yes	c.4529dupA	p.Tyr1510fs	frameshift_variant&stop_gained	yes	c.4529dupA	p.Tyr1510Ter	stop_gained&frameshift_variant	yes	c.4529dupA	p.Tyr1510Ter	stop_gained&frameshift_variant	yes	yes	yes	yes_m	no	no	yes_m	yes_m	yes_m	3	3	0	1	3	3	3	1	yes	yes	yes	no	no	yes	dup	-
rs113994126_T	chr1:100316614-100316614	single_nucleotide_variant	NM_000642.2	2	c.16C>T	p.Gln6Ter	-	-	rs113994126_T	yes	c.16C>T	p.Gln6*	stop_gained	yes	c.16C>T	p.Gln6Ter	stop_gained	yes	c.16C>T	p.Gln6Ter	stop_gained	yes	yes	yes	yes_m	yes	yes	no	no	no	3	3	2	3	3	3	3	1	yes	yes	yes	yes_m	yes_m	yes	SNV	-
rs113994129_A	chr1:100346885-100346885	single_nucleotide_variant	NM_000642.2	2	c.2039G>A	p.Trp680Ter	-	-	rs113994129_A	yes	c.2039G>A	p.Trp680*	stop_gained	yes	c.2039G>A	p.Trp680Ter	stop_gained	yes	c.2039G>A	p.Trp680Ter	stop_gained	yes	yes	yes	yes_m	yes	yes	no	no	no	3	3	2	3	3	3	3	1	yes	yes	yes	yes_m	yes_m	yes	SNV	-
rs113994134_-	chr1:100382262-100382262	deletion	NM_000642.2	2	c.4456delT	p.Ser1486Profs	-	-	rs113994134_-	yes	c.4456delT	p.Ser1486fs	frameshift_variant	yes	c.4456delT	p.Ser1486ProfsTer18	frameshift_variant	yes	c.4456delT	p.Ser1486ProfsTer18	frameshift_variant	yes	yes	yes	yes_m	yes_m	yes_m	no	no	no	3	3	0	3	3	3	3	1	yes	yes	yes	yes_m	yes_m	yes	del	-
rs369973784_G	chr1:100381954-100381954	single_nucleotide_variant	NM_000642.2	2	c.4260-12A>G		-	-	rs369973784_G	yes	c.4260-12A>G	-	intron_variant	yes	c.4260-12A>G	-	intron_variant	yes	c.4260-12A>G	-	intron_variant	yes	yes	yes	yes	yes	yes	no	no	no	3	3	3	3	3	3	3	3	yes	yes	yes	yes	yes	yes	SNV	intronic
rs199922945_T	chr1:100345603-100345603	single_nucleotide_variant	NM_000642.2	2	c.1735+1G>T		-	-	rs199922945_T	yes	c.1735+1G>T	-	splice_donor_variant&intron_variant	yes	c.1735+1G>T	-	splice_donor_variant	yes	c.1735+1G>T	-	splice_donor_variant	yes	yes	yes	yes	yes	yes	yes_m	no	no	3	3	3	3	3	3	3	3	yes	yes	yes	yes	yes	yes	SNV	intronic
rs118203964_C	chr1:100382048-100382048	single_nucleotide_variant	NM_000642.2	2	c.4342G>C	p.Gly1448Arg	-	-	rs118203964_C	yes	c.4342G>C	p.Gly1448Arg	missense_variant	yes	c.4342G>C	p.Gly1448Arg	missense_variant	yes	c.4342G>C	p.Gly1448Arg	missense_variant	yes	yes	yes	yes	yes	yes	no	no	no	3	3	3	3	3	3	3	3	yes	yes	yes	yes	yes	yes	SNV	-
rs113994132_-	chr1:100379098-100379098	deletion	NM_000642.2	2	c.3965delT	p.Val1322Alafs	-	-	rs113994132_-	yes	c.3965delT	p.Val1322fs	frameshift_variant	yes	c.3965delT	p.Val1322AlafsTer27	frameshift_variant	yes	c.3965delT	p.Val1322AlafsTer27	frameshift_variant	yes	yes	yes	yes_m	yes_m	yes_m	no	no	no	3	3	0	3	3	3	3	1	yes	yes	yes	yes_m	yes_m	yes	del	-
rs387906246_-	chr1:100346731-100346731	deletion	NM_000642.2	2	c.1999delC	p.Gln667Argfs	-	-	rs387906246_-	yes	c.1999delC	p.Gln667fs	frameshift_variant&splice_region_variant	yes	c.1999delC	p.Gln667ArgfsTer63	frameshift_variant&splice_region_variant	yes	c.1999delC	p.Gln667ArgfsTer63	frameshift_variant&splice_region_variant	yes	yes	yes	yes_m	yes_m	yes_m	yes_m	yes_m	yes_m	3	3	0	3	3	3	3	1	yes	yes	yes	yes_m	yes_m	yes	del	-
rs113994128_T	chr1:100340950-100340950	single_nucleotide_variant	NM_000642.2	2	c.1222C>T	p.Arg408Ter	-	-	rs113994128_T	yes	c.1222C>T	p.Arg408*	stop_gained	yes	c.1222C>T	p.Arg408Ter	stop_gained	yes	c.1222C>T	p.Arg408Ter	stop_gained	yes	yes	yes	yes_m	yes	yes	no	no	no	3	3	2	3	3	3	3	1	yes	yes	yes	yes_m	yes_m	yes	SNV	-
rs267606639_G	chr1:100366268-100366268	single_nucleotide_variant	NM_000642.2	2	c.3439A>G	p.Arg1147Gly	-	-	rs267606639_G	yes	c.3439A>G	p.Arg1147Gly	missense_variant	yes	c.3439A>G	p.Arg1147Gly	missense_variant	yes	c.3439A>G	p.Arg1147Gly	missense_variant	yes	yes	yes	yes	yes	yes	no	no	no	3	3	3	3	3	3	3	3	yes	yes	yes	yes	yes	yes	SNV	-
rs267606640_A	chr1:100379113-100379113	single_nucleotide_variant	NM_000642.2	2	c.3980G>A	p.Trp1327Ter	-	-	rs267606640_A	yes	c.3980G>A	p.Trp1327*	stop_gained	yes	c.3980G>A	p.Trp1327Ter	stop_gained	yes	c.3980G>A	p.Trp1327Ter	stop_gained	yes	yes	yes	yes_m	yes	yes	no	no	no	3	3	2	3	3	3	3	1	yes	yes	yes	yes_m	yes_m	yes	SNV	-
rs121918330_T	chr3:39433004-39433004	single_nucleotide_variant	NM_017875.2	2	c.349C>T	p.Arg117Ter	-	-	rs121918330_T	yes	c.349C>T	p.Arg117*	stop_gained	yes	c.349C>T	p.Arg117Ter	stop_gained	yes	c.349C>T	p.Arg117Ter	stop_gained	yes	yes	yes	yes_m	yes	yes	no	no	no	3	3	2	3	3	3	3	1	yes	yes	yes	yes_m	yes_m	yes	SNV	-
rs121918331_C	chr3:39433447-39433447	single_nucleotide_variant	NM_017875.2	2	c.560G>C	p.Arg187Pro	-	-	rs121918331_C	yes	c.560G>C	p.Arg187Pro	missense_variant	yes	c.560G>C	p.Arg187Pro	missense_variant	yes	c.560G>C	p.Arg187Pro	missense_variant	yes	yes	yes	yes	yes	yes	no	no	no	3	3	3	3	3	3	3	3	yes	yes	yes	yes	yes	yes	SNV	-
rs121918332_T	chr3:39436065-39436065	single_nucleotide_variant	NM_017875.2	2	c.790A>T	p.Lys264Ter	-	-	rs121918332_T	yes	c.790A>T	p.Lys264*	stop_gained&splice_region_variant	yes	c.790A>T	p.Lys264Ter	stop_gained&splice_region_variant	yes	c.790A>T	p.Lys264Ter	stop_gained&splice_region_variant	yes	yes	yes	yes_m	yes	yes	yes_m	yes_m	yes_m	3	3	2	3	3	3	3	1	yes	yes	yes	yes_m	yes_m	yes	SNV	-
rs137853111_T	chr1:67474795-67474795	single_nucleotide_variant	NM_015139.2	2	c.932G>A	p.Trp311Ter	-	-	rs137853111_T	yes	c.932G>A	p.Trp311*	stop_gained	yes	c.932G>A	p.Trp311Ter	stop_gained	yes	c.932G>A	p.Trp311Ter	stop_gained	yes	yes	yes	yes_m	yes	yes	no	no	no	3	3	2	3	3	3	3	1	yes	yes	yes	yes_m	yes_m	yes	SNV	-
rs267607063_A	chr1:67518459-67518459	single_nucleotide_variant	NM_015139.2	2	c.319C>T	p.Arg107Ter	-	-	rs267607063_A	yes	c.319C>T	p.Arg107*	stop_gained	yes	c.319C>T	p.Arg107Ter	stop_gained	yes	c.319C>T	p.Arg107Ter	stop_gained	yes	yes	yes	yes_m	yes	yes	no	no	no	3	3	2	3	3	3	3	1	yes	yes	yes	yes_m	yes_m	yes	SNV	-
rs267607062_G	chr1:67519504-67519504	single_nucleotide_variant	NM_015139.2	2	c.193A>C	p.Thr65Pro	-	-	rs267607062_G	yes	c.193A>C	p.Thr65Pro	missense_variant	yes	c.193A>C	p.Thr65Pro	missense_variant	yes	c.193A>C	p.Thr65Pro	missense_variant	yes	yes	yes	yes	yes	yes	no	no	no	3	3	3	3	3	3	3	3	yes	yes	yes	yes	yes	yes	SNV	-
rs2241880_G	chr2:234183368-234183368	single_nucleotide_variant	NM_030803.6	6	c.898A>G	p.Thr300Ala	-	-	rs2241880_G	yes	c.898A>G	p.Thr300Ala	missense_variant	yes	c.898A>G	p.Thr300Ala	missense_variant	yes	c.898A>G	p.Thr300Ala	missense_variant	yes	yes	yes	yes	yes	yes	no	no	no	3	3	3	3	3	3	3	3	yes	yes	yes	yes	yes	yes	SNV	-
rs786200864_C	chr2:191159365-191159365	single_nucleotide_variant	NM_014362.3	3	c.220-9T>G		-	-	rs786200864_C	yes	c.220-9T>G	-	intron_variant	yes	c.220-9T>G	-	intron_variant	yes	c.220-9T>G	-	intron_variant	yes	yes	yes	yes	yes	yes	no	no	no	3	3	3	3	3	3	3	3	yes	yes	yes	yes	yes	yes	SNV	intronic
rs121918329_C	chr2:191155151-191155151	single_nucleotide_variant	NM_014362.3	3	c.365A>G	p.Tyr122Cys	-	-	rs121918329_C	yes	c.365A>G	p.Tyr122Cys	missense_variant	yes	c.365A>G	p.Tyr122Cys	missense_variant	yes	c.365A>G	p.Tyr122Cys	missense_variant	yes	yes	yes	yes	yes	yes	no	no	no	3	3	3	3	3	3	3	3	yes	yes	yes	yes	yes	yes	SNV	-
rs778922921_C	chr2:191161682-191161682	single_nucleotide_variant	NM_014362.3	3	c.79-3C>G		-	-	rs778922921_C	yes	c.79-3C>G	-	splice_region_variant&intron_variant	yes	c.79-3C>G	-	splice_region_variant&intron_variant	yes	c.79-3C>G	-	splice_region_variant&intron_variant	yes	yes	yes	yes	yes	yes	yes_m	yes_m	yes_m	3	3	3	3	3	3	3	3	yes	yes	yes	yes	yes	yes	SNV	intronic
rs121918327_T	chr4:123664110-123664110	single_nucleotide_variant	NM_001178007.1	1	c.1063C>T	p.Arg355Ter	-	-	rs121918327_T	yes	c.1063C>T	p.Arg355*	stop_gained	yes	c.1063C>T	p.Arg355Ter	stop_gained	yes	c.1063C>T	p.Arg355Ter	stop_gained	yes	yes	yes	yes_m	yes	yes	no	no	no	3	3	2	3	3	3	3	1	yes	yes	yes	yes_m	yes_m	yes	SNV	-
rs121918328_C	chr4:123663912-123663912	single_nucleotide_variant	NM_001178007.1	1	c.865G>C	p.Ala289Pro	-	-	rs121918328_C	yes	c.865G>C	p.Ala289Pro	missense_variant	yes	c.865G>C	p.Ala289Pro	missense_variant	yes	c.865G>C	p.Ala289Pro	missense_variant	yes	yes	yes	yes	yes	yes	no	no	no	3	3	3	3	3	3	3	3	yes	yes	yes	yes	yes	yes	SNV	-
rs199988476_T	chr5:176829461-176829461	single_nucleotide_variant	NM_000505.3	3	c.1681-1G>A		-	-	rs199988476_T	yes	c.1681-1G>A	-	splice_acceptor_variant&intron_variant	yes	c.1681-1G>A	-	splice_acceptor_variant	yes	c.1681-1G>A	-	splice_acceptor_variant	yes	yes	yes	yes	yes	yes	yes_m	no	no	3	3	3	3	3	3	3	3	yes	yes	yes	yes	yes	yes	SNV	intronic
rs118204454_G	chr5:176830995-176830995	single_nucleotide_variant	NM_000505.3	3	c.1115G>C	p.Arg372Pro	-	-	rs118204454_G	yes	c.1115G>C	p.Arg372Pro	missense_variant	yes	c.1115G>C	p.Arg372Pro	missense_variant	yes	c.1115G>C	p.Arg372Pro	missense_variant	yes	yes	yes	yes	yes	yes	no	no	no	3	3	3	3	3	3	3	3	yes	yes	yes	yes	yes	yes	SNV	-
rs1801020_G	chr5:176836532-176836532	single_nucleotide_variant	NM_000505.3	3	c.-4T>C		-	-	rs1801020_G	yes	c.-4T>C	-	5_prime_UTR_variant	yes	c.-4T>C	-	5_prime_UTR_variant	yes	c.-4T>C	-	5_prime_UTR_variant	yes	yes	yes	yes	yes	yes	no	no	no	3	3	3	3	3	3	3	3	yes	yes	yes	yes	yes	yes	SNV	intronic
rs118204455_C	chr5:176833020-176833020	single_nucleotide_variant	NM_000505.3	3	c.158A>G	p.Tyr53Cys	-	-	rs118204455_C	yes	c.158A>G	p.Tyr53Cys	missense_variant	yes	c.158A>G	p.Tyr53Cys	missense_variant	yes	c.158A>G	p.Tyr53Cys	missense_variant	yes	yes	yes	yes	yes	yes	no	no	no	3	3	3	3	3	3	3	3	yes	yes	yes	yes	yes	yes	SNV	-
rs118204456_T	chr5:176831232-176831232	single_nucleotide_variant	NM_000505.3	3	c.983C>A	p.Thr328Lys	-	-	rs118204456_T	yes	c.983C>A	p.Thr328Lys	missense_variant	yes	c.983C>A	p.Thr328Lys	missense_variant	yes	c.983C>A	p.Thr328Lys	missense_variant	yes	yes	yes	yes	yes	yes	no	no	no	3	3	3	3	3	3	3	3	yes	yes	yes	yes	yes	yes	SNV	-
rs118204456_C	chr5:176831232-176831232	single_nucleotide_variant	NM_000505.3	3	c.983C>G	p.Thr328Arg	-	-	rs118204456_C	yes	c.983C>G	p.Thr328Arg	missense_variant	yes	c.983C>G	p.Thr328Arg	missense_variant	yes	c.983C>G	p.Thr328Arg	missense_variant	yes	yes	yes	yes	yes	yes	no	no	no	3	3	3	3	3	3	3	3	yes	yes	yes	yes	yes	yes	SNV	-
rs118203957_T	chr5:68728915-68728915	single_nucleotide_variant	NM_001038603.2	2	c.1498C>T	p.Arg500Ter	-	-	rs118203957_T	-	-	-	-	yes	c.1498C>T	p.Arg500Ter	stop_gained	yes	c.1498C>T	p.Arg500Ter	stop_gained	no	yes	yes	no	yes	yes	yes	no	no	2	2	2	2	2	2	1	1	no	no	yes	no	no	yes	SNV	-
rs118203955_A	chr6:107531687-107531687	single_nucleotide_variant	NM_020381.3	3	c.964C>T	p.Gln322Ter	-	-	rs118203955_A	-	-	-	-	yes	c.964C>T	p.Gln322Ter	stop_gained	yes	c.964C>T	p.Gln322Ter	stop_gained	no	yes	yes	no	yes	yes	yes	no	no	2	2	2	2	2	2	1	1	no	no	yes	no	no	yes	SNV	-
rs118203956_A	chr6:107475878-107475878	single_nucleotide_variant	NM_020381.3	3	c.1145C>T	p.Ser382Leu	-	-	rs118203956_A	-	-	-	-	yes	c.1145C>T	p.Ser382Leu	missense_variant	yes	c.1145C>T	p.Ser382Leu	missense_variant	no	yes	yes	no	yes	yes	yes	no	no	2	2	2	2	2	2	1	1	no	no	yes	no	no	yes	SNV	-
rs17070145_T	chr5:167845791-167845791	single_nucleotide_variant	NM_015238.2	2	c.1185-3222C>T		-	-	rs17070145_T	yes	c.1185-3222C>T	-	intron_variant	yes	c.1185-3222C>T	-	intron_variant	yes	c.1185-3222C>T	-	intron_variant	yes	yes	yes	yes	yes	yes	no	no	no	3	3	3	3	3	3	3	3	yes	yes	yes	yes	yes	yes	SNV	intronic
rs786205056_T	chr1:17322876-17322876	single_nucleotide_variant	NM_022089.3	3	c.1306+5G>A		-	-	rs786205056_T	version	c.1306+5G>A	-	splice_region_variant&intron_variant	version	c.1306+5G>A	-	splice_region_variant&intron_variant	version	c.1306+5G>A	-	splice_region_variant&intron_variant	yes	yes	yes	yes	yes	yes	yes_m	yes_m	yes_m	3	3	3	3	0	3	3	3	yes	yes	yes	yes	yes	yes	SNV	intronic
rs121918227_G	chr1:17322503-17322503	single_nucleotide_variant	NM_022089.3	3	c.1510G>C	p.Gly504Arg	-	-	rs121918227_G	version	c.1510G>C	p.Gly504Arg	missense_variant	version	c.1510G>C	p.Gly504Arg	missense_variant	version	c.1510G>C	p.Gly504Arg	missense_variant	yes	yes	yes	yes	yes	yes	no	no	no	3	3	3	3	0	3	3	3	yes	yes	yes	yes	yes	yes	SNV	-
rs72659351_A	chr1:43223453-43223453	single_nucleotide_variant	NM_022356.3	3	c.1080+1G>T		-	-	rs72659351_A	yes	c.1080+1G>T	-	splice_donor_variant&intron_variant	yes	c.1080+1G>T	-	splice_donor_variant	yes	c.1080+1G>T	-	splice_donor_variant	yes	yes	yes	yes	yes	yes	yes_m	no	no	3	3	3	3	3	3	3	3	yes	yes	yes	yes	yes	yes	SNV	intronic
rs72659354_A	chr1:43218207-43218207	single_nucleotide_variant	NM_022356.3	3	c.1473+1G>T		-	-	rs72659354_A	yes	c.1473+1G>T	-	splice_donor_variant&intron_variant	yes	c.1473+1G>T	-	splice_donor_variant	yes	c.1473+1G>T	-	splice_donor_variant	yes	yes	yes	yes	yes	yes	yes_m	no	no	3	3	3	3	3	3	3	3	yes	yes	yes	yes	yes	yes	SNV	intronic
rs72659348_-	chr1:43224933-43224933	deletion	NM_022356.3	3	c.747delC	p.Tyr250Metfs	-	-	rs72659348_-	yes	c.747delC	p.Tyr250fs	frameshift_variant	yes	c.747delC	p.Tyr250MetfsTer87	frameshift_variant	yes	c.747delC	p.Tyr250MetfsTer87	frameshift_variant	yes	yes	yes	yes_m	yes_m	yes_m	no	no	no	3	3	0	3	3	3	3	1	yes	yes	yes	yes_m	yes_m	yes	del	-
rs72659355_T	chr1:43215921-43215921	single_nucleotide_variant	NM_001146289.1	1	c.1656C>A	p.Tyr552Ter	-	-	rs72659355_T	yes	c.1656C>A	p.Tyr552*	stop_gained	yes	c.1656C>A	p.Tyr552Ter	stop_gained	yes	c.1656C>A	p.Tyr552Ter	stop_gained	yes	yes	yes	yes_m	yes	yes	no	no	no	3	3	2	3	3	3	3	1	yes	yes	yes	yes_m	yes_m	yes	SNV	-
rs137853952_G	chr1:43218315-43218316	indel	NM_001146289.1	1	c.1365_1366delAGinsC	p.Glu455Aspfs	-	-	rs137853952_G	yes	c.1365_1366delAGinsC	p.Glu455fs	frameshift_variant&missense_variant	yes	c.1365_1366delAGinsC	p.Glu455AspfsTer7	frameshift_variant	yes	c.1365_1366delAGinsC	p.Glu455AspfsTer7	frameshift_variant	yes	yes	yes	yes_m	yes_m	yes_m	yes_m	no	no	3	3	0	3	3	3	3	1	yes	yes	yes	yes_m	yes_m	yes	delins	-
rs137853890_T	chr1:43212925-43212925	single_nucleotide_variant	NM_001146289.1	1	c.2073G>A	p.Ala691=	-	-	rs137853890_T	yes	c.2073G>A	p.Ala691Ala	splice_region_variant&synonymous_variant	yes	c.2073G>A	p.=	splice_region_variant&synonymous_variant	yes	c.2073G>A	p.=	splice_region_variant&synonymous_variant	yes	yes	yes	yes_m	yes_m	yes_m	yes_m	yes_m	yes_m	3	3	0	3	3	3	3	1	yes	yes	yes	yes_m	yes_m	yes	SNV	-
rs118203996_A	chr1:43221287-43221287	single_nucleotide_variant	NM_001146289.1	1	c.1102C>T	p.Arg368Ter	-	-	rs118203996_A	yes	c.1102C>T	p.Arg368*	stop_gained	yes	c.1102C>T	p.Arg368Ter	stop_gained	yes	c.1102C>T	p.Arg368Ter	stop_gained	yes	yes	yes	yes_m	yes	yes	no	no	no	3	3	2	3	3	3	3	1	yes	yes	yes	yes_m	yes_m	yes	SNV	-
rs10516487_A	chr4:102751076-102751076	single_nucleotide_variant	NM_017935.4	4	c.182G>A	p.Arg61His	-	-	rs10516487_A	yes	c.182G>A	p.Arg61His	missense_variant	yes	c.182G>A	p.Arg61His	missense_variant	yes	c.182G>A	p.Arg61His	missense_variant	yes	yes	yes	yes	yes	yes	no	no	no	3	3	3	3	3	3	3	3	yes	yes	yes	yes	yes	yes	SNV	-
rs606231129_C	chr4:3494976-3494976	duplication	NM_173660.4	4	c.1263dupC	p.Ser422Leufs	-	-	rs606231129_C	yes	c.1263dupC	p.Ser422fs	frameshift_variant	yes	c.1263dupC	p.Ser422LeufsTer97	frameshift_variant	yes	c.1263dupC	p.Ser422LeufsTer97	frameshift_variant	yes	yes	yes	yes_m	yes_m	yes_m	no	no	no	3	3	0	3	3	3	3	1	yes	yes	yes	yes_m	yes_m	yes	dup	-
rs606231132_C	chr4:3494856-3494856	duplication	NM_173660.4	4	c.1143dupC	p.Glu382Argfs	-	-	rs606231132_C	yes	c.1143dupC	p.Glu382fs	frameshift_variant	yes	c.1143dupC	p.Glu382ArgfsTer25	frameshift_variant	yes	c.1143dupC	p.Glu382ArgfsTer25	frameshift_variant	yes	yes	yes	yes_m	yes_m	yes_m	no	no	no	3	3	0	3	3	3	3	1	yes	yes	yes	yes_m	yes_m	yes	dup	-
rs606231130_-	chr4:3487281-3487284	deletion	NM_173660.4	4	c.548_551delTCCT	p.Phe183Cysfs	-	-	rs606231130_-	yes	c.548_551delTCCT	p.Phe183fs	frameshift_variant	yes	c.548_551delTCCT	p.Phe183CysfsTer62	frameshift_variant	yes	c.548_551delTCCT	p.Phe183CysfsTer62	frameshift_variant	yes	yes	yes	yes_m	yes_m	yes_m	no	no	no	3	3	0	3	3	3	3	1	yes	yes	yes	yes_m	yes_m	yes	del	-
rs606231131_CTGG	chr4:3495052-3495055	duplication	NM_173660.4	4	c.1339_1342dupCTGG	p.Gly448Alafs	-	-	rs606231131_CTGG	yes	c.1339_1342dupCTGG	p.Gly448fs	frameshift_variant	yes	c.1339_1342dupCTGG	p.Gly448AlafsTer72	frameshift_variant	yes	c.1339_1342dupCTGG	p.Gly448AlafsTer72	frameshift_variant	yes	yes	yes	yes_m	yes_m	yes_m	no	no	no	3	3	0	3	3	3	3	1	yes	yes	yes	yes_m	yes_m	yes	dup	-
rs118203994_C	chr4:3487272-3487272	single_nucleotide_variant	NM_173660.4	4	c.539G>C	p.Gly180Ala	-	-	rs118203994_C	yes	c.539G>C	p.Gly180Ala	missense_variant	yes	c.539G>C	p.Gly180Ala	missense_variant	yes	c.539G>C	p.Gly180Ala	missense_variant	yes	yes	yes	yes	yes	yes	no	no	no	3	3	3	3	3	3	3	3	yes	yes	yes	yes	yes	yes	SNV	-
rs118203995_T	chr4:3487334-3487334	single_nucleotide_variant	NM_173660.4	4	c.601C>T	p.Arg201Ter	-	-	rs118203995_T	yes	c.601C>T	p.Arg201*	stop_gained	yes	c.601C>T	p.Arg201Ter	stop_gained	yes	c.601C>T	p.Arg201Ter	stop_gained	yes	yes	yes	yes_m	yes	yes	no	no	no	3	3	2	3	3	3	3	1	yes	yes	yes	yes_m	yes_m	yes	SNV	-
rs606231133_C	chr4:3495091-3495091	duplication	NM_173660.4	4	c.1378dupC	p.Gln460Profs	-	-	rs606231133_C	yes	c.1378dupC	p.Gln460fs	frameshift_variant	yes	c.1378dupC	p.Gln460ProfsTer59	frameshift_variant	yes	c.1378dupC	p.Gln460ProfsTer59	frameshift_variant	yes	yes	yes	yes_m	yes_m	yes_m	no	no	no	3	3	0	3	3	3	3	1	yes	yes	yes	yes_m	yes_m	yes	dup	-
rs139073416_A	chr1:27121547-27121547	single_nucleotide_variant	NM_017837.3	3	c.1022C>A	p.Ala341Glu	-	-	rs139073416_A	yes	c.1022C>A	p.Ala341Glu	missense_variant	yes	c.1022C>A	p.Ala341Glu	missense_variant	yes	c.1022C>A	p.Ala341Glu	missense_variant	yes	yes	yes	yes	yes	yes	no	no	no	3	3	3	3	3	3	3	3	yes	yes	yes	yes	yes	yes	SNV	-
rs267606951_C	chr1:27121679-27121679	single_nucleotide_variant	NM_017837.3	3	c.1154A>C	p.His385Pro	-	-	rs267606951_C	yes	c.1154A>C	p.His385Pro	missense_variant	yes	c.1154A>C	p.His385Pro	missense_variant	yes	c.1154A>C	p.His385Pro	missense_variant	yes	yes	yes	yes	yes	yes	no	no	no	3	3	3	3	3	3	3	3	yes	yes	yes	yes	yes	yes	SNV	-
rs267606952_A	chr1:27121291-27121291	single_nucleotide_variant	NM_017837.3	3	c.766C>A	p.Gln256Lys	-	-	rs267606952_A	yes	c.766C>A	p.Gln256Lys	missense_variant	yes	c.766C>A	p.Gln256Lys	missense_variant	yes	c.766C>A	p.Gln256Lys	missense_variant	yes	yes	yes	yes	yes	yes	no	no	no	3	3	3	3	3	3	3	3	yes	yes	yes	yes	yes	yes	SNV	-
rs139073416_T	chr1:27121547-27121547	single_nucleotide_variant	NM_017837.3	3	c.1022C>T	p.Ala341Val	-	-	rs139073416_T	yes	c.1022C>T	p.Ala341Val	missense_variant	yes	c.1022C>T	p.Ala341Val	missense_variant	yes	c.1022C>T	p.Ala341Val	missense_variant	yes	yes	yes	yes	yes	yes	no	no	no	3	3	3	3	3	3	3	3	yes	yes	yes	yes	yes	yes	SNV	-
rs111706634_T	chr2:179320876-179320876	single_nucleotide_variant	NM_001042702.3	3	c.547C>T	p.Arg183Trp	-	-	rs111706634_T	yes	c.547C>T	p.Arg183Trp	missense_variant&splice_region_variant	yes	c.547C>T	p.Arg183Trp	missense_variant&splice_region_variant	yes	c.547C>T	p.Arg183Trp	missense_variant&splice_region_variant	yes	yes	yes	yes	yes	yes	yes_m	yes_m	yes_m	3	3	3	3	3	3	3	3	yes	yes	yes	yes	yes	yes	SNV	-
rs118203988_T	chr2:179318297-179318297	single_nucleotide_variant	NM_001042702.3	3	c.161C>T	p.Thr54Ile	-	-	rs118203988_T	yes	c.161C>T	p.Thr54Ile	missense_variant	yes	c.161C>T	p.Thr54Ile	missense_variant	yes	c.161C>T	p.Thr54Ile	missense_variant	yes	yes	yes	yes	yes	yes	no	no	no	3	3	3	3	3	3	3	3	yes	yes	yes	yes	yes	yes	SNV	-
rs118203989_T	chr2:179320828-179320828	single_nucleotide_variant	NM_001042702.3	3	c.499C>T	p.Arg167Ter	-	-	rs118203989_T	yes	c.499C>T	p.Arg167*	stop_gained	yes	c.499C>T	p.Arg167Ter	stop_gained	yes	c.499C>T	p.Arg167Ter	stop_gained	yes	yes	yes	yes_m	yes	yes	no	no	no	3	3	2	3	3	3	3	1	yes	yes	yes	yes_m	yes_m	yes	SNV	-
rs41263993_T	chr1:32669645-32669645	single_nucleotide_variant	NM_024296.4	4	c.330C>T	p.Phe110=	-	-	rs41263993_T	version	c.330C>T	p.Phe110Phe	splice_region_variant&synonymous_variant	version	c.330C>T	p.=	splice_region_variant&synonymous_variant	version	c.330C>T	p.=	splice_region_variant&synonymous_variant	yes	yes	yes	yes_m	yes_m	yes_m	yes_m	yes_m	yes_m	3	3	0	3	0	3	3	1	yes	yes	yes	yes_m	yes_m	yes	SNV	-
rs118203986_G	chr5:10256175-10256175	single_nucleotide_variant	NM_012073.4	4	c.440A>G	p.His147Arg	-	-	rs118203986_G	version	c.440A>G	p.His147Arg	missense_variant	version	c.440A>G	p.His147Arg	missense_variant	version	c.440A>G	p.His147Arg	missense_variant	yes	yes	yes	yes	yes	yes	no	no	no	3	3	3	3	0	3	3	3	yes	yes	yes	yes	yes	yes	SNV	-
rs121918218_A	chr1:116206792-116206792	single_nucleotide_variant	NM_138959.2	2	c.715G>A	p.Val239Ile	-	-	rs121918218_A	yes	c.715G>A	p.Val239Ile	missense_variant	yes	c.715G>A	p.Val239Ile	missense_variant	yes	c.715G>A	p.Val239Ile	missense_variant	yes	yes	yes	yes	yes	yes	no	no	no	3	3	3	3	3	3	3	3	yes	yes	yes	yes	yes	yes	SNV	-
rs121918219_A	chr1:116224993-116224993	single_nucleotide_variant	NM_138959.2	2	c.821G>A	p.Arg274Gln	-	-	rs121918219_A	yes	c.821G>A	p.Arg274Gln	missense_variant	yes	c.821G>A	p.Arg274Gln	missense_variant	yes	c.821G>A	p.Arg274Gln	missense_variant	yes	yes	yes	yes	yes	yes	no	no	no	3	3	3	3	3	3	3	3	yes	yes	yes	yes	yes	yes	SNV	-
rs121918220_C	chr1:116226601-116226601	single_nucleotide_variant	NM_138959.2	2	c.983T>C	p.Met328Thr	-	-	rs121918220_C	yes	c.983T>C	p.Met328Thr	missense_variant	yes	c.983T>C	p.Met328Thr	missense_variant	yes	c.983T>C	p.Met328Thr	missense_variant	yes	yes	yes	yes	yes	yes	no	no	no	3	3	3	3	3	3	3	3	yes	yes	yes	yes	yes	yes	SNV	-
rs118203985_G	chr1:150529450-150529450	single_nucleotide_variant	NM_019032.5	5	c.1785T>G	p.Tyr595Ter	-	-	rs118203985_G	version	c.1785T>G	p.Tyr595*	stop_gained	version	c.1785T>G	p.Tyr595Ter	stop_gained	version	c.1785T>G	p.Tyr595Ter	stop_gained	yes	yes	yes	yes_m	yes	yes	no	no	no	3	3	2	3	0	3	3	1	yes	yes	yes	yes_m	yes_m	yes	SNV	-
rs118203982_A	chr6:24505099-24505099	single_nucleotide_variant	NM_170740.1	1	c.612G>A	p.Trp204Ter	-	-	rs118203982_A	yes	c.612G>A	p.Trp204*	stop_gained&splice_region_variant	yes	c.612G>A	p.Trp204Ter	stop_gained&splice_region_variant	yes	c.612G>A	p.Trp204Ter	stop_gained&splice_region_variant	yes	yes	yes	yes_m	yes	yes	yes_m	yes_m	yes_m	3	3	2	3	3	3	3	1	yes	yes	yes	yes_m	yes_m	yes	SNV	-
rs118203983_T	chr6:24528285-24528285	single_nucleotide_variant	NM_170740.1	1	c.1273C>T	p.Arg425Ter	-	-	rs118203983_T	yes	c.1273C>T	p.Arg425*	stop_gained	yes	c.1273C>T	p.Arg425Ter	stop_gained	yes	c.1273C>T	p.Arg425Ter	stop_gained	yes	yes	yes	yes_m	yes	yes	no	no	no	3	3	2	3	3	3	3	1	yes	yes	yes	yes_m	yes_m	yes	SNV	-
rs118203984_A	chr6:24528277-24528277	single_nucleotide_variant	NM_001080.3	3	c.1226G>A	p.Gly409Asp	-	-	rs118203984_A	yes	c.1226G>A	p.Gly409Asp	missense_variant	yes	c.1226G>A	p.Gly409Asp	missense_variant	yes	c.1226G>A	p.Gly409Asp	missense_variant	yes	yes	yes	yes	yes	yes	no	no	no	3	3	3	3	3	3	3	3	yes	yes	yes	yes	yes	yes	SNV	-
rs118203979_T	chr1:43205676-43205676	single_nucleotide_variant	NM_148960.2	2	c.59G>A	p.Gly20Asp	-	-	rs118203979_T	yes	c.59G>A	p.Gly20Asp	missense_variant	yes	c.59G>A	p.Gly20Asp	missense_variant	yes	c.59G>A	p.Gly20Asp	missense_variant	yes	yes	yes	yes	yes	yes	no	no	no	3	3	3	3	3	3	3	3	yes	yes	yes	yes	yes	yes	SNV	-
rs118203980_C	chr1:43205566-43205566	single_nucleotide_variant	NM_148960.2	2	c.169C>G	p.Gln57Glu	-	-	rs118203980_C	yes	c.169C>G	p.Gln57Glu	missense_variant	yes	c.169C>G	p.Gln57Glu	missense_variant	yes	c.169C>G	p.Gln57Glu	missense_variant	yes	yes	yes	yes	yes	yes	no	no	no	3	3	3	3	3	3	3	3	yes	yes	yes	yes	yes	yes	SNV	-
rs118203981_G	chr1:43204211-43204211	single_nucleotide_variant	NM_148960.2	2	c.269T>C	p.Leu90Pro	-	-	rs118203981_G	yes	c.269T>C	p.Leu90Pro	missense_variant	yes	c.269T>C	p.Leu90Pro	missense_variant	yes	c.269T>C	p.Leu90Pro	missense_variant	yes	yes	yes	yes	yes	yes	no	no	no	3	3	3	3	3	3	3	3	yes	yes	yes	yes	yes	yes	SNV	-
rs721048_A	chr2:63131731-63131731	single_nucleotide_variant	NM_001142615.2	2	c.1185+30064G>A		-	-	rs721048_A	yes	c.1185+30064G>A	-	intron_variant	yes	c.1185+30064G>A	-	intron_variant	yes	c.1185+30064G>A	-	intron_variant	yes	yes	yes	yes	yes	yes	no	no	no	3	3	3	3	3	3	3	3	yes	yes	yes	yes	yes	yes	SNV	intronic
rs121912611_G	chr3:164737520-164737520	single_nucleotide_variant	NM_001041.3	3	c.3293A>C	p.Gln1098Pro	-	-	rs121912611_G	yes	c.3293A>C	p.Gln1098Pro	missense_variant	yes	c.3293A>C	p.Gln1098Pro	missense_variant	yes	c.3293A>C	p.Gln1098Pro	missense_variant	yes	yes	yes	yes	yes	yes	no	no	no	3	3	3	3	3	3	3	3	yes	yes	yes	yes	yes	yes	SNV	-
rs137853118_T	chr3:172737276-172737276	single_nucleotide_variant	NM_031955.5	5	c.848G>A	p.Arg283Gln	-	-	rs137853118_T	yes	c.848G>A	p.Arg283Gln	missense_variant&splice_region_variant	yes	c.848G>A	p.Arg283Gln	missense_variant&splice_region_variant	yes	c.848G>A	p.Arg283Gln	missense_variant&splice_region_variant	yes	yes	yes	yes	yes	yes	yes_m	yes_m	yes_m	3	3	3	3	3	3	3	3	yes	yes	yes	yes	yes	yes	SNV	-
rs267607049_G	chr3:164777814-164777814	single_nucleotide_variant	NM_001041.3	3	c.1022T>C	p.Leu341Pro	-	-	rs267607049_G	yes	c.1022T>C	p.Leu341Pro	missense_variant&splice_region_variant	yes	c.1022T>C	p.Leu341Pro	missense_variant&splice_region_variant	yes	c.1022T>C	p.Leu341Pro	missense_variant&splice_region_variant	yes	yes	yes	yes	yes	yes	yes_m	yes_m	yes_m	3	3	3	3	3	3	3	3	yes	yes	yes	yes	yes	yes	SNV	-
rs121912612_C	chr3:164786889-164786889	single_nucleotide_variant	NM_001041.3	3	c.350A>G	p.Gln117Arg	-	-	rs121912612_C	yes	c.350A>G	p.Gln117Arg	missense_variant	yes	c.350A>G	p.Gln117Arg	missense_variant	yes	c.350A>G	p.Gln117Arg	missense_variant	yes	yes	yes	yes	yes	yes	no	no	no	3	3	3	3	3	3	3	3	yes	yes	yes	yes	yes	yes	SNV	-
rs121912613_G	chr3:164764657-164764657	single_nucleotide_variant	NM_001041.3	3	c.1859T>C	p.Leu620Pro	-	-	rs121912613_G	yes	c.1859T>C	p.Leu620Pro	missense_variant	yes	c.1859T>C	p.Leu620Pro	missense_variant	yes	c.1859T>C	p.Leu620Pro	missense_variant	yes	yes	yes	yes	yes	yes	no	no	no	3	3	3	3	3	3	3	3	yes	yes	yes	yes	yes	yes	SNV	-
rs121912614_T	chr3:164735409-164735409	single_nucleotide_variant	NM_001041.3	3	c.3686G>A	p.Cys1229Tyr	-	-	rs121912614_T	yes	c.3686G>A	p.Cys1229Tyr	missense_variant	yes	c.3686G>A	p.Cys1229Tyr	missense_variant	yes	c.3686G>A	p.Cys1229Tyr	missense_variant	yes	yes	yes	yes	yes	yes	no	no	no	3	3	3	3	3	3	3	3	yes	yes	yes	yes	yes	yes	SNV	-
rs79717168_C	chr3:164700803-164700803	single_nucleotide_variant	NM_001041.3	3	c.5234T>G	p.Phe1745Cys	-	-	rs79717168_C	yes	c.5234T>G	p.Phe1745Cys	missense_variant	yes	c.5234T>G	p.Phe1745Cys	missense_variant	yes	c.5234T>G	p.Phe1745Cys	missense_variant	yes	yes	yes	yes	yes	yes	no	no	no	3	3	3	3	3	3	3	3	yes	yes	yes	yes	yes	yes	SNV	-
rs121912615_C	chr3:164764786-164764786	single_nucleotide_variant	NM_001041.3	3	c.1730T>G	p.Val577Gly	-	-	rs121912615_C	yes	c.1730T>G	p.Val577Gly	missense_variant	yes	c.1730T>G	p.Val577Gly	missense_variant	yes	c.1730T>G	p.Val577Gly	missense_variant	yes	yes	yes	yes	yes	yes	no	no	no	3	3	3	3	3	3	3	3	yes	yes	yes	yes	yes	yes	SNV	-
rs121912616_T	chr3:164739053-164739053	single_nucleotide_variant	NM_001041.3	3	c.3218G>A	p.Gly1073Asp	-	-	rs121912616_T	yes	c.3218G>A	p.Gly1073Asp	missense_variant	yes	c.3218G>A	p.Gly1073Asp	missense_variant	yes	c.3218G>A	p.Gly1073Asp	missense_variant	yes	yes	yes	yes	yes	yes	no	no	no	3	3	3	3	3	3	3	3	yes	yes	yes	yes	yes	yes	SNV	-
rs398124292_A	chr1:45973217-45973217	duplication	NM_015506.2	2	c.271dupA	p.Arg91Lysfs	-	-	rs398124292_A	yes	c.271dupA	p.Arg91fs	frameshift_variant	yes	c.271dupA	p.Arg91LysfsTer14	frameshift_variant	yes	c.271dupA	p.Arg91LysfsTer14	frameshift_variant	yes	yes	yes	yes_m	yes_m	yes_m	no	no	no	3	3	0	3	3	3	3	1	yes	yes	yes	yes_m	yes_m	yes	dup	-
rs121918240_C	chr1:45973954-45973954	single_nucleotide_variant	NM_015506.2	2	c.347T>C	p.Leu116Pro	-	-	rs121918240_C	yes	c.347T>C	p.Leu116Pro	missense_variant	yes	c.347T>C	p.Leu116Pro	missense_variant	yes	c.347T>C	p.Leu116Pro	missense_variant	yes	yes	yes	yes	yes	yes	no	no	no	3	3	3	3	3	3	3	3	yes	yes	yes	yes	yes	yes	SNV	-
rs121918241_T	chr1:45974001-45974001	single_nucleotide_variant	NM_015506.2	2	c.394C>T	p.Arg132Ter	-	-	rs121918241_T	yes	c.394C>T	p.Arg132*	stop_gained	yes	c.394C>T	p.Arg132Ter	stop_gained	yes	c.394C>T	p.Arg132Ter	stop_gained	yes	yes	yes	yes_m	yes	yes	no	no	no	3	3	2	3	3	3	3	1	yes	yes	yes	yes_m	yes_m	yes	SNV	-
rs121918242_T	chr1:45973938-45973938	single_nucleotide_variant	NM_015506.2	2	c.331C>T	p.Arg111Ter	-	-	rs121918242_T	yes	c.331C>T	p.Arg111*	stop_gained	yes	c.331C>T	p.Arg111Ter	stop_gained	yes	c.331C>T	p.Arg111Ter	stop_gained	yes	yes	yes	yes_m	yes	yes	no	no	no	3	3	2	3	3	3	3	1	yes	yes	yes	yes_m	yes_m	yes	SNV	-
rs121918243_A	chr1:45974520-45974520	single_nucleotide_variant	NM_015506.2	2	c.482G>A	p.Arg161Gln	-	-	rs121918243_A	yes	c.482G>A	p.Arg161Gln	missense_variant	yes	c.482G>A	p.Arg161Gln	missense_variant	yes	c.482G>A	p.Arg161Gln	missense_variant	yes	yes	yes	yes	yes	yes	no	no	no	3	3	3	3	3	3	3	3	yes	yes	yes	yes	yes	yes	SNV	-
rs121918230_C	chr4:84191035-84191035	single_nucleotide_variant	NM_015697.7	7	c.890A>G	p.Tyr297Cys	-	-	rs121918230_C	yes	c.890A>G	p.Tyr297Cys	missense_variant	yes	c.890A>G	p.Tyr297Cys	missense_variant	yes	c.890A>G	p.Tyr297Cys	missense_variant	yes	yes	yes	yes	yes	yes	no	no	no	3	3	3	3	3	3	3	3	yes	yes	yes	yes	yes	yes	SNV	-
rs121918232_C	chr4:84194658-84194658	single_nucleotide_variant	NM_015697.7	7	c.683A>G	p.Asn228Ser	-	-	rs121918232_C	yes	c.683A>G	p.Asn228Ser	missense_variant	yes	c.683A>G	p.Asn228Ser	missense_variant	yes	c.683A>G	p.Asn228Ser	missense_variant	yes	yes	yes	yes	yes	yes	no	no	no	3	3	3	3	3	3	3	3	yes	yes	yes	yes	yes	yes	SNV	-
rs121918231_T	chr4:84194751-84194751	single_nucleotide_variant	NM_015697.7	7	c.590G>A	p.Arg197His	-	-	rs121918231_T	yes	c.590G>A	p.Arg197His	missense_variant	yes	c.590G>A	p.Arg197His	missense_variant	yes	c.590G>A	p.Arg197His	missense_variant	yes	yes	yes	yes	yes	yes	no	no	no	3	3	3	3	3	3	3	3	yes	yes	yes	yes	yes	yes	SNV	-
rs121918233_T	chr4:84200234-84200234	single_nucleotide_variant	NM_015697.7	7	c.437G>A	p.Ser146Asn	-	-	rs121918233_T	yes	c.437G>A	p.Ser146Asn	missense_variant	yes	c.437G>A	p.Ser146Asn	missense_variant	yes	c.437G>A	p.Ser146Asn	missense_variant	yes	yes	yes	yes	yes	yes	no	no	no	3	3	3	3	3	3	3	3	yes	yes	yes	yes	yes	yes	SNV	-
rs118204083_A	chr1:155265248-155265248	single_nucleotide_variant	NM_000298.5	5	c.487C>T	p.Arg163Cys	-	-	rs118204083_A	yes	c.487C>T	p.Arg163Cys	missense_variant	yes	c.487C>T	p.Arg163Cys	missense_variant	yes	c.487C>T	p.Arg163Cys	missense_variant	yes	yes	yes	yes	yes	yes	no	no	no	3	3	3	3	3	3	3	3	yes	yes	yes	yes	yes	yes	SNV	-
rs74315362_A	chr1:155263347-155263347	single_nucleotide_variant	NM_000298.5	5	c.1151C>T	p.Thr384Met	-	-	rs74315362_A	yes	c.1151C>T	p.Thr384Met	missense_variant	yes	c.1151C>T	p.Thr384Met	missense_variant	yes	c.1151C>T	p.Thr384Met	missense_variant	yes	yes	yes	yes	yes	yes	no	no	no	3	3	3	3	3	3	3	3	yes	yes	yes	yes	yes	yes	SNV	-
rs118204084_T	chr1:155263237-155263237	single_nucleotide_variant	NM_000298.5	5	c.1261C>A	p.Gln421Lys	-	-	rs118204084_T	yes	c.1261C>A	p.Gln421Lys	missense_variant	yes	c.1261C>A	p.Gln421Lys	missense_variant	yes	c.1261C>A	p.Gln421Lys	missense_variant	yes	yes	yes	yes	yes	yes	no	no	no	3	3	3	3	3	3	3	3	yes	yes	yes	yes	yes	yes	SNV	-
rs118204085_T	chr1:155262968-155262968	single_nucleotide_variant	NM_000298.5	5	c.1436G>A	p.Arg479His	-	-	rs118204085_T	yes	c.1436G>A	p.Arg479His	missense_variant&splice_region_variant	yes	c.1436G>A	p.Arg479His	missense_variant&splice_region_variant	yes	c.1436G>A	p.Arg479His	missense_variant&splice_region_variant	yes	yes	yes	yes	yes	yes	yes_m	yes_m	yes_m	3	3	3	3	3	3	3	3	yes	yes	yes	yes	yes	yes	SNV	-
rs113403872_T	chr1:155261636-155261636	single_nucleotide_variant	NM_000298.5	5	c.1529G>A	p.Arg510Gln	-	-	rs113403872_T	yes	c.1529G>A	p.Arg510Gln	missense_variant	yes	c.1529G>A	p.Arg510Gln	missense_variant	yes	c.1529G>A	p.Arg510Gln	missense_variant	yes	yes	yes	yes	yes	yes	no	no	no	3	3	3	3	3	3	3	3	yes	yes	yes	yes	yes	yes	SNV	-
rs118204087_T	chr1:155270062-155270062	single_nucleotide_variant	NM_000298.5	5	c.110G>A	p.Gly37Glu	-	-	rs118204087_T	yes	c.110G>A	p.Gly37Glu	missense_variant	yes	c.110G>A	p.Gly37Glu	missense_variant	yes	c.110G>A	p.Gly37Glu	missense_variant	yes	yes	yes	yes	yes	yes	no	no	no	3	3	3	3	3	3	3	3	yes	yes	yes	yes	yes	yes	SNV	-
rs116100695_A	chr1:155261709-155261709	single_nucleotide_variant	NM_000298.5	5	c.1456C>T	p.Arg486Trp	-	-	rs116100695_A	yes	c.1456C>T	p.Arg486Trp	missense_variant	yes	c.1456C>T	p.Arg486Trp	missense_variant	yes	c.1456C>T	p.Arg486Trp	missense_variant	yes	yes	yes	yes	yes	yes	no	no	no	3	3	3	3	3	3	3	3	yes	yes	yes	yes	yes	yes	SNV	-
rs118204089_T	chr1:155265346-155265346	single_nucleotide_variant	NM_000298.5	5	c.389C>A	p.Ser130Tyr	-	-	rs118204089_T	yes	c.389C>A	p.Ser130Tyr	missense_variant	yes	c.389C>A	p.Ser130Tyr	missense_variant	yes	c.389C>A	p.Ser130Tyr	missense_variant	yes	yes	yes	yes	yes	yes	no	no	no	3	3	3	3	3	3	3	3	yes	yes	yes	yes	yes	yes	SNV	-
rs34595252_G	chr5:110454719-110454719	single_nucleotide_variant	NM_139281.2	2	c.1973A>G	p.Asp658Gly	-	-	rs34595252_G	yes	c.1973A>G	p.Asp658Gly	missense_variant	yes	c.1973A>G	p.Asp658Gly	missense_variant	yes	c.1973A>G	p.Asp658Gly	missense_variant	yes	yes	yes	yes	yes	yes	no	no	no	3	3	3	3	3	3	3	3	yes	yes	yes	yes	yes	yes	SNV	-
rs118204022_G	chr5:110440041-110440041	single_nucleotide_variant	NM_139281.2	2	c.1064A>G	p.Asn355Ser	-	-	rs118204022_G	yes	c.1064A>G	p.Asn355Ser	missense_variant	yes	c.1064A>G	p.Asn355Ser	missense_variant	yes	c.1064A>G	p.Asn355Ser	missense_variant	yes	yes	yes	yes	yes	yes	no	no	no	3	3	3	3	3	3	3	3	yes	yes	yes	yes	yes	yes	SNV	-
rs35703638_A	chr5:110441839-110441839	single_nucleotide_variant	NM_139281.2	2	c.1345G>A	p.Ala449Thr	-	-	rs35703638_A	yes	c.1345G>A	p.Ala449Thr	missense_variant	yes	c.1345G>A	p.Ala449Thr	missense_variant	yes	c.1345G>A	p.Ala449Thr	missense_variant	yes	yes	yes	yes	yes	yes	no	no	no	3	3	3	3	3	3	3	3	yes	yes	yes	yes	yes	yes	SNV	-
rs116529882_A	chr5:110445979-110445979	single_nucleotide_variant	NM_139281.2	2	c.1586G>A	p.Arg529Gln	-	-	rs116529882_A	yes	c.1586G>A	p.Arg529Gln	missense_variant	yes	c.1586G>A	p.Arg529Gln	missense_variant	yes	c.1586G>A	p.Arg529Gln	missense_variant	yes	yes	yes	yes	yes	yes	no	no	no	3	3	3	3	3	3	3	3	yes	yes	yes	yes	yes	yes	SNV	-
rs137852863_T	chr5:60368963-60368963	single_nucleotide_variant	NM_174889.4	4	c.139C>T	p.Arg47Ter	-	-	rs137852863_T	yes	c.139C>T	p.Arg47*	stop_gained	yes	c.139C>T	p.Arg47Ter	stop_gained	yes	c.139C>T	p.Arg47Ter	stop_gained	yes	yes	yes	yes_m	yes	yes	no	no	no	3	3	2	3	3	3	3	1	yes	yes	yes	yes_m	yes_m	yes	SNV	-
rs267606991_T	chr1:161046145-161046145	single_nucleotide_variant	NM_030916.2	2	c.851G>A	p.Arg284Gln	-	-	rs267606991_T	yes	c.851G>A	p.Arg284Gln	missense_variant&splice_region_variant	yes	c.851G>A	p.Arg284Gln	missense_variant&splice_region_variant	yes	c.851G>A	p.Arg284Gln	missense_variant&splice_region_variant	yes	yes	yes	yes	yes	yes	yes_m	yes_m	yes_m	3	3	3	3	3	3	3	3	yes	yes	yes	yes	yes	yes	SNV	-
rs267606992_A	chr1:161047419-161047419	single_nucleotide_variant	NM_030916.2	2	c.554C>T	p.Thr185Met	-	-	rs267606992_A	yes	c.554C>T	p.Thr185Met	missense_variant	yes	c.554C>T	p.Thr185Met	missense_variant	yes	c.554C>T	p.Thr185Met	missense_variant	yes	yes	yes	yes	yes	yes	no	no	no	3	3	3	3	3	3	3	3	yes	yes	yes	yes	yes	yes	SNV	-
rs730880260_-	chr1:161044495-161044495	deletion	NM_030916.2	2	c.906delT	p.Pro304Hisfs	-	-	rs730880260_-	yes	c.906delT	p.Pro304fs	frameshift_variant	yes	c.906delT	p.Pro304HisfsTer2	frameshift_variant	yes	c.906delT	p.Pro304HisfsTer2	frameshift_variant	yes	yes	yes	yes_m	yes_m	yes_m	no	no	no	3	3	0	3	3	3	3	1	yes	yes	yes	yes_m	yes_m	yes	del	-
rs121918228_A	chr6:43006687-43006687	single_nucleotide_variant	NM_014780.4	4	c.4333C>T	p.Arg1445Ter	-	-	rs121918228_A	yes	c.4333C>T	p.Arg1445*	stop_gained	yes	c.4333C>T	p.Arg1445Ter	stop_gained	yes	c.4333C>T	p.Arg1445Ter	stop_gained	yes	yes	yes	yes_m	yes	yes	no	no	no	3	3	2	3	3	3	3	1	yes	yes	yes	yes_m	yes_m	yes	SNV	-
rs121918229_G	chr6:43006629-43006629	single_nucleotide_variant	NM_014780.4	4	c.4391A>C	p.His1464Pro	-	-	rs121918229_G	yes	c.4391A>C	p.His1464Pro	missense_variant	yes	c.4391A>C	p.His1464Pro	missense_variant	yes	c.4391A>C	p.His1464Pro	missense_variant	yes	yes	yes	yes	yes	yes	no	no	no	3	3	3	3	3	3	3	3	yes	yes	yes	yes	yes	yes	SNV	-
rs730880261_-	chr6:43006419-43006420	deletion	NM_014780.4	4	c.4451_4452delTG	p.Val1484Glyfs	-	-	rs730880261_-	yes	c.4451_4452delTG	p.Val1484fs	frameshift_variant	yes	c.4451_4452delTG	p.Val1484GlyfsTer69	frameshift_variant	yes	c.4451_4452delTG	p.Val1484GlyfsTer69	frameshift_variant	yes	yes	yes	yes_m	yes_m	yes_m	no	no	no	3	3	0	3	3	3	3	1	yes	yes	yes	yes_m	yes_m	yes	del	-
rs730880301_A	chr6:43006197-43006197	duplication	NM_014780.4	4	c.4581dupT	p.Arg1528Serfs	-	-	rs730880301_A	yes	c.4581dupT	p.Arg1528fs	frameshift_variant	yes	c.4581dupT	p.Arg1528SerfsTer26	frameshift_variant	yes	c.4581dupT	p.Arg1528SerfsTer26	frameshift_variant	yes	yes	yes	yes_m	yes_m	yes_m	no	no	no	3	3	0	3	3	3	3	1	yes	yes	yes	yes_m	yes_m	yes	dup	-
rs730880262_-	chr6:43010894-43010895	deletion	NM_014780.4	4	c.3379_3380delTG	p.Trp1127Glufs	-	-	rs730880262_-	yes	c.3379_3380delTG	p.Trp1127fs	frameshift_variant	yes	c.3379_3380delTG	p.Trp1127GlufsTer39	frameshift_variant	yes	c.3379_3380delTG	p.Trp1127GlufsTer39	frameshift_variant	yes	yes	yes	yes_m	yes_m	yes_m	no	no	no	3	3	0	3	3	3	3	1	yes	yes	yes	yes_m	yes_m	yes	del	-
rs730880263_T	chr6:43017403-43017403	single_nucleotide_variant	NM_014780.4	4	c.1570-3C>A		-	-	rs730880263_T	yes	c.1570-3C>A	-	splice_region_variant&intron_variant	yes	c.1570-3C>A	-	splice_region_variant&intron_variant	yes	c.1570-3C>A	-	splice_region_variant&intron_variant	yes	yes	yes	yes	yes	yes	yes_m	yes_m	yes_m	3	3	3	3	3	3	3	3	yes	yes	yes	yes	yes	yes	SNV	intronic
rs2286963_G	chr2:211060050-211060050	single_nucleotide_variant	NM_001608.3	3	c.997A>C	p.Lys333Gln	-	-	rs2286963_G	yes	c.997A>C	p.Lys333Gln	missense_variant	yes	c.997A>C	p.Lys333Gln	missense_variant	yes	c.997A>C	p.Lys333Gln	missense_variant	yes	yes	yes	yes	yes	yes	no	no	no	3	3	3	3	3	3	3	3	yes	yes	yes	yes	yes	yes	SNV	-
rs63750653_T	chr3:87302571-87302571	single_nucleotide_variant	NM_014043.3	3	c.442G>T	p.Asp148Tyr	-	-	rs63750653_T	yes	c.442G>T	p.Asp148Tyr	missense_variant	yes	c.442G>T	p.Asp148Tyr	missense_variant	yes	c.442G>T	p.Asp148Tyr	missense_variant	yes	yes	yes	yes	yes	yes	no	no	no	3	3	3	3	3	3	3	3	yes	yes	yes	yes	yes	yes	SNV	-
rs63751126_C	chr3:87302948-87302948	single_nucleotide_variant	NM_014043.3	3	c.618A>C	p.Gln206His	-	-	rs63751126_C	yes	c.618A>C	p.Gln206His	missense_variant	yes	c.618A>C	p.Gln206His	missense_variant	yes	c.618A>C	p.Gln206His	missense_variant	yes	yes	yes	yes	yes	yes	no	no	no	3	3	3	3	3	3	3	3	yes	yes	yes	yes	yes	yes	SNV	-
rs63750355_T	chr3:87302622-87302622	single_nucleotide_variant	NM_014043.3	3	c.493C>T	p.Gln165Ter	-	-	rs63750355_T	yes	c.493C>T	p.Gln165*	stop_gained	yes	c.493C>T	p.Gln165Ter	stop_gained	yes	c.493C>T	p.Gln165Ter	stop_gained	yes	yes	yes	yes_m	yes	yes	no	no	no	3	3	2	3	3	3	3	1	yes	yes	yes	yes_m	yes_m	yes	SNV	-
rs121434334_G	chr4:103579030-103579030	single_nucleotide_variant	NM_005908.3	3	c.1513T>C	p.Ser505Pro	-	-	rs121434334_G	yes	c.1513T>C	p.Ser505Pro	missense_variant	yes	c.1513T>C	p.Ser505Pro	missense_variant	yes	c.1513T>C	p.Ser505Pro	missense_variant	yes	yes	yes	yes	yes	yes	no	no	no	3	3	3	3	3	3	3	3	yes	yes	yes	yes	yes	yes	SNV	-
rs121434335_A	chr4:103647771-103647771	single_nucleotide_variant	NM_005908.3	3	c.247G>T	p.Glu83Ter	-	-	rs121434335_A	yes	c.247G>T	p.Glu83*	stop_gained	yes	c.247G>T	p.Glu83Ter	stop_gained	yes	c.247G>T	p.Glu83Ter	stop_gained	yes	yes	yes	yes_m	yes	yes	no	no	no	3	3	2	3	3	3	3	1	yes	yes	yes	yes_m	yes_m	yes	SNV	-
rs121434336_A	chr4:103590161-103590161	single_nucleotide_variant	NM_005908.3	3	c.1276C>T	p.Gln426Ter	-	-	rs121434336_A	yes	c.1276C>T	p.Gln426*	stop_gained	yes	c.1276C>T	p.Gln426Ter	stop_gained	yes	c.1276C>T	p.Gln426Ter	stop_gained	yes	yes	yes	yes_m	yes	yes	no	no	no	3	3	2	3	3	3	3	1	yes	yes	yes	yes_m	yes_m	yes	SNV	-
rs104893975_G	chr6:35773827-35773827	single_nucleotide_variant	NM_182548.3	3	c.380A>G	p.Tyr127Cys	-	-	rs104893975_G	yes	c.380A>G	p.Tyr127Cys	missense_variant	yes	c.380A>G	p.Tyr127Cys	missense_variant	yes	c.380A>G	p.Tyr127Cys	missense_variant	yes	yes	yes	yes	yes	yes	no	no	no	3	3	3	3	3	3	3	3	yes	yes	yes	yes	yes	yes	SNV	-
rs104893976_T	chr6:35782404-35782404	single_nucleotide_variant	NM_182548.3	3	c.494C>T	p.Thr165Met	-	-	rs104893976_T	yes	c.494C>T	p.Thr165Met	missense_variant	yes	c.494C>T	p.Thr165Met	missense_variant	yes	c.494C>T	p.Thr165Met	missense_variant	yes	yes	yes	yes	yes	yes	no	no	no	3	3	3	3	3	3	3	3	yes	yes	yes	yes	yes	yes	SNV	-
rs121918336_G	chr2:209190843-209190843	single_nucleotide_variant	NM_015040.3	3	c.3308A>G	p.Lys1103Arg	-	-	rs121918336_G	yes	c.3308A>G	p.Lys1103Arg	missense_variant	yes	c.3308A>G	p.Lys1103Arg	missense_variant	yes	c.3308A>G	p.Lys1103Arg	missense_variant	yes	yes	yes	yes	yes	yes	no	no	no	3	3	3	3	3	3	3	3	yes	yes	yes	yes	yes	yes	SNV	-
rs121918337_T	chr2:209190497-209190497	single_nucleotide_variant	NM_015040.3	3	c.2962C>T	p.Gln988Ter	-	-	rs121918337_T	yes	c.2962C>T	p.Gln988*	stop_gained	yes	c.2962C>T	p.Gln988Ter	stop_gained	yes	c.2962C>T	p.Gln988Ter	stop_gained	yes	yes	yes	yes_m	yes	yes	no	no	no	3	3	2	3	3	3	3	1	yes	yes	yes	yes_m	yes_m	yes	SNV	-
rs121434323_T	chr5:60186791-60186791	single_nucleotide_variant	NM_000082.3	3	c.966C>A	p.Tyr322Ter	-	-	rs121434323_T	yes	c.966C>A	p.Tyr322*	stop_gained	yes	c.966C>A	p.Tyr322Ter	stop_gained	yes	c.966C>A	p.Tyr322Ter	stop_gained	yes	yes	yes	yes_m	yes	yes	no	no	no	3	3	2	3	3	3	3	1	yes	yes	yes	yes_m	yes_m	yes	SNV	-
rs121434324_A	chr5:60240799-60240799	single_nucleotide_variant	NM_000082.3	3	c.37G>T	p.Glu13Ter	-	-	rs121434324_A	yes	c.37G>T	p.Glu13*	stop_gained	yes	c.37G>T	p.Glu13Ter	stop_gained	yes	c.37G>T	p.Glu13Ter	stop_gained	yes	yes	yes	yes_m	yes	yes	no	no	no	3	3	2	3	3	3	3	1	yes	yes	yes	yes_m	yes_m	yes	SNV	-
rs121434325_A	chr5:60200621-60200621	single_nucleotide_variant	NM_000082.3	3	c.479C>T	p.Ala160Val	-	-	rs121434325_A	yes	c.479C>T	p.Ala160Val	missense_variant&splice_region_variant	yes	c.479C>T	p.Ala160Val	missense_variant&splice_region_variant	yes	c.479C>T	p.Ala160Val	missense_variant&splice_region_variant	yes	yes	yes	yes	yes	yes	yes_m	yes_m	yes_m	3	3	3	3	3	3	3	3	yes	yes	yes	yes	yes	yes	SNV	-
rs121434326_G	chr5:60198273-60198273	single_nucleotide_variant	NM_000082.3	3	c.613G>C	p.Ala205Pro	-	-	rs121434326_G	yes	c.613G>C	p.Ala205Pro	missense_variant	yes	c.613G>C	p.Ala205Pro	missense_variant	yes	c.613G>C	p.Ala205Pro	missense_variant	yes	yes	yes	yes	yes	yes	no	no	no	3	3	3	3	3	3	3	3	yes	yes	yes	yes	yes	yes	SNV	-
rs121908287_C	chr6:110036336-110036336	single_nucleotide_variant	NM_014845.5	5	c.122T>C	p.Ile41Thr	-	-	rs121908287_C	yes	c.122T>C	p.Ile41Thr	missense_variant	yes	c.122T>C	p.Ile41Thr	missense_variant	yes	c.122T>C	p.Ile41Thr	missense_variant	yes	yes	yes	yes	yes	yes	no	no	no	3	3	3	3	3	3	3	3	yes	yes	yes	yes	yes	yes	SNV	-
rs121908288_T	chr6:110056402-110056402	single_nucleotide_variant	NM_014845.5	5	c.547C>T	p.Arg183Ter	-	-	rs121908288_T	yes	c.547C>T	p.Arg183*	stop_gained	yes	c.547C>T	p.Arg183Ter	stop_gained	yes	c.547C>T	p.Arg183Ter	stop_gained	yes	yes	yes	yes_m	yes	yes	no	no	no	3	3	2	3	3	3	3	1	yes	yes	yes	yes_m	yes_m	yes	SNV	-
rs121908290_T	chr6:110036371-110036371	single_nucleotide_variant	NM_014845.5	5	c.157G>T	p.Asp53Tyr	-	-	rs121908290_T	yes	c.157G>T	p.Asp53Tyr	missense_variant	yes	c.157G>T	p.Asp53Tyr	missense_variant	yes	c.157G>T	p.Asp53Tyr	missense_variant	yes	yes	yes	yes	yes	yes	no	no	no	3	3	3	3	3	3	3	3	yes	yes	yes	yes	yes	yes	SNV	-
rs199422216_T	chr5:156890311-156890311	single_nucleotide_variant	NM_001099287.1	1	c.433C>T	p.Arg145Ter	-	-	rs199422216_T	yes	c.433C>T	p.Arg145*	stop_gained	yes	c.433C>T	p.Arg145Ter	stop_gained	yes	c.433C>T	p.Arg145Ter	stop_gained	yes	yes	yes	yes_m	yes	yes	no	no	no	3	3	2	3	3	3	3	1	yes	yes	yes	yes_m	yes_m	yes	SNV	-
rs199422217_A	chr5:156895736-156895736	single_nucleotide_variant	NM_001099287.1	1	c.527C>A	p.Ala176Asp	-	-	rs199422217_A	yes	c.527C>A	p.Ala176Asp	missense_variant	yes	c.527C>A	p.Ala176Asp	missense_variant	yes	c.527C>A	p.Ala176Asp	missense_variant	yes	yes	yes	yes	yes	yes	no	no	no	3	3	3	3	3	3	3	3	yes	yes	yes	yes	yes	yes	SNV	-
rs28929483_T	chr2:47702269-47702269	single_nucleotide_variant	NM_000251.2	2	c.1865C>T	p.Pro622Leu	-	-	rs28929483_T	yes	c.1865C>T	p.Pro622Leu	missense_variant	yes	c.1865C>T	p.Pro622Leu	missense_variant	yes	c.1865C>T	p.Pro622Leu	missense_variant	yes	yes	yes	yes	yes	yes	no	no	no	3	3	3	3	3	3	3	3	yes	yes	yes	yes	yes	yes	SNV	-
rs63751108_T	chr2:47657020-47657020	single_nucleotide_variant	NM_000251.2	2	c.1216C>T	p.Arg406Ter	-	-	rs63751108_T	yes	c.1216C>T	p.Arg406*	stop_gained	yes	c.1216C>T	p.Arg406Ter	stop_gained	yes	c.1216C>T	p.Arg406Ter	stop_gained	yes	yes	yes	yes_m	yes	yes	no	no	no	3	3	2	3	3	3	3	1	yes	yes	yes	yes_m	yes_m	yes	SNV	-
rs28929484_T	chr2:47702319-47702319	single_nucleotide_variant	NM_000251.2	2	c.1915C>T	p.His639Tyr	-	-	rs28929484_T	yes	c.1915C>T	p.His639Tyr	missense_variant	yes	c.1915C>T	p.His639Tyr	missense_variant	yes	c.1915C>T	p.His639Tyr	missense_variant	yes	yes	yes	yes	yes	yes	no	no	no	3	3	3	3	3	3	3	3	yes	yes	yes	yes	yes	yes	SNV	-
rs63749831_-	chr2:47702190-47702192	deletion	NM_000251.2	2	c.1786_1788delAAT	p.Asn596del	-	-	rs63749831_-	yes	c.1786_1788delAAT	p.Asn596del	inframe_deletion	yes	c.1786_1788delAAT	p.Asn596del	inframe_deletion	yes	c.1786_1788delAAT	p.Asn596del	inframe_deletion	yes	yes	yes	yes	yes	yes	no	no	no	3	3	3	3	3	3	3	3	yes	yes	yes	yes	yes	yes	del	-
rs63750047_T	chr2:47702205-47702205	single_nucleotide_variant	NM_000251.2	2	c.1801C>T	p.Gln601Ter	-	-	rs63750047_T	yes	c.1801C>T	p.Gln601*	stop_gained	yes	c.1801C>T	p.Gln601Ter	stop_gained	yes	c.1801C>T	p.Gln601Ter	stop_gained	yes	yes	yes	yes_m	yes	yes	no	no	no	3	3	2	3	3	3	3	1	yes	yes	yes	yes_m	yes_m	yes	SNV	-
rs63751207_C	chr2:47693857-47693857	single_nucleotide_variant	NM_000251.2	2	c.1571G>C	p.Arg524Pro	-	-	rs63751207_C	yes	c.1571G>C	p.Arg524Pro	missense_variant	yes	c.1571G>C	p.Arg524Pro	missense_variant	yes	c.1571G>C	p.Arg524Pro	missense_variant	yes	yes	yes	yes	yes	yes	no	no	no	3	3	3	3	3	3	3	3	yes	yes	yes	yes	yes	yes	SNV	-
rs63749811_-	chr2:47703613-47703613	deletion	NM_000251.2	2	c.2113delG	p.Val705Trpfs	-	-	rs63749811_-	yes	c.2113delG	p.Val705fs	frameshift_variant	yes	c.2113delG	p.Val705TrpfsTer5	frameshift_variant	yes	c.2113delG	p.Val705TrpfsTer5	frameshift_variant	yes	yes	yes	yes_m	yes_m	yes_m	no	no	no	3	3	0	3	3	3	3	1	yes	yes	yes	yes_m	yes_m	yes	del	-
rs63750875_C	chr2:47702310-47702310	single_nucleotide_variant	NM_000251.2	2	c.1906G>C	p.Ala636Pro	-	-	rs63750875_C	yes	c.1906G>C	p.Ala636Pro	missense_variant	yes	c.1906G>C	p.Ala636Pro	missense_variant	yes	c.1906G>C	p.Ala636Pro	missense_variant	yes	yes	yes	yes	yes	yes	no	no	no	3	3	3	3	3	3	3	3	yes	yes	yes	yes	yes	yes	SNV	-
rs4987188_A	chr2:47643457-47643457	single_nucleotide_variant	NM_000251.2	2	c.965G>A	p.Gly322Asp	-	-	rs4987188_A	yes	c.965G>A	p.Gly322Asp	missense_variant	yes	c.965G>A	p.Gly322Asp	missense_variant	yes	c.965G>A	p.Gly322Asp	missense_variant	yes	yes	yes	yes	yes	yes	no	no	no	3	3	3	3	3	3	3	3	yes	yes	yes	yes	yes	yes	SNV	-
rs63751449_-	chr2:47637320-47637320	deletion	NM_000251.2	2	c.454delA	p.Met152Cysfs	-	-	rs63751449_-	yes	c.454delA	p.Met152fs	frameshift_variant	yes	c.454delA	p.Met152CysfsTer22	frameshift_variant	yes	c.454delA	p.Met152CysfsTer22	frameshift_variant	yes	yes	yes	yes_m	yes_m	yes_m	no	no	no	3	3	0	3	3	3	3	1	yes	yes	yes	yes_m	yes_m	yes	del	-
rs121434310_A	chr1:220338075-220338075	single_nucleotide_variant	NM_012414.3	3	c.3154G>T	p.Gly1052Cys	-	-	rs121434310_A	yes	c.3154G>T	p.Gly1052Cys	missense_variant&splice_region_variant	yes	c.3154G>T	p.Gly1052Cys	missense_variant&splice_region_variant	yes	c.3154G>T	p.Gly1052Cys	missense_variant&splice_region_variant	yes	yes	yes	yes	yes	yes	yes_m	yes_m	yes_m	3	3	3	3	3	3	3	3	yes	yes	yes	yes	yes	yes	SNV	-
rs121918368_A	chr3:3192623-3192623	single_nucleotide_variant	NM_016302.3	3	c.1255C>T	p.Arg419Ter	-	-	rs121918368_A	yes	c.1255C>T	p.Arg419*	stop_gained	yes	c.1255C>T	p.Arg419Ter	stop_gained	yes	c.1255C>T	p.Arg419Ter	stop_gained	yes	yes	yes	yes_m	yes	yes	no	no	no	3	3	2	3	3	3	3	1	yes	yes	yes	yes_m	yes_m	yes	SNV	-
rs267606854_T	chr1:109440214-109440214	single_nucleotide_variant	NM_013296.4	4	c.379C>T	p.Arg127Ter	-	-	rs267606854_T	yes	c.379C>T	p.Arg127*	stop_gained	yes	c.379C>T	p.Arg127Ter	stop_gained	yes	c.379C>T	p.Arg127Ter	stop_gained	yes	yes	yes	yes_m	yes	yes	no	no	no	3	3	2	3	3	3	3	1	yes	yes	yes	yes_m	yes_m	yes	SNV	-
rs121918244_A	chr3:121500619-121500619	single_nucleotide_variant	NM_001023570.2	2	c.1381C>T	p.Arg461Ter	-	-	rs121918244_A	yes	c.1381C>T	p.Arg461*	stop_gained	yes	c.1381C>T	p.Arg461Ter	stop_gained	yes	c.1381C>T	p.Arg461Ter	stop_gained	yes	yes	yes	yes_m	yes	yes	no	no	no	3	3	2	3	3	3	3	1	yes	yes	yes	yes_m	yes_m	yes	SNV	-
rs750962965_-	chr3:121527825-121527826	deletion	NM_001023570.2	2	c.424_425delTT	p.Phe142Profs	-	-	rs750962965_-	yes	c.424_425delTT	p.Phe142fs	frameshift_variant	yes	c.424_425delTT	p.Phe142ProfsTer5	frameshift_variant	yes	c.424_425delTT	p.Phe142ProfsTer5	frameshift_variant	yes	yes	yes	yes_m	yes_m	yes_m	no	no	no	3	3	0	3	3	3	3	1	yes	yes	yes	yes_m	yes_m	yes	del	-
rs121434360_C	chr2:242707149-242707149	single_nucleotide_variant	NM_152783.4	4	c.1331T>C	p.Val444Ala	-	-	rs121434360_C	version	c.1331T>C	p.Val444Ala	missense_variant	version	c.1331T>C	p.Val444Ala	missense_variant	version	c.1331T>C	p.Val444Ala	missense_variant	yes	yes	yes	yes	yes	yes	no	no	no	3	3	3	3	0	3	3	3	yes	yes	yes	yes	yes	yes	SNV	-
rs121918245_A	chr3:121508980-121508980	single_nucleotide_variant	NM_001023570.2	2	c.1069C>T	p.Gln357Ter	-	-	rs121918245_A	yes	c.1069C>T	p.Gln357*	stop_gained	yes	c.1069C>T	p.Gln357Ter	stop_gained	yes	c.1069C>T	p.Gln357Ter	stop_gained	yes	yes	yes	yes_m	yes	yes	no	no	no	3	3	2	3	3	3	3	1	yes	yes	yes	yes_m	yes_m	yes	SNV	-
rs121434361_G	chr2:242681939-242681939	single_nucleotide_variant	NM_152783.4	4	c.440T>G	p.Ile147Ser	-	-	rs121434361_G	version	c.440T>G	p.Ile147Ser	missense_variant	version	c.440T>G	p.Ile147Ser	missense_variant	version	c.440T>G	p.Ile147Ser	missense_variant	yes	yes	yes	yes	yes	yes	no	no	no	3	3	3	3	0	3	3	3	yes	yes	yes	yes	yes	yes	SNV	-
rs121434362_G	chr2:242707133-242707133	single_nucleotide_variant	NM_152783.4	4	c.1315A>G	p.Asn439Asp	-	-	rs121434362_G	version	c.1315A>G	p.Asn439Asp	missense_variant	version	c.1315A>G	p.Asn439Asp	missense_variant	version	c.1315A>G	p.Asn439Asp	missense_variant	yes	yes	yes	yes	yes	yes	no	no	no	3	3	3	3	0	3	3	3	yes	yes	yes	yes	yes	yes	SNV	-
rs267606759_T	chr2:242690786-242690786	single_nucleotide_variant	NM_152783.4	4	c.1123G>T	p.Asp375Tyr	-	-	rs267606759_T	version	c.1123G>T	p.Asp375Tyr	missense_variant	version	c.1123G>T	p.Asp375Tyr	missense_variant	version	c.1123G>T	p.Asp375Tyr	missense_variant	yes	yes	yes	yes	yes	yes	no	no	no	3	3	3	3	0	3	3	3	yes	yes	yes	yes	yes	yes	SNV	-
rs387906263_-	chr2:86459831-86459831	deletion	NM_001164730.1	1	c.533delC	p.Pro178Hisfs	-	-	rs387906263_-	yes	c.533delC	p.Pro178fs	frameshift_variant	yes	c.533delC	p.Pro178HisfsTer52	frameshift_variant	yes	c.533delC	p.Pro178HisfsTer52	frameshift_variant	yes	yes	yes	yes_m	yes_m	yes_m	no	no	no	3	3	0	3	3	3	3	1	yes	yes	yes	yes_m	yes_m	yes	del	-
rs387906264_C	chr2:86481939-86481939	single_nucleotide_variant	NM_022912.2	2	c.183-2A>G		-	-	rs387906264_C	yes	c.183-2A>G	-	splice_acceptor_variant&intron_variant	yes	c.183-2A>G	-	splice_acceptor_variant	yes	c.183-2A>G	-	splice_acceptor_variant	yes	yes	yes	yes	yes	yes	yes_m	no	no	3	3	3	3	3	3	3	3	yes	yes	yes	yes	yes	yes	SNV	intronic
rs377637314_A	chr2:86444180-86444180	single_nucleotide_variant	NM_001164731.1	1	c.*43G>T		-	-	rs377637314_A	yes	c.*43G>T	-	3_prime_UTR_variant	yes	c.*43G>T	-	3_prime_UTR_variant	yes	c.*43G>T	-	3_prime_UTR_variant	yes	yes	yes	yes	yes	yes	no	no	no	3	3	3	3	3	3	3	3	yes	yes	yes	yes	yes	yes	SNV	-
rs121918262_T	chr2:86509339-86509339	single_nucleotide_variant	NM_001164730.1	1	c.80C>A	p.Ala27Glu	-	-	rs121918262_T	yes	c.80C>A	p.Ala27Glu	missense_variant	yes	c.80C>A	p.Ala27Glu	missense_variant	yes	c.80C>A	p.Ala27Glu	missense_variant	yes	yes	yes	yes	yes	yes	no	no	no	3	3	3	3	3	3	3	3	yes	yes	yes	yes	yes	yes	SNV	-
rs121918263_A	chr2:86479160-86479160	single_nucleotide_variant	NM_001164730.1	1	c.358C>T	p.Arg120Ter	-	-	rs121918263_A	yes	c.358C>T	p.Arg120*	stop_gained	yes	c.358C>T	p.Arg120Ter	stop_gained	yes	c.358C>T	p.Arg120Ter	stop_gained	yes	yes	yes	yes_m	yes	yes	no	no	no	3	3	2	3	3	3	3	1	yes	yes	yes	yes_m	yes_m	yes	SNV	-
rs121918248_A	chr6:49427128-49427128	single_nucleotide_variant	NM_000255.3	3	c.52C>T	p.Gln18Ter	-	-	rs121918248_A	yes	c.52C>T	p.Gln18*	stop_gained	yes	c.52C>T	p.Gln18Ter	stop_gained	yes	c.52C>T	p.Gln18Ter	stop_gained	yes	yes	yes	yes_m	yes	yes	no	no	no	3	3	2	3	3	3	3	1	yes	yes	yes	yes_m	yes_m	yes	SNV	-
rs121918249_G	chr6:49426867-49426867	single_nucleotide_variant	NM_000255.3	3	c.313T>C	p.Trp105Arg	-	-	rs121918249_G	yes	c.313T>C	p.Trp105Arg	missense_variant	yes	c.313T>C	p.Trp105Arg	missense_variant	yes	c.313T>C	p.Trp105Arg	missense_variant	yes	yes	yes	yes	yes	yes	no	no	no	3	3	3	3	3	3	3	3	yes	yes	yes	yes	yes	yes	SNV	-
rs121918250_T	chr6:49419381-49419381	single_nucleotide_variant	NM_000255.3	3	c.1130C>A	p.Ala377Glu	-	-	rs121918250_T	yes	c.1130C>A	p.Ala377Glu	missense_variant	yes	c.1130C>A	p.Ala377Glu	missense_variant	yes	c.1130C>A	p.Ala377Glu	missense_variant	yes	yes	yes	yes	yes	yes	no	no	no	3	3	3	3	3	3	3	3	yes	yes	yes	yes	yes	yes	SNV	-
rs121918251_T	chr6:49426902-49426902	single_nucleotide_variant	NM_000255.3	3	c.278G>A	p.Arg93His	-	-	rs121918251_T	yes	c.278G>A	p.Arg93His	missense_variant	yes	c.278G>A	p.Arg93His	missense_variant	yes	c.278G>A	p.Arg93His	missense_variant	yes	yes	yes	yes	yes	yes	no	no	no	3	3	3	3	3	3	3	3	yes	yes	yes	yes	yes	yes	SNV	-
rs121918252_A	chr6:49399544-49399544	single_nucleotide_variant	NM_000255.3	3	c.2150G>T	p.Gly717Val	-	-	rs121918252_A	yes	c.2150G>T	p.Gly717Val	missense_variant	yes	c.2150G>T	p.Gly717Val	missense_variant	yes	c.2150G>T	p.Gly717Val	missense_variant	yes	yes	yes	yes	yes	yes	no	no	no	3	3	3	3	3	3	3	3	yes	yes	yes	yes	yes	yes	SNV	-
rs121918253_A	chr6:49426831-49426831	single_nucleotide_variant	NM_000255.3	3	c.349G>T	p.Glu117Ter	-	-	rs121918253_A	yes	c.349G>T	p.Glu117*	stop_gained	yes	c.349G>T	p.Glu117Ter	stop_gained	yes	c.349G>T	p.Glu117Ter	stop_gained	yes	yes	yes	yes_m	yes	yes	no	no	no	3	3	2	3	3	3	3	1	yes	yes	yes	yes_m	yes_m	yes	SNV	-
rs121918254_T	chr6:49408008-49408008	single_nucleotide_variant	NM_000255.3	3	c.1867G>A	p.Gly623Arg	-	-	rs121918254_T	yes	c.1867G>A	p.Gly623Arg	missense_variant	yes	c.1867G>A	p.Gly623Arg	missense_variant	yes	c.1867G>A	p.Gly623Arg	missense_variant	yes	yes	yes	yes	yes	yes	no	no	no	3	3	3	3	3	3	3	3	yes	yes	yes	yes	yes	yes	SNV	-
rs121918255_G	chr6:49403186-49403186	single_nucleotide_variant	NM_000255.3	3	c.2107G>C	p.Gly703Arg	-	-	rs121918255_G	yes	c.2107G>C	p.Gly703Arg	missense_variant	yes	c.2107G>C	p.Gly703Arg	missense_variant	yes	c.2107G>C	p.Gly703Arg	missense_variant	yes	yes	yes	yes	yes	yes	no	no	no	3	3	3	3	3	3	3	3	yes	yes	yes	yes	yes	yes	SNV	-
rs121918256_A	chr6:49425502-49425502	single_nucleotide_variant	NM_000255.3	3	c.655A>T	p.Asn219Tyr	-	-	rs121918256_A	yes	c.655A>T	p.Asn219Tyr	missense_variant	yes	c.655A>T	p.Asn219Tyr	missense_variant	yes	c.655A>T	p.Asn219Tyr	missense_variant	yes	yes	yes	yes	yes	yes	no	no	no	3	3	3	3	3	3	3	3	yes	yes	yes	yes	yes	yes	SNV	-
rs121918257_A	chr6:49426858-49426858	single_nucleotide_variant	NM_000255.3	3	c.322C>T	p.Arg108Cys	-	-	rs121918257_A	yes	c.322C>T	p.Arg108Cys	missense_variant	yes	c.322C>T	p.Arg108Cys	missense_variant	yes	c.322C>T	p.Arg108Cys	missense_variant	yes	yes	yes	yes	yes	yes	no	no	no	3	3	3	3	3	3	3	3	yes	yes	yes	yes	yes	yes	SNV	-
rs121434512_T	chr2:219135278-219135278	single_nucleotide_variant	NM_015488.4	4	c.20C>T	p.Ala7Val	-	-	rs121434512_T	yes	c.20C>T	p.Ala7Val	missense_variant	yes	c.20C>T	p.Ala7Val	missense_variant	yes	c.20C>T	p.Ala7Val	missense_variant	yes	yes	yes	yes	yes	yes	no	no	no	3	3	3	3	3	3	3	3	yes	yes	yes	yes	yes	yes	SNV	-
rs121918258_T	chr6:49425514-49425514	single_nucleotide_variant	NM_000255.3	3	c.643G>A	p.Gly215Ser	-	-	rs121918258_T	yes	c.643G>A	p.Gly215Ser	missense_variant	yes	c.643G>A	p.Gly215Ser	missense_variant	yes	c.643G>A	p.Gly215Ser	missense_variant	yes	yes	yes	yes	yes	yes	no	no	no	3	3	3	3	3	3	3	3	yes	yes	yes	yes	yes	yes	SNV	-
rs121434511_T	chr2:219135284-219135284	single_nucleotide_variant	NM_015488.4	4	c.26C>T	p.Ala9Val	-	-	rs121434511_T	yes	c.26C>T	p.Ala9Val	missense_variant	yes	c.26C>T	p.Ala9Val	missense_variant	yes	c.26C>T	p.Ala9Val	missense_variant	yes	yes	yes	yes	yes	yes	no	no	no	3	3	3	3	3	3	3	3	yes	yes	yes	yes	yes	yes	SNV	-
rs121434513_C	chr2:219136133-219136133	single_nucleotide_variant	NM_015488.4	4	c.97G>C	p.Ala33Pro	-	-	rs121434513_C	yes	c.97G>C	p.Ala33Pro	missense_variant	yes	c.97G>C	p.Ala33Pro	missense_variant	yes	c.97G>C	p.Ala33Pro	missense_variant	yes	yes	yes	yes	yes	yes	no	no	no	3	3	3	3	3	3	3	3	yes	yes	yes	yes	yes	yes	SNV	-
rs80338684_TCC	chr3:15676984-15676990	indel	NM_000060.3	3	c.98_104delGCGGCTGinsTCC	p.Cys33Phefs	-	-	rs80338684_TCC	version	c.98_104delGCGGCTGinsTCC	p.Cys33fs	frameshift_variant&missense_variant	version	c.98_104delGCGGCTGinsTCC	p.Cys33PhefsTer36	frameshift_variant	version	c.98_104delGCGGCTGinsTCC	p.Cys33PhefsTer36	frameshift_variant	yes	yes	yes	yes_m	yes_m	yes_m	yes_m	no	no	3	3	0	3	0	3	3	1	yes	yes	yes	yes_m	yes_m	yes	delins	-
rs104893688_T	chr3:15686958-15686958	single_nucleotide_variant	NM_000060.3	3	c.1595C>T	p.Thr532Met	-	-	rs104893688_T	version	c.1595C>T	p.Thr532Met	missense_variant	version	c.1595C>T	p.Thr532Met	missense_variant	version	c.1595C>T	p.Thr532Met	missense_variant	yes	yes	yes	yes	yes	yes	no	no	no	3	3	3	3	0	3	3	3	yes	yes	yes	yes	yes	yes	SNV	-
rs119103232_A	chr3:15676986-15676986	single_nucleotide_variant	NM_000060.3	3	c.100G>A	p.Gly34Ser	-	-	rs119103232_A	version	c.100G>A	p.Gly34Ser	missense_variant	version	c.100G>A	p.Gly34Ser	missense_variant	version	c.100G>A	p.Gly34Ser	missense_variant	yes	yes	yes	yes	yes	yes	no	no	no	3	3	3	3	0	3	3	3	yes	yes	yes	yes	yes	yes	SNV	-
rs80338686_T	chr3:15686975-15686975	single_nucleotide_variant	NM_000060.3	3	c.1612C>T	p.Arg538Cys	-	-	rs80338686_T	version	c.1612C>T	p.Arg538Cys	missense_variant	version	c.1612C>T	p.Arg538Cys	missense_variant	version	c.1612C>T	p.Arg538Cys	missense_variant	yes	yes	yes	yes	yes	yes	no	no	no	3	3	3	3	0	3	3	3	yes	yes	yes	yes	yes	yes	SNV	-
rs13078881_C	chr3:15686693-15686693	single_nucleotide_variant	NM_000060.3	3	c.1330G>C	p.Asp444His	-	-	rs13078881_C	version	c.1330G>C	p.Asp444His	missense_variant	version	c.1330G>C	p.Asp444His	missense_variant	version	c.1330G>C	p.Asp444His	missense_variant	yes	yes	yes	yes	yes	yes	no	no	no	3	3	3	3	0	3	3	3	yes	yes	yes	yes	yes	yes	SNV	-
rs28934601_G	chr3:15686118-15686118	single_nucleotide_variant	NM_000060.3	3	c.755A>G	p.Asp252Gly	-	-	rs28934601_G	version	c.755A>G	p.Asp252Gly	missense_variant	version	c.755A>G	p.Asp252Gly	missense_variant	version	c.755A>G	p.Asp252Gly	missense_variant	yes	yes	yes	yes	yes	yes	no	no	no	3	3	3	3	0	3	3	3	yes	yes	yes	yes	yes	yes	SNV	-
rs104893692_C	chr3:15686829-15686829	single_nucleotide_variant	NM_000060.3	3	c.1466A>C	p.Asn489Thr	-	-	rs104893692_C	version	c.1466A>C	p.Asn489Thr	missense_variant	version	c.1466A>C	p.Asn489Thr	missense_variant	version	c.1466A>C	p.Asn489Thr	missense_variant	yes	yes	yes	yes	yes	yes	no	no	no	3	3	3	3	0	3	3	3	yes	yes	yes	yes	yes	yes	SNV	-
rs80338685_C	chr3:15686731-15686731	single_nucleotide_variant	NM_000060.3	3	c.1368A>C	p.Gln456His	-	-	rs80338685_C	version	c.1368A>C	p.Gln456His	missense_variant	version	c.1368A>C	p.Gln456His	missense_variant	version	c.1368A>C	p.Gln456His	missense_variant	yes	yes	yes	yes	yes	yes	no	no	no	3	3	3	3	0	3	3	3	yes	yes	yes	yes	yes	yes	SNV	-
rs104893686_G	chr3:15686570-15686570	single_nucleotide_variant	NM_000060.3	3	c.1207T>G	p.Phe403Val	-	-	rs104893686_G	version	c.1207T>G	p.Phe403Val	missense_variant	version	c.1207T>G	p.Phe403Val	missense_variant	version	c.1207T>G	p.Phe403Val	missense_variant	yes	yes	yes	yes	yes	yes	no	no	no	3	3	3	3	0	3	3	3	yes	yes	yes	yes	yes	yes	SNV	-
rs104893687_T	chr3:15677121-15677121	single_nucleotide_variant	NM_000060.3	3	c.235C>T	p.Arg79Cys	-	-	rs104893687_T	version	c.235C>T	p.Arg79Cys	missense_variant	version	c.235C>T	p.Arg79Cys	missense_variant	version	c.235C>T	p.Arg79Cys	missense_variant	yes	yes	yes	yes	yes	yes	no	no	no	3	3	3	3	0	3	3	3	yes	yes	yes	yes	yes	yes	SNV	-
rs56136737_G	chr1:43296531-43296531	single_nucleotide_variant	NM_001017922.1	1	c.178C>G	p.Pro60Ala	-	-	rs56136737_G	yes	c.178C>G	p.Pro60Ala	missense_variant	yes	c.178C>G	p.Pro60Ala	missense_variant	yes	c.178C>G	p.Pro60Ala	missense_variant	yes	yes	yes	yes	yes	yes	no	no	no	3	3	3	3	3	3	3	3	yes	yes	yes	yes	yes	yes	SNV	-
rs387906265_-	chr1:43296660-43296661	deletion	NM_001017922.1	1	c.307_308delGA	p.Asp103Cysfs	-	-	rs387906265_-	yes	c.307_308delGA	p.Asp103fs	frameshift_variant	yes	c.307_308delGA	p.Asp103CysfsTer12	frameshift_variant	yes	c.307_308delGA	p.Asp103CysfsTer12	frameshift_variant	yes	yes	yes	yes_m	yes_m	yes_m	no	no	no	3	3	0	3	3	3	3	1	yes	yes	yes	yes_m	yes_m	yes	del	-
rs56025238_A	chr1:43296522-43296522	single_nucleotide_variant	NM_001017922.1	1	c.169G>A	p.Gly57Arg	-	-	rs56025238_A	yes	c.169G>A	p.Gly57Arg	missense_variant	yes	c.169G>A	p.Gly57Arg	missense_variant	yes	c.169G>A	p.Gly57Arg	missense_variant	yes	yes	yes	yes	yes	yes	no	no	no	3	3	3	3	3	3	3	3	yes	yes	yes	yes	yes	yes	SNV	-
rs56047316_A	chr1:43296492-43296492	single_nucleotide_variant	NM_001017922.1	1	c.139G>A	p.Glu47Lys	-	-	rs56047316_A	yes	c.139G>A	p.Glu47Lys	missense_variant	yes	c.139G>A	p.Glu47Lys	missense_variant	yes	c.139G>A	p.Glu47Lys	missense_variant	yes	yes	yes	yes	yes	yes	no	no	no	3	3	3	3	3	3	3	3	yes	yes	yes	yes	yes	yes	SNV	-
rs119103219_C	chr5:70895499-70895499	single_nucleotide_variant	NM_022132.4	4	c.295G>C	p.Glu99Gln	-	-	rs119103219_C	-	-	-	-	yes	c.295G>C	p.Glu99Gln	missense_variant	yes	c.295G>C	p.Glu99Gln	missense_variant	no	yes	yes	no	yes	yes	yes	no	no	2	2	2	2	2	2	1	1	no	no	yes	no	no	yes	SNV	-
rs119103220_A	chr5:70898413-70898413	single_nucleotide_variant	NM_022132.4	4	c.464G>A	p.Arg155Gln	-	-	rs119103220_A	-	-	-	-	yes	c.464G>A	p.Arg155Gln	missense_variant	yes	c.464G>A	p.Arg155Gln	missense_variant	no	yes	yes	no	yes	yes	yes	no	no	2	2	2	2	2	2	1	1	no	no	yes	no	no	yes	SNV	-
rs119103221_G	chr5:70931003-70931003	single_nucleotide_variant	NM_022132.4	4	c.929C>G	p.Pro310Arg	-	-	rs119103221_G	-	-	-	-	yes	c.929C>G	p.Pro310Arg	missense_variant	yes	c.929C>G	p.Pro310Arg	missense_variant	no	yes	yes	no	yes	yes	yes	no	no	2	2	2	2	2	2	1	1	no	no	yes	no	no	yes	SNV	-
rs119103222_C	chr5:70898448-70898448	single_nucleotide_variant	NM_022132.4	4	c.499T>C	p.Cys167Arg	-	-	rs119103222_C	-	-	-	-	yes	c.499T>C	p.Cys167Arg	missense_variant	yes	c.499T>C	p.Cys167Arg	missense_variant	no	yes	yes	no	yes	yes	yes	no	no	2	2	2	2	2	2	1	1	no	no	yes	no	no	yes	SNV	-
rs119103223_C	chr5:70928012-70928012	single_nucleotide_variant	NM_022132.4	4	c.803G>C	p.Arg268Thr	-	-	rs119103223_C	-	-	-	-	yes	c.803G>C	p.Arg268Thr	missense_variant&splice_region_variant	yes	c.803G>C	p.Arg268Thr	missense_variant&splice_region_variant	no	yes	yes	no	yes	yes	yes	yes_m	yes_m	2	2	2	2	2	2	1	1	no	no	yes	no	no	yes	SNV	-
rs119103224_G	chr5:70945016-70945016	single_nucleotide_variant	NM_022132.4	4	c.1309A>G	p.Ile437Val	-	-	rs119103224_G	-	-	-	-	yes	c.1309A>G	p.Ile437Val	missense_variant	yes	c.1309A>G	p.Ile437Val	missense_variant	no	yes	yes	no	yes	yes	yes	no	no	2	2	2	2	2	2	1	1	no	no	yes	no	no	yes	SNV	-
rs119103225_G	chr5:70900240-70900240	single_nucleotide_variant	NM_022132.4	4	c.569A>G	p.His190Arg	-	-	rs119103225_G	-	-	-	-	yes	c.569A>G	p.His190Arg	missense_variant	yes	c.569A>G	p.His190Arg	missense_variant	no	yes	yes	no	yes	yes	yes	no	no	2	2	2	2	2	2	1	1	no	no	yes	no	no	yes	SNV	-
rs119103226_T	chr5:70930804-70930804	single_nucleotide_variant	NM_022132.4	4	c.838G>T	p.Asp280Tyr	-	-	rs119103226_T	-	-	-	-	yes	c.838G>T	p.Asp280Tyr	missense_variant	yes	c.838G>T	p.Asp280Tyr	missense_variant	no	yes	yes	no	yes	yes	yes	no	no	2	2	2	2	2	2	1	1	no	no	yes	no	no	yes	SNV	-
rs730880265_A	chr5:70948582-70948582	single_nucleotide_variant	NM_022132.4	4	c.1574+1G>A		-	-	rs730880265_A	-	-	-	-	yes	c.1574+1G>A	-	splice_donor_variant	yes	c.1574+1G>A	-	splice_donor_variant	no	yes	yes	yes	yes	yes	yes	no	no	2	2	3	3	2	2	1	1	no	no	yes	yes	yes	yes	SNV	intronic
rs119103212_C	chr3:182763310-182763310	single_nucleotide_variant	NM_020166.4	4	c.974T>G	p.Met325Arg	-	-	rs119103212_C	version	c.974T>G	p.Met325Arg	missense_variant	version	c.974T>G	p.Met325Arg	missense_variant	version	c.974T>G	p.Met325Arg	missense_variant	yes	yes	yes	yes	yes	yes	no	no	no	3	3	3	3	0	3	3	3	yes	yes	yes	yes	yes	yes	SNV	-
rs119103213_G	chr3:182759467-182759467	single_nucleotide_variant	NM_020166.4	4	c.1155A>C	p.Arg385Ser	-	-	rs119103213_G	version	c.1155A>C	p.Arg385Ser	missense_variant	version	c.1155A>C	p.Arg385Ser	missense_variant	version	c.1155A>C	p.Arg385Ser	missense_variant	yes	yes	yes	yes	yes	yes	no	no	no	3	3	3	3	0	3	3	3	yes	yes	yes	yes	yes	yes	SNV	-
rs119103214_G	chr3:182755006-182755006	single_nucleotide_variant	NM_020166.4	4	c.1594G>C	p.Asp532His	-	-	rs119103214_G	version	c.1594G>C	p.Asp532His	missense_variant&splice_region_variant	version	c.1594G>C	p.Asp532His	missense_variant&splice_region_variant	version	c.1594G>C	p.Asp532His	missense_variant&splice_region_variant	yes	yes	yes	yes	yes	yes	yes_m	yes_m	yes_m	3	3	3	3	0	3	3	3	yes	yes	yes	yes	yes	yes	SNV	-
rs119103215_G	chr3:182756881-182756881	single_nucleotide_variant	NM_020166.4	4	c.1310T>C	p.Leu437Pro	-	-	rs119103215_G	version	c.1310T>C	p.Leu437Pro	missense_variant	version	c.1310T>C	p.Leu437Pro	missense_variant	version	c.1310T>C	p.Leu437Pro	missense_variant	yes	yes	yes	yes	yes	yes	no	no	no	3	3	3	3	0	3	3	3	yes	yes	yes	yes	yes	yes	SNV	-
rs119103216_A	chr3:182751856-182751856	single_nucleotide_variant	NM_020166.4	4	c.1604C>T	p.Ser535Phe	-	-	rs119103216_A	version	c.1604C>T	p.Ser535Phe	missense_variant	version	c.1604C>T	p.Ser535Phe	missense_variant	version	c.1604C>T	p.Ser535Phe	missense_variant	yes	yes	yes	yes	yes	yes	no	no	no	3	3	3	3	0	3	3	3	yes	yes	yes	yes	yes	yes	SNV	-
rs119103217_-	chr3:182733325-182733325	deletion	NM_020166.4	4	c.2079delA	p.Val694Terfs	-	-	rs119103217_-	version	c.2079delA	p.Val694fs	frameshift_variant	version	c.2079delA	p.Val694Ter	frameshift_variant	version	c.2079delA	p.Val694Ter	frameshift_variant	yes	yes	yes	yes_m	no	no	no	no	no	3	3	0	1	0	3	3	1	yes	yes	yes	no	no	yes	del	-
rs119103218_C	chr3:182755220-182755220	single_nucleotide_variant	NM_020166.4	4	c.1380T>G	p.Ile460Met	-	-	rs119103218_C	version	c.1380T>G	p.Ile460Met	missense_variant&splice_region_variant	version	c.1380T>G	p.Ile460Met	missense_variant&splice_region_variant	version	c.1380T>G	p.Ile460Met	missense_variant&splice_region_variant	yes	yes	yes	yes	yes	yes	yes_m	yes_m	yes_m	3	3	3	3	0	3	3	3	yes	yes	yes	yes	yes	yes	SNV	-
rs137854888_G	chr3:180704811-180704811	single_nucleotide_variant	NM_145261.3	3	c.130-1G>C		-	-	rs137854888_G	yes	c.130-1G>C	-	splice_acceptor_variant&intron_variant	yes	c.130-1G>C	-	splice_acceptor_variant	yes	c.130-1G>C	-	splice_acceptor_variant	yes	yes	yes	yes	yes	yes	yes_m	no	no	3	3	3	3	3	3	3	3	yes	yes	yes	yes	yes	yes	SNV	intronic
rs121912606_A	chr3:93722608-93722608	single_nucleotide_variant	NM_182896.2	2	c.236G>A	p.Arg79Gln	-	-	rs121912606_A	yes	c.236G>A	p.Arg79Gln	missense_variant	yes	c.236G>A	p.Arg79Gln	missense_variant	yes	c.236G>A	p.Arg79Gln	missense_variant	yes	yes	yes	yes	yes	yes	no	no	no	3	3	3	3	3	3	3	3	yes	yes	yes	yes	yes	yes	SNV	-
rs121912607_A	chr3:93722618-93722618	single_nucleotide_variant	NM_182896.2	2	c.246G>A	p.Trp82Ter	-	-	rs121912607_A	yes	c.246G>A	p.Trp82*	stop_gained	yes	c.246G>A	p.Trp82Ter	stop_gained	yes	c.246G>A	p.Trp82Ter	stop_gained	yes	yes	yes	yes_m	yes	yes	no	no	no	3	3	2	3	3	3	3	1	yes	yes	yes	yes_m	yes_m	yes	SNV	-
rs121912608_T	chr3:93755507-93755507	single_nucleotide_variant	NM_182896.2	2	c.598C>T	p.Arg200Cys	-	-	rs121912608_T	yes	c.598C>T	p.Arg200Cys	missense_variant	yes	c.598C>T	p.Arg200Cys	missense_variant	yes	c.598C>T	p.Arg200Cys	missense_variant	yes	yes	yes	yes	yes	yes	no	no	no	3	3	3	3	3	3	3	3	yes	yes	yes	yes	yes	yes	SNV	-
rs121434348_A	chr6:135778732-135778732	single_nucleotide_variant	NM_001134831.1	1	c.1051C>T	p.Arg351Ter	-	-	rs121434348_A	yes	c.1051C>T	p.Arg351*	stop_gained	yes	c.1051C>T	p.Arg351Ter	stop_gained	yes	c.1051C>T	p.Arg351Ter	stop_gained	yes	yes	yes	yes_m	yes	yes	no	no	no	3	3	2	3	3	3	3	1	yes	yes	yes	yes_m	yes_m	yes	SNV	-
rs121434349_A	chr6:135776913-135776913	single_nucleotide_variant	NM_001134831.1	1	c.1303C>T	p.Arg435Ter	-	-	rs121434349_A	yes	c.1303C>T	p.Arg435*	stop_gained	yes	c.1303C>T	p.Arg435Ter	stop_gained	yes	c.1303C>T	p.Arg435Ter	stop_gained	yes	yes	yes	yes_m	yes	yes	no	no	no	3	3	2	3	3	3	3	1	yes	yes	yes	yes_m	yes_m	yes	SNV	-
rs121434350_T	chr6:135776888-135776888	single_nucleotide_variant	NM_001134832.1	1	c.1328T>A	p.Val443Asp	-	-	rs121434350_T	yes	c.1328T>A	p.Val443Asp	missense_variant	yes	c.1328T>A	p.Val443Asp	missense_variant	yes	c.1328T>A	p.Val443Asp	missense_variant	yes	yes	yes	yes	yes	yes	no	no	no	3	3	3	3	3	3	3	3	yes	yes	yes	yes	yes	yes	SNV	-
rs387906269_-	chr6:135644364-135644365	deletion	NM_001134831.1	1	c.3263_3264delGG	p.Trp1088Leufs	-	-	rs387906269_-	yes	c.3263_3264delGG	p.Trp1088fs	frameshift_variant	yes	c.3263_3264delGG	p.Trp1088LeufsTer16	frameshift_variant	yes	c.3263_3264delGG	p.Trp1088LeufsTer16	frameshift_variant	yes	yes	yes	yes_m	yes_m	yes_m	no	no	no	3	3	0	3	3	3	3	1	yes	yes	yes	yes_m	yes_m	yes	del	-
rs267606641_A	chr6:135768160-135768160	single_nucleotide_variant	NM_001134831.1	1	c.1765C>T	p.Arg589Ter	-	-	rs267606641_A	yes	c.1765C>T	p.Arg589*	stop_gained	yes	c.1765C>T	p.Arg589Ter	stop_gained	yes	c.1765C>T	p.Arg589Ter	stop_gained	yes	yes	yes	yes_m	yes	yes	no	no	no	3	3	2	3	3	3	3	1	yes	yes	yes	yes_m	yes_m	yes	SNV	-
rs121434351_T	chr6:135754263-135754263	single_nucleotide_variant	NM_001134831.1	1	c.2168G>A	p.Arg723Gln	-	-	rs121434351_T	yes	c.2168G>A	p.Arg723Gln	missense_variant	yes	c.2168G>A	p.Arg723Gln	missense_variant	yes	c.2168G>A	p.Arg723Gln	missense_variant	yes	yes	yes	yes	yes	yes	no	no	no	3	3	3	3	3	3	3	3	yes	yes	yes	yes	yes	yes	SNV	-
rs387906270_A	chr6:135752350-135752351	insertion	NM_001134831.1	1	c.2368_2369insT	p.Asn790Ilefs	-	-	rs387906270_A	yes	c.2368_2369insT	p.Asn790fs	frameshift_variant	-	-	-	-	-	-	-	-	yes	no	no	yes_m	no	no	no	yes	yes	1	1	0	1	1	1	0	0	no	no	yes	no	no	yes	ins	-
rs121434347_T	chr5:1213632-1213632	single_nucleotide_variant	NM_001003841.2	2	c.718C>T	p.Arg240Ter	-	-	rs121434347_T	yes	c.718C>T	p.Arg240*	stop_gained	yes	c.718C>T	p.Arg240Ter	stop_gained	yes	c.718C>T	p.Arg240Ter	stop_gained	yes	yes	yes	yes_m	yes	yes	no	no	no	3	3	2	3	3	3	3	1	yes	yes	yes	yes_m	yes_m	yes	SNV	-
rs121434346_A	chr5:1212453-1212453	single_nucleotide_variant	NM_001003841.2	2	c.517G>A	p.Asp173Asn	-	-	rs121434346_A	yes	c.517G>A	p.Asp173Asn	missense_variant	yes	c.517G>A	p.Asp173Asn	missense_variant	yes	c.517G>A	p.Asp173Asn	missense_variant	yes	yes	yes	yes	yes	yes	no	no	no	3	3	3	3	3	3	3	3	yes	yes	yes	yes	yes	yes	SNV	-
rs7732671_C	chr5:149212243-149212243	single_nucleotide_variant	NM_133263.3	3	c.607G>C	p.Ala203Pro	-	-	rs7732671_C	yes	c.607G>C	p.Ala203Pro	missense_variant	yes	c.607G>C	p.Ala203Pro	missense_variant	yes	c.607G>C	p.Ala203Pro	missense_variant	yes	yes	yes	yes	yes	yes	no	no	no	3	3	3	3	3	3	3	3	yes	yes	yes	yes	yes	yes	SNV	-
rs104893678_T	chr3:97506848-97506848	single_nucleotide_variant	NM_032146.4	4	c.364C>T	p.Arg122Ter	-	-	rs104893678_T	yes	c.364C>T	p.Arg122*	stop_gained	yes	c.364C>T	p.Arg122Ter	stop_gained	yes	c.364C>T	p.Arg122Ter	stop_gained	yes	yes	yes	yes_m	yes	yes	no	no	no	3	3	2	3	3	3	3	1	yes	yes	yes	yes_m	yes_m	yes	SNV	-
rs104893679_C	chr3:97510641-97510641	single_nucleotide_variant	NM_032146.4	4	c.506G>C	p.Gly169Ala	-	-	rs104893679_C	yes	c.506G>C	p.Gly169Ala	missense_variant	yes	c.506G>C	p.Gly169Ala	missense_variant	yes	c.506G>C	p.Gly169Ala	missense_variant	yes	yes	yes	yes	yes	yes	no	no	no	3	3	3	3	3	3	3	3	yes	yes	yes	yes	yes	yes	SNV	-
rs104893680_T	chr3:97487043-97487043	single_nucleotide_variant	NM_032146.4	4	c.92C>T	p.Thr31Met	-	-	rs104893680_T	yes	c.92C>T	p.Thr31Met	missense_variant	yes	c.92C>T	p.Thr31Met	missense_variant	yes	c.92C>T	p.Thr31Met	missense_variant	yes	yes	yes	yes	yes	yes	no	no	no	3	3	3	3	3	3	3	3	yes	yes	yes	yes	yes	yes	SNV	-
rs104893681_G	chr3:97510644-97510644	single_nucleotide_variant	NM_032146.4	4	c.509T>G	p.Leu170Trp	-	-	rs104893681_G	yes	c.509T>G	p.Leu170Trp	missense_variant	yes	c.509T>G	p.Leu170Trp	missense_variant	yes	c.509T>G	p.Leu170Trp	missense_variant	yes	yes	yes	yes	yes	yes	no	no	no	3	3	3	3	3	3	3	3	yes	yes	yes	yes	yes	yes	SNV	-
rs104893680_G	chr3:97487043-97487043	single_nucleotide_variant	NM_032146.4	4	c.92C>G	p.Thr31Arg	-	-	rs104893680_G	yes	c.92C>G	p.Thr31Arg	missense_variant	yes	c.92C>G	p.Thr31Arg	missense_variant	yes	c.92C>G	p.Thr31Arg	missense_variant	yes	yes	yes	yes	yes	yes	no	no	no	3	3	3	3	3	3	3	3	yes	yes	yes	yes	yes	yes	SNV	-
rs587777805_T	chr3:97503810-97503810	single_nucleotide_variant	NM_032146.4	4	c.266C>T	p.Ala89Val	-	-	rs587777805_T	yes	c.266C>T	p.Ala89Val	missense_variant	yes	c.266C>T	p.Ala89Val	missense_variant	yes	c.266C>T	p.Ala89Val	missense_variant	yes	yes	yes	yes	yes	yes	no	no	no	3	3	3	3	3	3	3	3	yes	yes	yes	yes	yes	yes	SNV	-
rs237025_A	chr6:149721690-149721690	single_nucleotide_variant	NM_001002255.1	1	c.163G>A	p.Val55Met	-	-	rs237025_A	yes	c.163G>A	p.Val55Met	missense_variant	yes	c.163G>A	p.Val55Met	missense_variant	yes	c.163G>A	p.Val55Met	missense_variant	yes	yes	yes	yes	yes	yes	no	no	no	3	3	3	3	3	3	3	3	yes	yes	yes	yes	yes	yes	SNV	-
rs3804505_A	chr6:52303361-52303361	single_nucleotide_variant	NM_018100.3	3	c.545G>A	p.Arg182His	-	-	rs3804505_A	yes	c.545G>A	p.Arg182His	missense_variant	yes	c.545G>A	p.Arg182His	missense_variant	yes	c.545G>A	p.Arg182His	missense_variant	yes	yes	yes	yes	yes	yes	no	no	no	3	3	3	3	3	3	3	3	yes	yes	yes	yes	yes	yes	SNV	-
rs137852776_C	chr6:52317597-52317597	single_nucleotide_variant	NM_018100.3	3	c.685T>C	p.Phe229Leu	-	-	rs137852776_C	yes	c.685T>C	p.Phe229Leu	missense_variant	yes	c.685T>C	p.Phe229Leu	missense_variant	yes	c.685T>C	p.Phe229Leu	missense_variant	yes	yes	yes	yes	yes	yes	no	no	no	3	3	3	3	3	3	3	3	yes	yes	yes	yes	yes	yes	SNV	-
rs137852777_A	chr6:52317540-52317540	single_nucleotide_variant	NM_018100.3	3	c.628G>A	p.Asp210Asn	-	-	rs137852777_A	yes	c.628G>A	p.Asp210Asn	missense_variant	yes	c.628G>A	p.Asp210Asn	missense_variant	yes	c.628G>A	p.Asp210Asn	missense_variant	yes	yes	yes	yes	yes	yes	no	no	no	3	3	3	3	3	3	3	3	yes	yes	yes	yes	yes	yes	SNV	-
rs137852778_T	chr6:52318926-52318926	single_nucleotide_variant	NM_018100.3	3	c.757G>T	p.Asp253Tyr	-	-	rs137852778_T	yes	c.757G>T	p.Asp253Tyr	missense_variant	yes	c.757G>T	p.Asp253Tyr	missense_variant	yes	c.757G>T	p.Asp253Tyr	missense_variant	yes	yes	yes	yes	yes	yes	no	no	no	3	3	3	3	3	3	3	3	yes	yes	yes	yes	yes	yes	SNV	-
rs149055334_A	chr6:52288909-52288909	single_nucleotide_variant	NM_018100.3	3	c.229C>A	p.Pro77Thr	-	-	rs149055334_A	yes	c.229C>A	p.Pro77Thr	missense_variant	yes	c.229C>A	p.Pro77Thr	missense_variant	yes	c.229C>A	p.Pro77Thr	missense_variant	yes	yes	yes	yes	yes	yes	no	no	no	3	3	3	3	3	3	3	3	yes	yes	yes	yes	yes	yes	SNV	-
rs137852779_G	chr6:52303336-52303336	single_nucleotide_variant	NM_018100.3	3	c.520A>G	p.Ile174Val	-	-	rs137852779_G	yes	c.520A>G	p.Ile174Val	missense_variant	yes	c.520A>G	p.Ile174Val	missense_variant	yes	c.520A>G	p.Ile174Val	missense_variant	yes	yes	yes	yes	yes	yes	no	no	no	3	3	3	3	3	3	3	3	yes	yes	yes	yes	yes	yes	SNV	-
rs137852781_T	chr6:52319052-52319052	single_nucleotide_variant	NM_018100.3	3	c.883C>T	p.Gln295Ter	-	-	rs137852781_T	yes	c.883C>T	p.Gln295*	stop_gained	yes	c.883C>T	p.Gln295Ter	stop_gained	yes	c.883C>T	p.Gln295Ter	stop_gained	yes	yes	yes	yes_m	yes	yes	no	no	no	3	3	2	3	3	3	3	1	yes	yes	yes	yes_m	yes_m	yes	SNV	-
rs137852780_A	chr6:52318945-52318945	single_nucleotide_variant	NM_018100.3	3	c.776G>A	p.Cys259Tyr	-	-	rs137852780_A	yes	c.776G>A	p.Cys259Tyr	missense_variant	yes	c.776G>A	p.Cys259Tyr	missense_variant	yes	c.776G>A	p.Cys259Tyr	missense_variant	yes	yes	yes	yes	yes	yes	no	no	no	3	3	3	3	3	3	3	3	yes	yes	yes	yes	yes	yes	SNV	-
rs74315311_C	chr1:228346316-228346316	single_nucleotide_variant	NM_020435.3	3	c.857T>C	p.Met286Thr	-	-	rs74315311_C	yes	c.857T>C	p.Met286Thr	missense_variant	yes	c.857T>C	p.Met286Thr	missense_variant	yes	c.857T>C	p.Met286Thr	missense_variant	yes	yes	yes	yes	yes	yes	no	no	no	3	3	3	3	3	3	3	3	yes	yes	yes	yes	yes	yes	SNV	-
rs74315312_T	chr1:228345727-228345727	single_nucleotide_variant	NM_020435.3	3	c.268C>T	p.Pro90Ser	-	-	rs74315312_T	yes	c.268C>T	p.Pro90Ser	missense_variant	yes	c.268C>T	p.Pro90Ser	missense_variant	yes	c.268C>T	p.Pro90Ser	missense_variant	yes	yes	yes	yes	yes	yes	no	no	no	3	3	3	3	3	3	3	3	yes	yes	yes	yes	yes	yes	SNV	-
rs796065027_-	chr1:228346448-228346448	deletion	NM_020435.3	3	c.989delC	p.Pro330Argfs	-	-	rs796065027_-	yes	c.989delC	p.Pro330fs	frameshift_variant	yes	c.989delC	p.Pro330ArgfsTer141	frameshift_variant	yes	c.989delC	p.Pro330ArgfsTer141	frameshift_variant	yes	yes	yes	yes_m	yes_m	yes_m	no	no	no	3	3	0	3	3	3	3	1	yes	yes	yes	yes_m	yes_m	yes	del	-
rs74315313_T	chr1:228346177-228346177	single_nucleotide_variant	NM_020435.3	3	c.718C>T	p.Arg240Ter	-	-	rs74315313_T	yes	c.718C>T	p.Arg240*	stop_gained	yes	c.718C>T	p.Arg240Ter	stop_gained	yes	c.718C>T	p.Arg240Ter	stop_gained	yes	yes	yes	yes_m	yes	yes	no	no	no	3	3	2	3	3	3	3	1	yes	yes	yes	yes_m	yes_m	yes	SNV	-
rs74315314_G	chr1:228346273-228346273	single_nucleotide_variant	NM_020435.3	3	c.814T>G	p.Tyr272Asp	-	-	rs74315314_G	yes	c.814T>G	p.Tyr272Asp	missense_variant	yes	c.814T>G	p.Tyr272Asp	missense_variant	yes	c.814T>G	p.Tyr272Asp	missense_variant	yes	yes	yes	yes	yes	yes	no	no	no	3	3	3	3	3	3	3	3	yes	yes	yes	yes	yes	yes	SNV	-
rs75469429_G	chr1:228345567-228345567	single_nucleotide_variant	NM_020435.3	3	c.108C>G	p.Ile36Met	-	-	rs75469429_G	yes	c.108C>G	p.Ile36Met	missense_variant	yes	c.108C>G	p.Ile36Met	missense_variant	yes	c.108C>G	p.Ile36Met	missense_variant	yes	yes	yes	yes	yes	yes	no	no	no	3	3	3	3	3	3	3	3	yes	yes	yes	yes	yes	yes	SNV	-
rs796065029_G	chr1:228346154-228346155	insertion	NM_020435.3	3	c.695_696insG	p.Tyr232Terfs	-	-	rs796065029_G	yes	c.695_696insG	p.Tyr232fs	frameshift_variant&stop_gained	-	-	-	-	-	-	-	-	yes	no	no	yes_m	no	no	yes_m	yes	yes	1	1	0	1	1	1	0	0	no	no	yes	no	no	yes	ins	-
rs267606847_T	chr1:228345602-228345602	single_nucleotide_variant	NM_020435.3	3	c.143C>T	p.Ser48Leu	-	-	rs267606847_T	yes	c.143C>T	p.Ser48Leu	missense_variant	yes	c.143C>T	p.Ser48Leu	missense_variant	yes	c.143C>T	p.Ser48Leu	missense_variant	yes	yes	yes	yes	yes	yes	no	no	no	3	3	3	3	3	3	3	3	yes	yes	yes	yes	yes	yes	SNV	-
rs267606846_T	chr1:228346237-228346237	single_nucleotide_variant	NM_020435.3	3	c.778C>T	p.Arg260Cys	-	-	rs267606846_T	yes	c.778C>T	p.Arg260Cys	missense_variant	yes	c.778C>T	p.Arg260Cys	missense_variant	yes	c.778C>T	p.Arg260Cys	missense_variant	yes	yes	yes	yes	yes	yes	no	no	no	3	3	3	3	3	3	3	3	yes	yes	yes	yes	yes	yes	SNV	-
rs121434364_T	chr6:158613139-158613139	single_nucleotide_variant	NM_207118.2	2	c.166C>T	p.Arg56Ter	-	-	rs121434364_T	yes	c.166C>T	p.Arg56*	stop_gained	yes	c.166C>T	p.Arg56Ter	stop_gained	yes	c.166C>T	p.Arg56Ter	stop_gained	yes	yes	yes	yes_m	yes	yes	no	no	no	3	3	2	3	3	3	3	1	yes	yes	yes	yes_m	yes_m	yes	SNV	-
rs121434365_C	chr6:158613035-158613035	single_nucleotide_variant	NM_207118.2	2	c.62T>C	p.Leu21Pro	-	-	rs121434365_C	yes	c.62T>C	p.Leu21Pro	missense_variant	yes	c.62T>C	p.Leu21Pro	missense_variant	yes	c.62T>C	p.Leu21Pro	missense_variant	yes	yes	yes	yes	yes	yes	no	no	no	3	3	3	3	3	3	3	3	yes	yes	yes	yes	yes	yes	SNV	-
rs113994149_G	chr3:12558126-12558126	single_nucleotide_variant	NM_025265.3	3	c.926A>G	p.Tyr309Cys	-	-	rs113994149_G	yes	c.926A>G	p.Tyr309Cys	missense_variant	yes	c.926A>G	p.Tyr309Cys	missense_variant	yes	c.926A>G	p.Tyr309Cys	missense_variant	yes	yes	yes	yes	yes	yes	no	no	no	3	3	3	3	3	3	3	3	yes	yes	yes	yes	yes	yes	SNV	-
rs28940588_T	chr3:183963347-183963347	single_nucleotide_variant	NM_005787.5	5	c.353G>A	p.Gly118Asp	-	-	rs28940588_T	yes	c.353G>A	p.Gly118Asp	missense_variant	yes	c.353G>A	p.Gly118Asp	missense_variant	yes	c.353G>A	p.Gly118Asp	missense_variant	yes	yes	yes	yes	yes	yes	no	no	no	3	3	3	3	3	3	3	3	yes	yes	yes	yes	yes	yes	SNV	-
rs387906273_A	chr3:183966564-183966564	single_nucleotide_variant	NM_005787.5	5	c.165C>T	p.Gly55=	-	-	rs387906273_A	yes	c.165C>T	p.Gly55Gly	synonymous_variant	yes	c.165C>T	p.=	synonymous_variant	yes	c.165C>T	p.=	synonymous_variant	yes	yes	yes	yes_m	yes_m	yes_m	no	no	no	3	3	0	3	3	3	3	1	yes	yes	yes	yes_m	yes_m	yes	SNV	-
rs119103236_T	chr3:183963079-183963079	single_nucleotide_variant	NM_005787.5	5	c.512G>A	p.Arg171Gln	-	-	rs119103236_T	yes	c.512G>A	p.Arg171Gln	missense_variant	yes	c.512G>A	p.Arg171Gln	missense_variant	yes	c.512G>A	p.Arg171Gln	missense_variant	yes	yes	yes	yes	yes	yes	no	no	no	3	3	3	3	3	3	3	3	yes	yes	yes	yes	yes	yes	SNV	-
rs119103237_G	chr3:183963586-183963586	single_nucleotide_variant	NM_005787.5	5	c.211T>C	p.Trp71Arg	-	-	rs119103237_G	yes	c.211T>C	p.Trp71Arg	missense_variant	yes	c.211T>C	p.Trp71Arg	missense_variant	yes	c.211T>C	p.Trp71Arg	missense_variant	yes	yes	yes	yes	yes	yes	no	no	no	3	3	3	3	3	3	3	3	yes	yes	yes	yes	yes	yes	SNV	-
rs119103238_T	chr3:183963121-183963121	single_nucleotide_variant	NM_005787.5	5	c.470T>A	p.Met157Lys	-	-	rs119103238_T	yes	c.470T>A	p.Met157Lys	missense_variant	yes	c.470T>A	p.Met157Lys	missense_variant	yes	c.470T>A	p.Met157Lys	missense_variant	yes	yes	yes	yes	yes	yes	no	no	no	3	3	3	3	3	3	3	3	yes	yes	yes	yes	yes	yes	SNV	-
rs121918265_G	chr5:37057313-37057313	single_nucleotide_variant	NM_015384.4	4	c.7289A>G	p.Tyr2430Cys	-	-	rs121918265_G	yes	c.7289A>G	p.Tyr2430Cys	missense_variant	yes	c.7289A>G	p.Tyr2430Cys	missense_variant	yes	c.7289A>G	p.Tyr2430Cys	missense_variant	yes	yes	yes	yes	yes	yes	no	no	no	3	3	3	3	3	3	3	3	yes	yes	yes	yes	yes	yes	SNV	-
rs121918264_A	chr5:36953800-36953800	single_nucleotide_variant	NM_015384.4	4	c.2T>A	p.Met1Lys	-	-	rs121918264_A	yes	c.2T>A	p.Met1?	start_lost	yes	c.2T>A	p.Met1?	start_lost	yes	c.2T>A	p.Met1?	start_lost	yes	yes	yes	yes_m	yes_m	yes_m	no	no	no	3	3	0	3	3	3	3	3	yes	yes	yes	yes	yes	yes	SNV	-
rs121918266_-	chr5:37001132-37001134	deletion	NM_015384.4	4	c.3616_3618delATA	p.Ile1206del	-	-	rs121918266_-	yes	c.3616_3618delATA	p.Ile1206del	inframe_deletion	yes	c.3616_3618delATA	p.Ile1206del	inframe_deletion	yes	c.3616_3618delATA	p.Ile1206del	inframe_deletion	yes	yes	yes	yes	yes	yes	no	no	no	3	3	3	3	3	3	3	3	yes	yes	yes	yes	yes	yes	del	-
rs121918267_T	chr5:37020717-37020717	single_nucleotide_variant	NM_133433.3	3	c.5167C>T	p.Arg1723Ter	-	-	rs121918267_T	yes	c.5167C>T	p.Arg1723*	stop_gained	yes	c.5167C>T	p.Arg1723Ter	stop_gained	yes	c.5167C>T	p.Arg1723Ter	stop_gained	yes	yes	yes	yes_m	yes	yes	no	no	no	3	3	2	3	3	3	3	1	yes	yes	yes	yes_m	yes_m	yes	SNV	-
rs121918268_G	chr5:37002836-37002836	single_nucleotide_variant	NM_015384.4	4	c.3737C>G	p.Ala1246Gly	-	-	rs121918268_G	yes	c.3737C>G	p.Ala1246Gly	missense_variant	yes	c.3737C>G	p.Ala1246Gly	missense_variant	yes	c.3737C>G	p.Ala1246Gly	missense_variant	yes	yes	yes	yes	yes	yes	no	no	no	3	3	3	3	3	3	3	3	yes	yes	yes	yes	yes	yes	SNV	-
rs121918269_T	chr5:37014830-37014830	single_nucleotide_variant	NM_133433.3	3	c.4606C>T	p.Arg1536Ter	-	-	rs121918269_T	yes	c.4606C>T	p.Arg1536*	stop_gained	yes	c.4606C>T	p.Arg1536Ter	stop_gained	yes	c.4606C>T	p.Arg1536Ter	stop_gained	yes	yes	yes	yes_m	yes	yes	no	no	no	3	3	2	3	3	3	3	1	yes	yes	yes	yes_m	yes_m	yes	SNV	-
rs724159980_A	chr5:36877039-36877040	indel	NM_015384.4	4	c.-321_-320delCCinsA		-	-	rs724159980_A	yes	c.-321_-320delCCinsA	-	5_prime_UTR_variant	yes	c.-321_-320delCCinsA	-	5_prime_UTR_variant	yes	c.-321_-320delCCinsA	-	5_prime_UTR_variant	yes	yes	yes	yes	yes	yes	no	no	no	3	3	3	3	3	3	3	3	yes	yes	yes	yes	yes	yes	delins	intronic
rs119103282_A	chr4:187113107-187113107	single_nucleotide_variant	NM_207352.3	3	c.130T>A	p.Trp44Arg	-	-	rs119103282_A	yes	c.130T>A	p.Trp44Arg	missense_variant	yes	c.130T>A	p.Trp44Arg	missense_variant	yes	c.130T>A	p.Trp44Arg	missense_variant	yes	yes	yes	yes	yes	yes	no	no	no	3	3	3	3	3	3	3	3	yes	yes	yes	yes	yes	yes	SNV	-
rs119103233_T	chr6:108250670-108250670	single_nucleotide_variant	NM_007214.4	4	c.173G>A	p.Trp58Ter	-	-	rs119103233_T	yes	c.173G>A	p.Trp58*	stop_gained	yes	c.173G>A	p.Trp58Ter	stop_gained	yes	c.173G>A	p.Trp58Ter	stop_gained	yes	yes	yes	yes_m	yes	yes	no	no	no	3	3	2	3	3	3	3	1	yes	yes	yes	yes_m	yes_m	yes	SNV	-
rs119103283_C	chr4:187117161-187117161	single_nucleotide_variant	NM_207352.3	3	c.332T>C	p.Ile111Thr	-	-	rs119103283_C	yes	c.332T>C	p.Ile111Thr	missense_variant	yes	c.332T>C	p.Ile111Thr	missense_variant	yes	c.332T>C	p.Ile111Thr	missense_variant	yes	yes	yes	yes	yes	yes	no	no	no	3	3	3	3	3	3	3	3	yes	yes	yes	yes	yes	yes	SNV	-
rs119103284_A	chr4:187131740-187131740	single_nucleotide_variant	NM_207352.3	3	c.1523G>A	p.Arg508His	-	-	rs119103284_A	yes	c.1523G>A	p.Arg508His	missense_variant	yes	c.1523G>A	p.Arg508His	missense_variant	yes	c.1523G>A	p.Arg508His	missense_variant	yes	yes	yes	yes	yes	yes	no	no	no	3	3	3	3	3	3	3	3	yes	yes	yes	yes	yes	yes	SNV	-
rs119103285_A	chr4:187113158-187113158	single_nucleotide_variant	NM_207352.3	3	c.181G>A	p.Gly61Ser	-	-	rs119103285_A	yes	c.181G>A	p.Gly61Ser	missense_variant	yes	c.181G>A	p.Gly61Ser	missense_variant	yes	c.181G>A	p.Gly61Ser	missense_variant	yes	yes	yes	yes	yes	yes	no	no	no	3	3	3	3	3	3	3	3	yes	yes	yes	yes	yes	yes	SNV	-
rs199476183_G	chr4:187130017-187130017	single_nucleotide_variant	NM_207352.3	3	c.1091-2A>G		-	-	rs199476183_G	yes	c.1091-2A>G	-	splice_acceptor_variant&intron_variant	yes	c.1091-2A>G	-	splice_acceptor_variant	yes	c.1091-2A>G	-	splice_acceptor_variant	yes	yes	yes	yes	yes	yes	yes_m	no	no	3	3	3	3	3	3	3	3	yes	yes	yes	yes	yes	yes	SNV	intronic
rs121434382_G	chr1:186147638-186147638	single_nucleotide_variant	NM_031935.2	2	c.16034A>G	p.Gln5345Arg	-	-	rs121434382_G	yes	c.16034A>G	p.Gln5345Arg	missense_variant	yes	c.16034A>G	p.Gln5345Arg	missense_variant	yes	c.16034A>G	p.Gln5345Arg	missense_variant	yes	yes	yes	yes	yes	yes	no	no	no	3	3	3	3	3	3	3	3	yes	yes	yes	yes	yes	yes	SNV	-
rs794729660_-	chr3:10183754-10183756	deletion	NM_000551.3	3	c.223_225delATC	p.Ile75del	-	-	rs794729660_-	yes	c.223_225delATC	p.Ile75del	inframe_deletion	yes	c.223_225delATC	p.Ile75del	inframe_deletion	yes	c.223_225delATC	p.Ile75del	inframe_deletion	yes	yes	yes	yes	yes	yes	no	no	no	3	3	3	3	3	3	3	3	yes	yes	yes	yes	yes	yes	del	-
rs5030823_A	chr3:10191555-10191555	single_nucleotide_variant	NM_000551.3	3	c.548C>A	p.Ser183Ter	-	-	rs5030823_A	yes	c.548C>A	p.Ser183*	stop_gained	yes	c.548C>A	p.Ser183Ter	stop_gained	yes	c.548C>A	p.Ser183Ter	stop_gained	yes	yes	yes	yes_m	yes	yes	no	no	no	3	3	2	3	3	3	3	1	yes	yes	yes	yes_m	yes_m	yes	SNV	-
rs5030821_A	chr3:10191507-10191507	single_nucleotide_variant	NM_000551.3	3	c.500G>A	p.Arg167Gln	-	-	rs5030821_A	yes	c.500G>A	p.Arg167Gln	missense_variant	yes	c.500G>A	p.Arg167Gln	missense_variant	yes	c.500G>A	p.Arg167Gln	missense_variant	yes	yes	yes	yes	yes	yes	no	no	no	3	3	3	3	3	3	3	3	yes	yes	yes	yes	yes	yes	SNV	-
rs5030818_T	chr3:10191488-10191488	single_nucleotide_variant	NM_000551.3	3	c.481C>T	p.Arg161Ter	-	-	rs5030818_T	yes	c.481C>T	p.Arg161*	stop_gained	yes	c.481C>T	p.Arg161Ter	stop_gained	yes	c.481C>T	p.Arg161Ter	stop_gained	yes	yes	yes	yes_m	yes	yes	no	no	no	3	3	2	3	3	3	3	1	yes	yes	yes	yes_m	yes_m	yes	SNV	-
rs5030820_T	chr3:10191506-10191506	single_nucleotide_variant	NM_000551.3	3	c.499C>T	p.Arg167Trp	-	-	rs5030820_T	yes	c.499C>T	p.Arg167Trp	missense_variant	yes	c.499C>T	p.Arg167Trp	missense_variant	yes	c.499C>T	p.Arg167Trp	missense_variant	yes	yes	yes	yes	yes	yes	no	no	no	3	3	3	3	3	3	3	3	yes	yes	yes	yes	yes	yes	SNV	-
rs5030820_G	chr3:10191506-10191506	single_nucleotide_variant	NM_000551.3	3	c.499C>G	p.Arg167Gly	-	-	rs5030820_G	yes	c.499C>G	p.Arg167Gly	missense_variant	yes	c.499C>G	p.Arg167Gly	missense_variant	yes	c.499C>G	p.Arg167Gly	missense_variant	yes	yes	yes	yes	yes	yes	no	no	no	3	3	3	3	3	3	3	3	yes	yes	yes	yes	yes	yes	SNV	-
rs119103277_C	chr3:10183794-10183794	single_nucleotide_variant	NM_000551.3	3	c.263G>C	p.Trp88Ser	-	-	rs119103277_C	yes	c.263G>C	p.Trp88Ser	missense_variant	yes	c.263G>C	p.Trp88Ser	missense_variant	yes	c.263G>C	p.Trp88Ser	missense_variant	yes	yes	yes	yes	yes	yes	no	no	no	3	3	3	3	3	3	3	3	yes	yes	yes	yes	yes	yes	SNV	-
rs119103278_C	chr3:10188262-10188262	single_nucleotide_variant	NM_000551.3	3	c.405A>C	p.Leu135Phe	-	-	rs119103278_C	yes	c.405A>C	p.Leu135Phe	missense_variant	yes	c.405A>C	p.Leu135Phe	missense_variant	yes	c.405A>C	p.Leu135Phe	missense_variant	yes	yes	yes	yes	yes	yes	no	no	no	3	3	3	3	3	3	3	3	yes	yes	yes	yes	yes	yes	SNV	-
rs104893824_C	chr3:10183865-10183865	single_nucleotide_variant	NM_000551.3	3	c.334T>C	p.Tyr112His	-	-	rs104893824_C	yes	c.334T>C	p.Tyr112His	missense_variant	yes	c.334T>C	p.Tyr112His	missense_variant	yes	c.334T>C	p.Tyr112His	missense_variant	yes	yes	yes	yes	yes	yes	no	no	no	3	3	3	3	3	3	3	3	yes	yes	yes	yes	yes	yes	SNV	-
rs5030809_C	chr3:10183823-10183823	single_nucleotide_variant	NM_000551.3	3	c.292T>C	p.Tyr98His	-	-	rs5030809_C	yes	c.292T>C	p.Tyr98His	missense_variant	yes	c.292T>C	p.Tyr98His	missense_variant	yes	c.292T>C	p.Tyr98His	missense_variant	yes	yes	yes	yes	yes	yes	no	no	no	3	3	3	3	3	3	3	3	yes	yes	yes	yes	yes	yes	SNV	-
rs104893825_T	chr3:10191503-10191503	single_nucleotide_variant	NM_000551.3	3	c.496G>T	p.Val166Phe	-	-	rs104893825_T	yes	c.496G>T	p.Val166Phe	missense_variant	yes	c.496G>T	p.Val166Phe	missense_variant	yes	c.496G>T	p.Val166Phe	missense_variant	yes	yes	yes	yes	yes	yes	no	no	no	3	3	3	3	3	3	3	3	yes	yes	yes	yes	yes	yes	SNV	-
rs5030824_G	chr3:10191569-10191569	single_nucleotide_variant	NM_000551.3	3	c.562C>G	p.Leu188Val	-	-	rs5030824_G	yes	c.562C>G	p.Leu188Val	missense_variant	yes	c.562C>G	p.Leu188Val	missense_variant	yes	c.562C>G	p.Leu188Val	missense_variant	yes	yes	yes	yes	yes	yes	no	no	no	3	3	3	3	3	3	3	3	yes	yes	yes	yes	yes	yes	SNV	-
rs104893826_C	chr3:10183722-10183722	single_nucleotide_variant	NM_000551.3	3	c.191G>C	p.Arg64Pro	-	-	rs104893826_C	yes	c.191G>C	p.Arg64Pro	missense_variant	yes	c.191G>C	p.Arg64Pro	missense_variant	yes	c.191G>C	p.Arg64Pro	missense_variant	yes	yes	yes	yes	yes	yes	no	no	no	3	3	3	3	3	3	3	3	yes	yes	yes	yes	yes	yes	SNV	-
rs104893827_C	chr3:10183719-10183719	single_nucleotide_variant	NM_000551.3	3	c.188T>C	p.Leu63Pro	-	-	rs104893827_C	yes	c.188T>C	p.Leu63Pro	missense_variant	yes	c.188T>C	p.Leu63Pro	missense_variant	yes	c.188T>C	p.Leu63Pro	missense_variant	yes	yes	yes	yes	yes	yes	no	no	no	3	3	3	3	3	3	3	3	yes	yes	yes	yes	yes	yes	SNV	-
rs104893824_A	chr3:10183865-10183865	single_nucleotide_variant	NM_000551.3	3	c.334T>A	p.Tyr112Asn	-	-	rs104893824_A	yes	c.334T>A	p.Tyr112Asn	missense_variant	yes	c.334T>A	p.Tyr112Asn	missense_variant	yes	c.334T>A	p.Tyr112Asn	missense_variant	yes	yes	yes	yes	yes	yes	no	no	no	3	3	3	3	3	3	3	3	yes	yes	yes	yes	yes	yes	SNV	-
rs104893830_C	chr3:10188245-10188245	single_nucleotide_variant	NM_000551.3	3	c.388G>C	p.Val130Leu	-	-	rs104893830_C	yes	c.388G>C	p.Val130Leu	missense_variant	yes	c.388G>C	p.Val130Leu	missense_variant	yes	c.388G>C	p.Val130Leu	missense_variant	yes	yes	yes	yes	yes	yes	no	no	no	3	3	3	3	3	3	3	3	yes	yes	yes	yes	yes	yes	SNV	-
rs104893831_T	chr3:10188233-10188233	single_nucleotide_variant	NM_000551.3	3	c.376G>T	p.Asp126Tyr	-	-	rs104893831_T	yes	c.376G>T	p.Asp126Tyr	missense_variant	yes	c.376G>T	p.Asp126Tyr	missense_variant	yes	c.376G>T	p.Asp126Tyr	missense_variant	yes	yes	yes	yes	yes	yes	no	no	no	3	3	3	3	3	3	3	3	yes	yes	yes	yes	yes	yes	SNV	-
rs28940297_C	chr3:10191495-10191495	single_nucleotide_variant	NM_000551.3	3	c.488T>C	p.Leu163Pro	-	-	rs28940297_C	yes	c.488T>C	p.Leu163Pro	missense_variant	yes	c.488T>C	p.Leu163Pro	missense_variant	yes	c.488T>C	p.Leu163Pro	missense_variant	yes	yes	yes	yes	yes	yes	no	no	no	3	3	3	3	3	3	3	3	yes	yes	yes	yes	yes	yes	SNV	-
rs28940298_T	chr3:10191605-10191605	single_nucleotide_variant	NM_000551.3	3	c.598C>T	p.Arg200Trp	-	-	rs28940298_T	yes	c.598C>T	p.Arg200Trp	missense_variant	yes	c.598C>T	p.Arg200Trp	missense_variant	yes	c.598C>T	p.Arg200Trp	missense_variant	yes	yes	yes	yes	yes	yes	no	no	no	3	3	3	3	3	3	3	3	yes	yes	yes	yes	yes	yes	SNV	-
rs104893829_T	chr3:10183772-10183772	single_nucleotide_variant	NM_000551.3	3	c.241C>T	p.Pro81Ser	-	-	rs104893829_T	yes	c.241C>T	p.Pro81Ser	missense_variant	yes	c.241C>T	p.Pro81Ser	missense_variant	yes	c.241C>T	p.Pro81Ser	missense_variant	yes	yes	yes	yes	yes	yes	no	no	no	3	3	3	3	3	3	3	3	yes	yes	yes	yes	yes	yes	SNV	-
rs28940300_T	chr3:10191581-10191581	single_nucleotide_variant	NM_000551.3	3	c.574C>T	p.Pro192Ser	-	-	rs28940300_T	yes	c.574C>T	p.Pro192Ser	missense_variant	yes	c.574C>T	p.Pro192Ser	missense_variant	yes	c.574C>T	p.Pro192Ser	missense_variant	yes	yes	yes	yes	yes	yes	no	no	no	3	3	3	3	3	3	3	3	yes	yes	yes	yes	yes	yes	SNV	-
rs28940301_G	chr3:10191578-10191578	single_nucleotide_variant	NM_000551.3	3	c.571C>G	p.His191Asp	-	-	rs28940301_G	yes	c.571C>G	p.His191Asp	missense_variant	yes	c.571C>G	p.His191Asp	missense_variant	yes	c.571C>G	p.His191Asp	missense_variant	yes	yes	yes	yes	yes	yes	no	no	no	3	3	3	3	3	3	3	3	yes	yes	yes	yes	yes	yes	SNV	-
rs5030827_T	chr3:10183781-10183781	single_nucleotide_variant	NM_000551.3	3	c.250G>T	p.Val84Leu	-	-	rs5030827_T	yes	c.250G>T	p.Val84Leu	missense_variant	yes	c.250G>T	p.Val84Leu	missense_variant	yes	c.250G>T	p.Val84Leu	missense_variant	yes	yes	yes	yes	yes	yes	no	no	no	3	3	3	3	3	3	3	3	yes	yes	yes	yes	yes	yes	SNV	-
rs5030808_A	chr3:10183808-10183808	single_nucleotide_variant	NM_000551.3	3	c.277G>A	p.Gly93Ser	-	-	rs5030808_A	yes	c.277G>A	p.Gly93Ser	missense_variant	yes	c.277G>A	p.Gly93Ser	missense_variant	yes	c.277G>A	p.Gly93Ser	missense_variant	yes	yes	yes	yes	yes	yes	no	no	no	3	3	3	3	3	3	3	3	yes	yes	yes	yes	yes	yes	SNV	-
rs267607170_G	chr3:10191498-10191498	single_nucleotide_variant	NM_000551.3	3	c.491A>G	p.Gln164Arg	-	-	rs267607170_G	yes	c.491A>G	p.Gln164Arg	missense_variant	yes	c.491A>G	p.Gln164Arg	missense_variant	yes	c.491A>G	p.Gln164Arg	missense_variant	yes	yes	yes	yes	yes	yes	no	no	no	3	3	3	3	3	3	3	3	yes	yes	yes	yes	yes	yes	SNV	-
rs796065030_TC	chr1:183543723-183543724	duplication	NM_000433.3	3	c.399_400dupGA	p.Lys134Argfs	-	-	rs796065030_TC	yes	c.399_400dupGA	p.Lys134fs	frameshift_variant	yes	c.399_400dupGA	p.Lys134ArgfsTer12	frameshift_variant	yes	c.399_400dupGA	p.Lys134ArgfsTer12	frameshift_variant	yes	yes	yes	yes_m	yes_m	yes_m	no	no	no	3	3	0	3	3	3	3	1	yes	yes	yes	yes_m	yes_m	yes	dup	-
rs267606912_A	chr1:183543644-183543644	single_nucleotide_variant	NM_000433.3	3	c.479A>T	p.Asp160Val	-	-	rs267606912_A	yes	c.479A>T	p.Asp160Val	missense_variant	yes	c.479A>T	p.Asp160Val	missense_variant	yes	c.479A>T	p.Asp160Val	missense_variant	yes	yes	yes	yes	yes	yes	no	no	no	3	3	3	3	3	3	3	3	yes	yes	yes	yes	yes	yes	SNV	-
rs374402066_A	chr1:183546796-183546796	single_nucleotide_variant	NM_000433.3	3	c.304C>T	p.Arg102Ter	-	-	rs374402066_A	yes	c.304C>T	p.Arg102*	stop_gained	yes	c.304C>T	p.Arg102Ter	stop_gained	yes	c.304C>T	p.Arg102Ter	stop_gained	yes	yes	yes	yes_m	yes	yes	no	no	no	3	3	2	3	3	3	3	1	yes	yes	yes	yes_m	yes_m	yes	SNV	-
rs796065031_-	chr1:183532572-183532576	deletion	NM_000433.3	3	c.1171_1175delAAGCT	p.Lys391Glufs	-	-	rs796065031_-	yes	c.1171_1175delAAGCT	p.Lys391fs	frameshift_variant	yes	c.1171_1175delAAGCT	p.Lys391GlufsTer9	frameshift_variant	yes	c.1171_1175delAAGCT	p.Lys391GlufsTer9	frameshift_variant	yes	yes	yes	yes_m	yes_m	yes_m	no	no	no	3	3	0	3	3	3	3	1	yes	yes	yes	yes_m	yes_m	yes	del	-
rs796065032_T	chr1:183546733-183546733	single_nucleotide_variant	NM_000433.3	3	c.366+1G>A		-	-	rs796065032_T	yes	c.366+1G>A	-	splice_donor_variant&intron_variant	yes	c.366+1G>A	-	splice_donor_variant	yes	c.366+1G>A	-	splice_donor_variant	yes	yes	yes	yes	yes	yes	yes_m	no	no	3	3	3	3	3	3	3	3	yes	yes	yes	yes	yes	yes	SNV	intronic
rs119103276_A	chr1:183546802-183546802	single_nucleotide_variant	NM_000433.3	3	c.298C>T	p.Gln100Ter	-	-	rs119103276_A	yes	c.298C>T	p.Gln100*	stop_gained	yes	c.298C>T	p.Gln100Ter	stop_gained	yes	c.298C>T	p.Gln100Ter	stop_gained	yes	yes	yes	yes_m	yes	yes	no	no	no	3	3	2	3	3	3	3	1	yes	yes	yes	yes_m	yes_m	yes	SNV	-
rs796065033_-	chr1:183559402-183559410	deletion	NM_000433.3	3	c.55_63delAAGAAGGAC	p.Lys19_Asp21del	-	-	rs796065033_-	yes	c.55_63delAAGAAGGAC	p.Lys19_Asp21del	inframe_deletion	yes	c.55_63delAAGAAGGAC	p.Lys19_Asp21del	inframe_deletion	yes	c.55_63delAAGAAGGAC	p.Lys19_Asp21del	inframe_deletion	yes	yes	yes	yes	yes	yes	no	no	no	3	3	3	3	3	3	3	3	yes	yes	yes	yes	yes	yes	del	-
rs119103275_T	chr1:183556057-183556057	single_nucleotide_variant	NM_000433.3	3	c.230G>A	p.Arg77Gln	-	-	rs119103275_T	yes	c.230G>A	p.Arg77Gln	missense_variant	yes	c.230G>A	p.Arg77Gln	missense_variant	yes	c.230G>A	p.Arg77Gln	missense_variant	yes	yes	yes	yes	yes	yes	no	no	no	3	3	3	3	3	3	3	3	yes	yes	yes	yes	yes	yes	SNV	-
rs119103274_A	chr1:183543740-183543740	single_nucleotide_variant	NM_000433.3	3	c.383C>T	p.Ala128Val	-	-	rs119103274_A	yes	c.383C>T	p.Ala128Val	missense_variant	yes	c.383C>T	p.Ala128Val	missense_variant	yes	c.383C>T	p.Ala128Val	missense_variant	yes	yes	yes	yes	yes	yes	no	no	no	3	3	3	3	3	3	3	3	yes	yes	yes	yes	yes	yes	SNV	-
rs13306575_A	chr1:183532437-183532437	single_nucleotide_variant	NM_000433.3	3	c.1183C>T	p.Arg395Trp	-	-	rs13306575_A	yes	c.1183C>T	p.Arg395Trp	missense_variant	yes	c.1183C>T	p.Arg395Trp	missense_variant	yes	c.1183C>T	p.Arg395Trp	missense_variant	yes	yes	yes	yes	yes	yes	no	no	no	3	3	3	3	3	3	3	3	yes	yes	yes	yes	yes	yes	SNV	-
rs28940291_A	chr1:12052717-12052717	single_nucleotide_variant	NM_014874.3	3	c.281G>A	p.Arg94Gln	-	-	rs28940291_A	yes	c.281G>A	p.Arg94Gln	missense_variant	yes	c.281G>A	p.Arg94Gln	missense_variant	yes	c.281G>A	p.Arg94Gln	missense_variant	yes	yes	yes	yes	yes	yes	no	no	no	3	3	3	3	3	3	3	3	yes	yes	yes	yes	yes	yes	SNV	-
rs28940292_C	chr1:12071567-12071567	single_nucleotide_variant	NM_014874.3	3	c.2219G>C	p.Trp740Ser	-	-	rs28940292_C	yes	c.2219G>C	p.Trp740Ser	missense_variant	yes	c.2219G>C	p.Trp740Ser	missense_variant	yes	c.2219G>C	p.Trp740Ser	missense_variant	yes	yes	yes	yes	yes	yes	no	no	no	3	3	3	3	3	3	3	3	yes	yes	yes	yes	yes	yes	SNV	-
rs28940293_C	chr1:12052663-12052663	single_nucleotide_variant	NM_014874.3	3	c.227T>C	p.Leu76Pro	-	-	rs28940293_C	yes	c.227T>C	p.Leu76Pro	missense_variant	yes	c.227T>C	p.Leu76Pro	missense_variant	yes	c.227T>C	p.Leu76Pro	missense_variant	yes	yes	yes	yes	yes	yes	no	no	no	3	3	3	3	3	3	3	3	yes	yes	yes	yes	yes	yes	SNV	-
rs28940294_A	chr1:12061480-12061480	single_nucleotide_variant	NM_014874.3	3	c.839G>A	p.Arg280His	-	-	rs28940294_A	yes	c.839G>A	p.Arg280His	missense_variant	yes	c.839G>A	p.Arg280His	missense_variant	yes	c.839G>A	p.Arg280His	missense_variant	yes	yes	yes	yes	yes	yes	no	no	no	3	3	3	3	3	3	3	3	yes	yes	yes	yes	yes	yes	SNV	-
rs28940295_G	chr1:12059087-12059087	single_nucleotide_variant	NM_014874.3	3	c.751C>G	p.Pro251Ala	-	-	rs28940295_G	yes	c.751C>G	p.Pro251Ala	missense_variant	yes	c.751C>G	p.Pro251Ala	missense_variant	yes	c.751C>G	p.Pro251Ala	missense_variant	yes	yes	yes	yes	yes	yes	no	no	no	3	3	3	3	3	3	3	3	yes	yes	yes	yes	yes	yes	SNV	-
rs28940296_T	chr1:12052641-12052641	single_nucleotide_variant	NM_014874.3	3	c.205G>T	p.Val69Phe	-	-	rs28940296_T	yes	c.205G>T	p.Val69Phe	missense_variant	yes	c.205G>T	p.Val69Phe	missense_variant	yes	c.205G>T	p.Val69Phe	missense_variant	yes	yes	yes	yes	yes	yes	no	no	no	3	3	3	3	3	3	3	3	yes	yes	yes	yes	yes	yes	SNV	-
rs119103261_C	chr1:12062071-12062071	single_nucleotide_variant	NM_014874.3	3	c.1071G>C	p.Lys357Asn	-	-	rs119103261_C	yes	c.1071G>C	p.Lys357Asn	missense_variant	yes	c.1071G>C	p.Lys357Asn	missense_variant	yes	c.1071G>C	p.Lys357Asn	missense_variant	yes	yes	yes	yes	yes	yes	no	no	no	3	3	3	3	3	3	3	3	yes	yes	yes	yes	yes	yes	SNV	-
rs119103262_G	chr1:12057372-12057372	single_nucleotide_variant	NM_014874.3	3	c.493C>G	p.His165Asp	-	-	rs119103262_G	yes	c.493C>G	p.His165Asp	missense_variant	yes	c.493C>G	p.His165Asp	missense_variant	yes	c.493C>G	p.His165Asp	missense_variant	yes	yes	yes	yes	yes	yes	no	no	no	3	3	3	3	3	3	3	3	yes	yes	yes	yes	yes	yes	SNV	-
rs119103263_T	chr1:12052716-12052716	single_nucleotide_variant	NM_014874.3	3	c.280C>T	p.Arg94Trp	-	-	rs119103263_T	yes	c.280C>T	p.Arg94Trp	missense_variant	yes	c.280C>T	p.Arg94Trp	missense_variant	yes	c.280C>T	p.Arg94Trp	missense_variant	yes	yes	yes	yes	yes	yes	no	no	no	3	3	3	3	3	3	3	3	yes	yes	yes	yes	yes	yes	SNV	-
rs119103264_G	chr1:12061468-12061468	single_nucleotide_variant	NM_014874.3	3	c.827A>G	p.Gln276Arg	-	-	rs119103264_G	yes	c.827A>G	p.Gln276Arg	missense_variant	yes	c.827A>G	p.Gln276Arg	missense_variant	yes	c.827A>G	p.Gln276Arg	missense_variant	yes	yes	yes	yes	yes	yes	no	no	no	3	3	3	3	3	3	3	3	yes	yes	yes	yes	yes	yes	SNV	-
rs119103265_T	chr1:12062090-12062090	single_nucleotide_variant	NM_014874.3	3	c.1090C>T	p.Arg364Trp	-	-	rs119103265_T	yes	c.1090C>T	p.Arg364Trp	missense_variant	yes	c.1090C>T	p.Arg364Trp	missense_variant	yes	c.1090C>T	p.Arg364Trp	missense_variant	yes	yes	yes	yes	yes	yes	no	no	no	3	3	3	3	3	3	3	3	yes	yes	yes	yes	yes	yes	SNV	-
rs119103266_T	chr1:12058844-12058844	single_nucleotide_variant	NM_014874.3	3	c.617C>T	p.Thr206Ile	-	-	rs119103266_T	yes	c.617C>T	p.Thr206Ile	missense_variant	yes	c.617C>T	p.Thr206Ile	missense_variant	yes	c.617C>T	p.Thr206Ile	missense_variant	yes	yes	yes	yes	yes	yes	no	no	no	3	3	3	3	3	3	3	3	yes	yes	yes	yes	yes	yes	SNV	-
rs119103267_T	chr1:12069698-12069698	single_nucleotide_variant	NM_014874.3	3	c.2119C>T	p.Arg707Trp	-	-	rs119103267_T	yes	c.2119C>T	p.Arg707Trp	missense_variant	yes	c.2119C>T	p.Arg707Trp	missense_variant	yes	c.2119C>T	p.Arg707Trp	missense_variant	yes	yes	yes	yes	yes	yes	no	no	no	3	3	3	3	3	3	3	3	yes	yes	yes	yes	yes	yes	SNV	-
rs119103268_T	chr1:12052746-12052746	single_nucleotide_variant	NM_014874.3	3	c.310C>T	p.Arg104Trp	-	-	rs119103268_T	yes	c.310C>T	p.Arg104Trp	missense_variant&splice_region_variant	yes	c.310C>T	p.Arg104Trp	missense_variant&splice_region_variant	yes	c.310C>T	p.Arg104Trp	missense_variant&splice_region_variant	yes	yes	yes	yes	yes	yes	yes_m	yes_m	yes_m	3	3	3	3	3	3	3	3	yes	yes	yes	yes	yes	yes	SNV	-
rs138382758_A	chr1:12064892-12064892	single_nucleotide_variant	NM_014874.3	3	c.1403G>A	p.Arg468His	-	-	rs138382758_A	yes	c.1403G>A	p.Arg468His	missense_variant	yes	c.1403G>A	p.Arg468His	missense_variant	yes	c.1403G>A	p.Arg468His	missense_variant	yes	yes	yes	yes	yes	yes	no	no	no	3	3	3	3	3	3	3	3	yes	yes	yes	yes	yes	yes	SNV	-
rs606231134_C	chr6:152643033-152643033	single_nucleotide_variant	NM_033071.3	3	c.15705-12A>G		-	-	rs606231134_C	yes	c.15705-12A>G	-	intron_variant	yes	c.15705-12A>G	-	intron_variant	yes	c.15705-12A>G	-	intron_variant	yes	yes	yes	yes	yes	yes	no	no	no	3	3	3	3	3	3	3	3	yes	yes	yes	yes	yes	yes	SNV	intronic
rs119103243_A	chr6:152702455-152702455	single_nucleotide_variant	NM_033071.3	3	c.8716A>T	p.Arg2906Ter	-	-	rs119103243_A	yes	c.8716A>T	p.Arg2906*	stop_gained	yes	c.8716A>T	p.Arg2906Ter	stop_gained	yes	c.8716A>T	p.Arg2906Ter	stop_gained	yes	yes	yes	yes_m	yes	yes	no	no	no	3	3	2	3	3	3	3	1	yes	yes	yes	yes_m	yes_m	yes	SNV	-
rs119103244_A	chr6:152522973-152522973	single_nucleotide_variant	NM_033071.3	3	c.22918C>T	p.Gln7640Ter	-	-	rs119103244_A	yes	c.22918C>T	p.Gln7640*	stop_gained	yes	c.22918C>T	p.Gln7640Ter	stop_gained	yes	c.22918C>T	p.Gln7640Ter	stop_gained	yes	yes	yes	yes_m	yes	yes	no	no	no	3	3	2	3	3	3	3	1	yes	yes	yes	yes_m	yes_m	yes	SNV	-
rs119103245_A	chr6:152534872-152534872	single_nucleotide_variant	NM_033071.3	3	c.22156C>T	p.Gln7386Ter	-	-	rs119103245_A	yes	c.22156C>T	p.Gln7386*	stop_gained	yes	c.22156C>T	p.Gln7386Ter	stop_gained	yes	c.22156C>T	p.Gln7386Ter	stop_gained	yes	yes	yes	yes_m	yes	yes	no	no	no	3	3	2	3	3	3	3	1	yes	yes	yes	yes_m	yes_m	yes	SNV	-
rs606231135_-	chr6:152668362-152668363	deletion	NM_033071.3	3	c.11696_11697delTG	p.Met3899Argfs	-	-	rs606231135_-	yes	c.11696_11697delTG	p.Met3899fs	frameshift_variant	yes	c.11696_11697delTG	p.Met3899ArgfsTer7	frameshift_variant	yes	c.11696_11697delTG	p.Met3899ArgfsTer7	frameshift_variant	yes	yes	yes	yes_m	yes_m	yes_m	no	no	no	3	3	0	3	3	3	3	1	yes	yes	yes	yes_m	yes_m	yes	del	-
rs119103246_T	chr6:152473122-152473122	single_nucleotide_variant	NM_033071.3	3	c.24071G>A	p.Arg8024His	-	-	rs119103246_T	yes	c.24071G>A	p.Arg8024His	missense_variant	yes	c.24071G>A	p.Arg8024His	missense_variant	yes	c.24071G>A	p.Arg8024His	missense_variant	yes	yes	yes	yes	yes	yes	no	no	no	3	3	3	3	3	3	3	3	yes	yes	yes	yes	yes	yes	SNV	-
rs119103247_A	chr6:152462425-152462425	single_nucleotide_variant	NM_033071.3	3	c.25015G>T	p.Val8339Leu	-	-	rs119103247_A	yes	c.25015G>T	p.Val8339Leu	missense_variant	yes	c.25015G>T	p.Val8339Leu	missense_variant	yes	c.25015G>T	p.Val8339Leu	missense_variant	yes	yes	yes	yes	yes	yes	no	no	no	3	3	3	3	3	3	3	3	yes	yes	yes	yes	yes	yes	SNV	-
rs119103248_T	chr6:152461162-152461162	single_nucleotide_variant	NM_033071.3	3	c.25237G>A	p.Glu8413Lys	-	-	rs119103248_T	yes	c.25237G>A	p.Glu8413Lys	missense_variant	yes	c.25237G>A	p.Glu8413Lys	missense_variant	yes	c.25237G>A	p.Glu8413Lys	missense_variant	yes	yes	yes	yes	yes	yes	no	no	no	3	3	3	3	3	3	3	3	yes	yes	yes	yes	yes	yes	SNV	-
rs111033538_A	chr2:71351575-71351575	single_nucleotide_variant	NM_032601.3	3	c.139C>T	p.Arg47Ter	-	-	rs111033538_A	yes	c.139C>T	p.Arg47*	stop_gained	yes	c.139C>T	p.Arg47Ter	stop_gained	yes	c.139C>T	p.Arg47Ter	stop_gained	yes	yes	yes	yes_m	yes	yes	no	no	no	3	3	2	3	3	3	3	1	yes	yes	yes	yes_m	yes_m	yes	SNV	-
rs80338903_-	chr1:216420437-216420437	deletion	NM_206933.2	2	c.2299delG	p.Glu767Serfs	-	-	rs80338903_-	yes	c.2299delG	p.Glu767fs	frameshift_variant	yes	c.2299delG	p.Glu767SerfsTer21	frameshift_variant	yes	c.2299delG	p.Glu767SerfsTer21	frameshift_variant	yes	yes	yes	yes_m	yes_m	yes_m	no	no	no	3	3	0	3	3	3	3	1	yes	yes	yes	yes_m	yes_m	yes	del	-
rs397518008_-	chr1:216405390-216405390	deletion	NM_206933.2	2	c.2898delG	p.Thr967Leufs	-	-	rs397518008_-	yes	c.2898delG	p.Thr967fs	frameshift_variant	yes	c.2898delG	p.Thr967LeufsTer44	frameshift_variant	yes	c.2898delG	p.Thr967LeufsTer44	frameshift_variant	yes	yes	yes	yes_m	yes_m	yes_m	no	no	no	3	3	0	3	3	3	3	1	yes	yes	yes	yes_m	yes_m	yes	del	-
rs111033367_-	chr1:216363622-216363623	deletion	NM_206933.2	2	c.4338_4339delCT	p.Cys1447Glnfs	-	-	rs111033367_-	yes	c.4338_4339delCT	p.Cys1447fs	frameshift_variant	yes	c.4338_4339delCT	p.Cys1447GlnfsTer29	frameshift_variant	yes	c.4338_4339delCT	p.Cys1447GlnfsTer29	frameshift_variant	yes	yes	yes	yes_m	yes_m	yes_m	no	no	no	3	3	0	3	3	3	3	1	yes	yes	yes	yes_m	yes_m	yes	del	-
rs121912598_C	chr1:216538300-216538300	single_nucleotide_variant	NM_206933.2	2	c.779T>G	p.Leu260Ter	-	-	rs121912598_C	yes	c.779T>G	p.Leu260*	stop_gained	yes	c.779T>G	p.Leu260Ter	stop_gained	yes	c.779T>G	p.Leu260Ter	stop_gained	yes	yes	yes	yes_m	yes	yes	no	no	no	3	3	2	3	3	3	3	1	yes	yes	yes	yes_m	yes_m	yes	SNV	-
rs121912599_T	chr1:216498834-216498834	single_nucleotide_variant	NM_206933.2	2	c.956G>A	p.Cys319Tyr	-	-	rs121912599_T	yes	c.956G>A	p.Cys319Tyr	missense_variant	yes	c.956G>A	p.Cys319Tyr	missense_variant	yes	c.956G>A	p.Cys319Tyr	missense_variant	yes	yes	yes	yes	yes	yes	no	no	no	3	3	3	3	3	3	3	3	yes	yes	yes	yes	yes	yes	SNV	-
rs80338902_A	chr1:216420460-216420460	single_nucleotide_variant	NM_206933.2	2	c.2276G>T	p.Cys759Phe	-	-	rs80338902_A	yes	c.2276G>T	p.Cys759Phe	missense_variant	yes	c.2276G>T	p.Cys759Phe	missense_variant	yes	c.2276G>T	p.Cys759Phe	missense_variant	yes	yes	yes	yes	yes	yes	no	no	no	3	3	3	3	3	3	3	3	yes	yes	yes	yes	yes	yes	SNV	-
rs111033364_T	chr1:215901574-215901574	single_nucleotide_variant	NM_206933.2	2	c.11864G>A	p.Trp3955Ter	-	-	rs111033364_T	yes	c.11864G>A	p.Trp3955*	stop_gained	yes	c.11864G>A	p.Trp3955Ter	stop_gained	yes	c.11864G>A	p.Trp3955Ter	stop_gained	yes	yes	yes	yes_m	yes	yes	no	no	no	3	3	2	3	3	3	3	1	yes	yes	yes	yes_m	yes_m	yes	SNV	-
rs111033272_T	chr1:216498841-216498841	single_nucleotide_variant	NM_206933.2	2	c.949C>A	p.Arg317=	-	-	rs111033272_T	yes	c.949C>A	p.Arg317Arg	synonymous_variant	yes	c.949C>A	p.=	synonymous_variant	yes	c.949C>A	p.=	synonymous_variant	yes	yes	yes	yes_m	yes_m	yes_m	no	no	no	3	3	0	3	3	3	3	1	yes	yes	yes	yes_m	yes_m	yes	SNV	-
rs121912600_A	chr1:216497582-216497582	single_nucleotide_variant	NM_206933.2	2	c.1256G>T	p.Cys419Phe	-	-	rs121912600_A	yes	c.1256G>T	p.Cys419Phe	missense_variant	yes	c.1256G>T	p.Cys419Phe	missense_variant	yes	c.1256G>T	p.Cys419Phe	missense_variant	yes	yes	yes	yes	yes	yes	no	no	no	3	3	3	3	3	3	3	3	yes	yes	yes	yes	yes	yes	SNV	-
rs111033334_A	chr1:216420527-216420527	single_nucleotide_variant	NM_206933.2	2	c.2209C>T	p.Arg737Ter	-	-	rs111033334_A	yes	c.2209C>T	p.Arg737*	stop_gained	yes	c.2209C>T	p.Arg737Ter	stop_gained	yes	c.2209C>T	p.Arg737Ter	stop_gained	yes	yes	yes	yes_m	yes	yes	no	no	no	3	3	2	3	3	3	3	1	yes	yes	yes	yes_m	yes_m	yes	SNV	-
rs80338904_C	chr1:215844427-215844427	single_nucleotide_variant	NM_206933.2	2	c.14020A>G	p.Arg4674Gly	-	-	rs80338904_C	yes	c.14020A>G	p.Arg4674Gly	missense_variant	yes	c.14020A>G	p.Arg4674Gly	missense_variant	yes	c.14020A>G	p.Arg4674Gly	missense_variant	yes	yes	yes	yes	yes	yes	no	no	no	3	3	3	3	3	3	3	3	yes	yes	yes	yes	yes	yes	SNV	-
rs121912597_A	chr3:143212543-143212543	single_nucleotide_variant	NM_173653.3	3	c.1267C>T	p.Arg423Ter	-	-	rs121912597_A	yes	c.1267C>T	p.Arg423*	stop_gained	yes	c.1267C>T	p.Arg423Ter	stop_gained	yes	c.1267C>T	p.Arg423Ter	stop_gained	yes	yes	yes	yes_m	yes	yes	no	no	no	3	3	2	3	3	3	3	1	yes	yes	yes	yes_m	yes_m	yes	SNV	-
rs121909398_A	chr2:182423344-182423344	single_nucleotide_variant	NM_201548.4	4	c.769C>T	p.Arg257Ter	-	-	rs121909398_A	yes	c.769C>T	p.Arg257*	stop_gained	yes	c.769C>T	p.Arg257Ter	stop_gained	yes	c.769C>T	p.Arg257Ter	stop_gained	yes	yes	yes	yes_m	yes	yes	no	no	no	3	3	2	3	3	3	3	1	yes	yes	yes	yes_m	yes_m	yes	SNV	-
rs74315323_T	chr1:145416614-145416614	single_nucleotide_variant	NM_213653.3	3	c.959G>T	p.Gly320Val	-	-	rs74315323_T	yes	c.959G>T	p.Gly320Val	missense_variant	yes	c.959G>T	p.Gly320Val	missense_variant	yes	c.959G>T	p.Gly320Val	missense_variant	yes	yes	yes	yes	yes	yes	no	no	no	3	3	3	3	3	3	3	3	yes	yes	yes	yes	yes	yes	SNV	-
rs74315325_A	chr1:145416320-145416320	single_nucleotide_variant	NM_213653.3	3	c.665T>A	p.Ile222Asn	-	-	rs74315325_A	yes	c.665T>A	p.Ile222Asn	missense_variant	yes	c.665T>A	p.Ile222Asn	missense_variant	yes	c.665T>A	p.Ile222Asn	missense_variant	yes	yes	yes	yes	yes	yes	no	no	no	3	3	3	3	3	3	3	3	yes	yes	yes	yes	yes	yes	SNV	-
rs74315324_T	chr1:145416631-145416631	single_nucleotide_variant	NM_213653.3	3	c.976C>T	p.Arg326Ter	-	-	rs74315324_T	yes	c.976C>T	p.Arg326*	stop_gained	yes	c.976C>T	p.Arg326Ter	stop_gained	yes	c.976C>T	p.Arg326Ter	stop_gained	yes	yes	yes	yes_m	yes	yes	no	no	no	3	3	2	3	3	3	3	1	yes	yes	yes	yes_m	yes_m	yes	SNV	-
rs74315326_C	chr1:145416497-145416497	single_nucleotide_variant	NM_213653.3	3	c.842T>C	p.Ile281Thr	-	-	rs74315326_C	yes	c.842T>C	p.Ile281Thr	missense_variant	yes	c.842T>C	p.Ile281Thr	missense_variant	yes	c.842T>C	p.Ile281Thr	missense_variant	yes	yes	yes	yes	yes	yes	no	no	no	3	3	3	3	3	3	3	3	yes	yes	yes	yes	yes	yes	SNV	-
rs28940586_C	chr1:145415419-145415419	single_nucleotide_variant	NM_213653.3	3	c.238T>C	p.Cys80Arg	-	-	rs28940586_C	yes	c.238T>C	p.Cys80Arg	missense_variant	yes	c.238T>C	p.Cys80Arg	missense_variant	yes	c.238T>C	p.Cys80Arg	missense_variant	yes	yes	yes	yes	yes	yes	no	no	no	3	3	3	3	3	3	3	3	yes	yes	yes	yes	yes	yes	SNV	-
rs74315327_C	chr1:145415483-145415483	single_nucleotide_variant	NM_213653.3	3	c.302T>C	p.Leu101Pro	-	-	rs74315327_C	yes	c.302T>C	p.Leu101Pro	missense_variant	yes	c.302T>C	p.Leu101Pro	missense_variant	yes	c.302T>C	p.Leu101Pro	missense_variant	yes	yes	yes	yes	yes	yes	no	no	no	3	3	3	3	3	3	3	3	yes	yes	yes	yes	yes	yes	SNV	-
rs121434374_A	chr1:145416618-145416618	single_nucleotide_variant	NM_213653.3	3	c.963C>A	p.Cys321Ter	-	-	rs121434374_A	yes	c.963C>A	p.Cys321*	stop_gained	yes	c.963C>A	p.Cys321Ter	stop_gained	yes	c.963C>A	p.Cys321Ter	stop_gained	yes	yes	yes	yes_m	yes	yes	no	no	no	3	3	2	3	3	3	3	1	yes	yes	yes	yes_m	yes_m	yes	SNV	-
rs786205063_-	chr1:145416637-145416640	deletion	NM_213653.3	3	c.982_985delTCTC	p.Ser328Aspfs	-	-	rs786205063_-	yes	c.982_985delTCTC	p.Ser328fs	frameshift_variant	yes	c.982_985delTCTC	p.Ser328AspfsTer10	frameshift_variant	yes	c.982_985delTCTC	p.Ser328AspfsTer10	frameshift_variant	yes	yes	yes	yes_m	yes_m	yes_m	no	no	no	3	3	0	3	3	3	3	1	yes	yes	yes	yes_m	yes_m	yes	del	-
rs121434375_T	chr1:145415341-145415341	single_nucleotide_variant	NM_213653.3	3	c.160A>T	p.Arg54Ter	-	-	rs121434375_T	yes	c.160A>T	p.Arg54*	stop_gained	yes	c.160A>T	p.Arg54Ter	stop_gained	yes	c.160A>T	p.Arg54Ter	stop_gained	yes	yes	yes	yes_m	yes	yes	no	no	no	3	3	2	3	3	3	3	1	yes	yes	yes	yes_m	yes_m	yes	SNV	-
rs77010315_A	chr5:150723155-150723155	single_nucleotide_variant	NM_181776.2	2	c.260G>T	p.Gly87Val	-	-	rs77010315_A	yes	c.260G>T	p.Gly87Val	missense_variant	yes	c.260G>T	p.Gly87Val	missense_variant	yes	c.260G>T	p.Gly87Val	missense_variant	yes	yes	yes	yes	yes	yes	no	no	no	3	3	3	3	3	3	3	3	yes	yes	yes	yes	yes	yes	SNV	-
rs104893940_T	chr6:131904950-131904950	single_nucleotide_variant	NM_000045.3	3	c.871C>T	p.Arg291Ter	-	-	rs104893940_T	yes	c.871C>T	p.Arg291*	stop_gained	yes	c.871C>T	p.Arg291Ter	stop_gained	yes	c.871C>T	p.Arg291Ter	stop_gained	yes	yes	yes	yes_m	yes	yes	no	no	no	3	3	2	3	3	3	3	1	yes	yes	yes	yes_m	yes_m	yes	SNV	-
rs104893942_G	chr6:131904948-131904948	single_nucleotide_variant	NM_000045.3	3	c.869C>G	p.Thr290Ser	-	-	rs104893942_G	yes	c.869C>G	p.Thr290Ser	missense_variant	yes	c.869C>G	p.Thr290Ser	missense_variant	yes	c.869C>G	p.Thr290Ser	missense_variant	yes	yes	yes	yes	yes	yes	no	no	no	3	3	3	3	3	3	3	3	yes	yes	yes	yes	yes	yes	SNV	-
rs104893947_A	chr6:131902418-131902418	single_nucleotide_variant	NM_000045.3	3	c.365G>A	p.Trp122Ter	-	-	rs104893947_A	yes	c.365G>A	p.Trp122*	stop_gained	yes	c.365G>A	p.Trp122Ter	stop_gained	yes	c.365G>A	p.Trp122Ter	stop_gained	yes	yes	yes	yes_m	yes	yes	no	no	no	3	3	2	3	3	3	3	1	yes	yes	yes	yes_m	yes_m	yes	SNV	-
rs104893948_C	chr6:131904532-131904532	single_nucleotide_variant	NM_000045.3	3	c.703G>C	p.Gly235Arg	-	-	rs104893948_C	yes	c.703G>C	p.Gly235Arg	missense_variant	yes	c.703G>C	p.Gly235Arg	missense_variant	yes	c.703G>C	p.Gly235Arg	missense_variant	yes	yes	yes	yes	yes	yes	no	no	no	3	3	3	3	3	3	3	3	yes	yes	yes	yes	yes	yes	SNV	-
rs28941474_C	chr6:131894454-131894454	single_nucleotide_variant	NM_000045.3	3	c.32T>C	p.Ile11Thr	-	-	rs28941474_C	yes	c.32T>C	p.Ile11Thr	missense_variant	yes	c.32T>C	p.Ile11Thr	missense_variant	yes	c.32T>C	p.Ile11Thr	missense_variant	yes	yes	yes	yes	yes	yes	no	no	no	3	3	3	3	3	3	3	3	yes	yes	yes	yes	yes	yes	SNV	-
rs104893943_T	chr6:131902466-131902466	single_nucleotide_variant	NM_000045.3	3	c.413G>T	p.Gly138Val	-	-	rs104893943_T	yes	c.413G>T	p.Gly138Val	missense_variant	yes	c.413G>T	p.Gly138Val	missense_variant	yes	c.413G>T	p.Gly138Val	missense_variant	yes	yes	yes	yes	yes	yes	no	no	no	3	3	3	3	3	3	3	3	yes	yes	yes	yes	yes	yes	SNV	-
rs587776539_A	chr6:131894480-131894480	single_nucleotide_variant	NM_000045.3	3	c.57+1G>A		-	-	rs587776539_A	yes	c.57+1G>A	-	splice_donor_variant&intron_variant	yes	c.57+1G>A	-	splice_donor_variant	yes	c.57+1G>A	-	splice_donor_variant	yes	yes	yes	yes	yes	yes	yes_m	no	no	3	3	3	3	3	3	3	3	yes	yes	yes	yes	yes	yes	SNV	intronic
rs104893944_T	chr6:131897806-131897806	single_nucleotide_variant	NM_000045.3	3	c.61C>T	p.Arg21Ter	-	-	rs104893944_T	yes	c.61C>T	p.Arg21*	stop_gained	yes	c.61C>T	p.Arg21Ter	stop_gained	yes	c.61C>T	p.Arg21Ter	stop_gained	yes	yes	yes	yes_m	yes	yes	no	no	no	3	3	2	3	3	3	3	1	yes	yes	yes	yes_m	yes_m	yes	SNV	-
rs74315355_A	chr1:20971132-20971132	single_nucleotide_variant	NM_032409.2	2	c.926G>A	p.Gly309Asp	-	-	rs74315355_A	yes	c.926G>A	p.Gly309Asp	missense_variant	yes	c.926G>A	p.Gly309Asp	missense_variant	yes	c.926G>A	p.Gly309Asp	missense_variant	yes	yes	yes	yes	yes	yes	no	no	no	3	3	3	3	3	3	3	3	yes	yes	yes	yes	yes	yes	SNV	-
rs28940284_A	chr1:20971019-20971019	single_nucleotide_variant	NM_032409.2	2	c.813C>A	p.His271Gln	-	-	rs28940284_A	yes	c.813C>A	p.His271Gln	missense_variant	yes	c.813C>A	p.His271Gln	missense_variant	yes	c.813C>A	p.His271Gln	missense_variant	yes	yes	yes	yes	yes	yes	no	no	no	3	3	3	3	3	3	3	3	yes	yes	yes	yes	yes	yes	SNV	-
rs74315356_A	chr1:20975547-20975547	single_nucleotide_variant	NM_032409.2	2	c.1311G>A	p.Trp437Ter	-	-	rs74315356_A	yes	c.1311G>A	p.Trp437*	stop_gained	yes	c.1311G>A	p.Trp437Ter	stop_gained	yes	c.1311G>A	p.Trp437Ter	stop_gained	yes	yes	yes	yes_m	yes	yes	no	no	no	3	3	2	3	3	3	3	1	yes	yes	yes	yes_m	yes_m	yes	SNV	-
rs74315357_T	chr1:20966445-20966445	single_nucleotide_variant	NM_032409.2	2	c.736C>T	p.Arg246Ter	-	-	rs74315357_T	yes	c.736C>T	p.Arg246*	stop_gained	yes	c.736C>T	p.Arg246Ter	stop_gained	yes	c.736C>T	p.Arg246Ter	stop_gained	yes	yes	yes	yes_m	yes	yes	no	no	no	3	3	2	3	3	3	3	1	yes	yes	yes	yes_m	yes_m	yes	SNV	-
rs28940285_C	chr1:20972133-20972133	single_nucleotide_variant	NM_032409.2	2	c.1040T>C	p.Leu347Pro	-	-	rs28940285_C	yes	c.1040T>C	p.Leu347Pro	missense_variant	yes	c.1040T>C	p.Leu347Pro	missense_variant	yes	c.1040T>C	p.Leu347Pro	missense_variant	yes	yes	yes	yes	yes	yes	no	no	no	3	3	3	3	3	3	3	3	yes	yes	yes	yes	yes	yes	SNV	-
rs74315358_A	chr1:20971042-20971042	single_nucleotide_variant	NM_032409.2	2	c.836G>A	p.Arg279His	-	-	rs74315358_A	yes	c.836G>A	p.Arg279His	missense_variant	yes	c.836G>A	p.Arg279His	missense_variant	yes	c.836G>A	p.Arg279His	missense_variant	yes	yes	yes	yes	yes	yes	no	no	no	3	3	3	3	3	3	3	3	yes	yes	yes	yes	yes	yes	SNV	-
rs74315359_T	chr1:20971144-20971144	single_nucleotide_variant	NM_032409.2	2	c.938C>T	p.Thr313Met	-	-	rs74315359_T	yes	c.938C>T	p.Thr313Met	missense_variant	yes	c.938C>T	p.Thr313Met	missense_variant	yes	c.938C>T	p.Thr313Met	missense_variant	yes	yes	yes	yes	yes	yes	no	no	no	3	3	3	3	3	3	3	3	yes	yes	yes	yes	yes	yes	SNV	-
rs74315360_A	chr1:20964597-20964597	single_nucleotide_variant	NM_032409.2	2	c.650C>A	p.Ala217Asp	-	-	rs74315360_A	yes	c.650C>A	p.Ala217Asp	missense_variant	yes	c.650C>A	p.Ala217Asp	missense_variant	yes	c.650C>A	p.Ala217Asp	missense_variant	yes	yes	yes	yes	yes	yes	no	no	no	3	3	3	3	3	3	3	3	yes	yes	yes	yes	yes	yes	SNV	-
rs45539432_T	chr1:20975602-20975602	single_nucleotide_variant	NM_032409.2	2	c.1366C>T	p.Gln456Ter	-	-	rs45539432_T	yes	c.1366C>T	p.Gln456*	stop_gained	yes	c.1366C>T	p.Gln456Ter	stop_gained	yes	c.1366C>T	p.Gln456Ter	stop_gained	yes	yes	yes	yes_m	yes	yes	no	no	no	3	3	2	3	3	3	3	1	yes	yes	yes	yes_m	yes_m	yes	SNV	-
rs74315361_C	chr1:20975527-20975527	single_nucleotide_variant	NM_032409.2	2	c.1291T>C	p.Tyr431His	-	-	rs74315361_C	yes	c.1291T>C	p.Tyr431His	missense_variant	yes	c.1291T>C	p.Tyr431His	missense_variant	yes	c.1291T>C	p.Tyr431His	missense_variant	yes	yes	yes	yes	yes	yes	no	no	no	3	3	3	3	3	3	3	3	yes	yes	yes	yes	yes	yes	SNV	-
rs119451946_T	chr1:20975070-20975070	single_nucleotide_variant	NM_032409.2	2	c.1196C>T	p.Pro399Leu	-	-	rs119451946_T	yes	c.1196C>T	p.Pro399Leu	missense_variant	yes	c.1196C>T	p.Pro399Leu	missense_variant	yes	c.1196C>T	p.Pro399Leu	missense_variant	yes	yes	yes	yes	yes	yes	no	no	no	3	3	3	3	3	3	3	3	yes	yes	yes	yes	yes	yes	SNV	-
rs121912592_T	chr2:211465360-211465360	single_nucleotide_variant	NM_001875.4	4	c.1631C>T	p.Thr544Met	-	-	rs121912592_T	yes	c.1631C>T	p.Thr544Met	missense_variant	yes	c.1631C>T	p.Thr544Met	missense_variant	yes	c.1631C>T	p.Thr544Met	missense_variant	yes	yes	yes	yes	yes	yes	no	no	no	3	3	3	3	3	3	3	3	yes	yes	yes	yes	yes	yes	SNV	-
rs121912593_T	chr2:211438025-211438025	single_nucleotide_variant	NM_001875.4	4	c.130C>T	p.Gln44Ter	-	-	rs121912593_T	yes	c.130C>T	p.Gln44*	stop_gained	yes	c.130C>T	p.Gln44Ter	stop_gained	yes	c.130C>T	p.Gln44Ter	stop_gained	yes	yes	yes	yes_m	yes	yes	no	no	no	3	3	2	3	3	3	3	1	yes	yes	yes	yes_m	yes_m	yes	SNV	-
rs28940283_G	chr2:211456617-211456617	single_nucleotide_variant	NM_001875.4	4	c.1010A>G	p.His337Arg	-	-	rs28940283_G	yes	c.1010A>G	p.His337Arg	missense_variant	yes	c.1010A>G	p.His337Arg	missense_variant	yes	c.1010A>G	p.His337Arg	missense_variant	yes	yes	yes	yes	yes	yes	no	no	no	3	3	3	3	3	3	3	3	yes	yes	yes	yes	yes	yes	SNV	-
rs121912594_C	chr2:211540486-211540486	single_nucleotide_variant	NM_001875.4	4	c.4196A>C	p.Asn1399Thr	-	-	rs121912594_C	yes	c.4196A>C	p.Asn1399Thr	missense_variant	yes	c.4196A>C	p.Asn1399Thr	missense_variant	yes	c.4196A>C	p.Asn1399Thr	missense_variant	yes	yes	yes	yes	yes	yes	no	no	no	3	3	3	3	3	3	3	3	yes	yes	yes	yes	yes	yes	SNV	-
rs121912595_A	chr2:211504769-211504769	single_nucleotide_variant	NM_001875.4	4	c.2945G>A	p.Gly982Asp	-	-	rs121912595_A	yes	c.2945G>A	p.Gly982Asp	missense_variant	yes	c.2945G>A	p.Gly982Asp	missense_variant	yes	c.2945G>A	p.Gly982Asp	missense_variant	yes	yes	yes	yes	yes	yes	no	no	no	3	3	3	3	3	3	3	3	yes	yes	yes	yes	yes	yes	SNV	-
rs121912596_T	chr2:211473251-211473251	single_nucleotide_variant	NM_001875.4	4	c.2359C>T	p.Arg787Ter	-	-	rs121912596_T	yes	c.2359C>T	p.Arg787*	stop_gained	yes	c.2359C>T	p.Arg787Ter	stop_gained	yes	c.2359C>T	p.Arg787Ter	stop_gained	yes	yes	yes	yes_m	yes	yes	no	no	no	3	3	2	3	3	3	3	1	yes	yes	yes	yes_m	yes_m	yes	SNV	-
rs4402960_T	chr3:185511687-185511687	single_nucleotide_variant	NM_006548.4	4	c.239+29254C>A		-	-	rs4402960_T	yes	c.239+29254C>A	-	intron_variant	yes	c.239+29254C>A	-	intron_variant	yes	c.239+29254C>A	-	intron_variant	yes	yes	yes	yes	yes	yes	no	no	no	3	3	3	3	3	3	3	3	yes	yes	yes	yes	yes	yes	SNV	intronic
rs104893971_A	chr6:31827615-31827615	single_nucleotide_variant	NM_000434.3	3	c.1129G>T	p.Glu377Ter	-	-	rs104893971_A	-	-	-	-	yes	c.1129G>T	p.Glu377Ter	stop_gained	yes	c.1129G>T	p.Glu377Ter	stop_gained	no	yes	yes	no	yes	yes	yes	no	no	2	2	2	2	2	2	1	1	no	no	yes	no	no	yes	SNV	-
rs104893972_C	chr6:31829856-31829856	single_nucleotide_variant	NM_000434.3	3	c.272T>G	p.Leu91Arg	-	-	rs104893972_C	-	-	-	-	yes	c.272T>G	p.Leu91Arg	missense_variant	yes	c.272T>G	p.Leu91Arg	missense_variant	no	yes	yes	no	yes	yes	yes	no	no	2	2	2	2	2	2	1	1	no	no	yes	no	no	yes	SNV	-
rs104893977_T	chr6:31828235-31828235	single_nucleotide_variant	NM_000434.3	3	c.779T>A	p.Phe260Tyr	-	-	rs104893977_T	-	-	-	-	yes	c.779T>A	p.Phe260Tyr	missense_variant	yes	c.779T>A	p.Phe260Tyr	missense_variant	no	yes	yes	no	yes	yes	yes	no	no	2	2	2	2	2	2	1	1	no	no	yes	no	no	yes	SNV	-
rs193922915_G	chr6:31827656-31827656	single_nucleotide_variant	NM_000434.3	3	c.1088T>C	p.Leu363Pro	-	-	rs193922915_G	-	-	-	-	yes	c.1088T>C	p.Leu363Pro	missense_variant	yes	c.1088T>C	p.Leu363Pro	missense_variant	no	yes	yes	no	yes	yes	yes	no	no	2	2	2	2	2	2	1	1	no	no	yes	no	no	yes	SNV	-
rs28940583_T	chr6:31828365-31828365	single_nucleotide_variant	NM_000434.3	3	c.649G>A	p.Val217Met	-	-	rs28940583_T	-	-	-	-	yes	c.649G>A	p.Val217Met	missense_variant	yes	c.649G>A	p.Val217Met	missense_variant	no	yes	yes	no	yes	yes	yes	no	no	2	2	2	2	2	2	1	1	no	no	yes	no	no	yes	SNV	-
rs104893983_T	chr6:31828287-31828287	single_nucleotide_variant	NM_000434.3	3	c.727G>A	p.Gly243Arg	-	-	rs104893983_T	-	-	-	-	yes	c.727G>A	p.Gly243Arg	missense_variant	yes	c.727G>A	p.Gly243Arg	missense_variant	no	yes	yes	no	yes	yes	yes	no	no	2	2	2	2	2	2	1	1	no	no	yes	no	no	yes	SNV	-
rs104893984_T	chr6:31830467-31830467	single_nucleotide_variant	NM_000434.3	3	c.87G>A	p.Trp29Ter	-	-	rs104893984_T	-	-	-	-	yes	c.87G>A	p.Trp29Ter	stop_gained	yes	c.87G>A	p.Trp29Ter	stop_gained	no	yes	yes	no	yes	yes	yes	no	no	2	2	2	2	2	2	1	1	no	no	yes	no	no	yes	SNV	-
rs104893985_A	chr6:31829889-31829889	single_nucleotide_variant	NM_000434.3	3	c.239C>T	p.Pro80Leu	-	-	rs104893985_A	-	-	-	-	yes	c.239C>T	p.Pro80Leu	missense_variant	yes	c.239C>T	p.Pro80Leu	missense_variant	no	yes	yes	no	yes	yes	yes	no	no	2	2	2	2	2	2	1	1	no	no	yes	no	no	yes	SNV	-
rs104893978_G	chr6:31828296-31828296	single_nucleotide_variant	NM_000434.3	3	c.718T>C	p.Trp240Arg	-	-	rs104893978_G	-	-	-	-	yes	c.718T>C	p.Trp240Arg	missense_variant	yes	c.718T>C	p.Trp240Arg	missense_variant	no	yes	yes	no	yes	yes	yes	no	no	2	2	2	2	2	2	1	1	no	no	yes	no	no	yes	SNV	-
rs104893979_A	chr6:31827894-31827894	single_nucleotide_variant	NM_000434.3	3	c.946C>T	p.Pro316Ser	-	-	rs104893979_A	-	-	-	-	yes	c.946C>T	p.Pro316Ser	missense_variant	yes	c.946C>T	p.Pro316Ser	missense_variant	no	yes	yes	no	yes	yes	yes	no	no	2	2	2	2	2	2	1	1	no	no	yes	no	no	yes	SNV	-
rs104893980_G	chr6:31828340-31828340	single_nucleotide_variant	NM_000434.3	3	c.674G>C	p.Arg225Pro	-	-	rs104893980_G	-	-	-	-	yes	c.674G>C	p.Arg225Pro	missense_variant	yes	c.674G>C	p.Arg225Pro	missense_variant	no	yes	yes	no	yes	yes	yes	no	no	2	2	2	2	2	2	1	1	no	no	yes	no	no	yes	SNV	-
rs104893981_A	chr6:31827947-31827947	single_nucleotide_variant	NM_000434.3	3	c.893C>T	p.Ala298Val	-	-	rs104893981_A	-	-	-	-	yes	c.893C>T	p.Ala298Val	missense_variant	yes	c.893C>T	p.Ala298Val	missense_variant	no	yes	yes	no	yes	yes	yes	no	no	2	2	2	2	2	2	1	1	no	no	yes	no	no	yes	SNV	-
rs104893986_T	chr6:31830485-31830485	single_nucleotide_variant	NM_000434.3	3	c.69G>A	p.Trp23Ter	-	-	rs104893986_T	-	-	-	-	yes	c.69G>A	p.Trp23Ter	stop_gained	yes	c.69G>A	p.Trp23Ter	stop_gained	no	yes	yes	no	yes	yes	yes	no	no	2	2	2	2	2	2	1	1	no	no	yes	no	no	yes	SNV	-
rs80338923_T	chr5:148407709-148407709	single_nucleotide_variant	NM_024577.3	3	c.1586G>A	p.Arg529His	-	-	rs80338923_T	yes	c.1586G>A	p.Arg529His	missense_variant	yes	c.1586G>A	p.Arg529His	missense_variant	yes	c.1586G>A	p.Arg529His	missense_variant	yes	yes	yes	yes	yes	yes	no	no	no	3	3	3	3	3	3	3	3	yes	yes	yes	yes	yes	yes	SNV	-
rs80338924_-	chr5:148407547-148407548	deletion	NM_024577.3	3	c.1747_1748delAG	p.Arg583Alafs	-	-	rs80338924_-	yes	c.1747_1748delAG	p.Arg583fs	frameshift_variant	yes	c.1747_1748delAG	p.Arg583AlafsTer4	frameshift_variant	yes	c.1747_1748delAG	p.Arg583AlafsTer4	frameshift_variant	yes	yes	yes	yes_m	yes_m	yes_m	no	no	no	3	3	0	3	3	3	3	1	yes	yes	yes	yes_m	yes_m	yes	del	-
rs80338920_C	chr5:148421182-148421182	single_nucleotide_variant	NM_024577.3	3	c.530-2A>G		-	-	rs80338920_C	yes	c.530-2A>G	-	splice_acceptor_variant&intron_variant	yes	c.530-2A>G	-	splice_acceptor_variant	yes	c.530-2A>G	-	splice_acceptor_variant	yes	yes	yes	yes	yes	yes	yes_m	no	no	3	3	3	3	3	3	3	3	yes	yes	yes	yes	yes	yes	SNV	intronic
rs80338932_C	chr5:148406466-148406466	single_nucleotide_variant	NM_024577.3	3	c.2829T>G	p.Tyr943Ter	-	-	rs80338932_C	yes	c.2829T>G	p.Tyr943*	stop_gained	yes	c.2829T>G	p.Tyr943Ter	stop_gained	yes	c.2829T>G	p.Tyr943Ter	stop_gained	yes	yes	yes	yes_m	yes	yes	no	no	no	3	3	2	3	3	3	3	1	yes	yes	yes	yes_m	yes_m	yes	SNV	-
rs80338933_A	chr5:148406435-148406435	single_nucleotide_variant	NM_024577.3	3	c.2860C>T	p.Arg954Ter	-	-	rs80338933_A	yes	c.2860C>T	p.Arg954*	stop_gained	yes	c.2860C>T	p.Arg954Ter	stop_gained	yes	c.2860C>T	p.Arg954Ter	stop_gained	yes	yes	yes	yes_m	yes	yes	no	no	no	3	3	2	3	3	3	3	1	yes	yes	yes	yes_m	yes_m	yes	SNV	-
rs80338934_A	chr5:148389835-148389835	single_nucleotide_variant	NM_024577.3	3	c.3325C>T	p.Arg1109Ter	-	-	rs80338934_A	yes	c.3325C>T	p.Arg1109*	stop_gained&splice_region_variant	yes	c.3325C>T	p.Arg1109Ter	stop_gained&splice_region_variant	yes	c.3325C>T	p.Arg1109Ter	stop_gained&splice_region_variant	yes	yes	yes	yes_m	yes	yes	yes_m	yes_m	yes_m	3	3	2	3	3	3	3	1	yes	yes	yes	yes_m	yes_m	yes	SNV	-
rs80359890_G	chr5:148422281-148422281	single_nucleotide_variant	NM_024577.3	3	c.505T>C	p.Tyr169His	-	-	rs80359890_G	yes	c.505T>C	p.Tyr169His	missense_variant	yes	c.505T>C	p.Tyr169His	missense_variant	yes	c.505T>C	p.Tyr169His	missense_variant	yes	yes	yes	yes	yes	yes	no	no	no	3	3	3	3	3	3	3	3	yes	yes	yes	yes	yes	yes	SNV	-
rs137853127_A	chr2:200213882-200213882	single_nucleotide_variant	NM_015265.3	3	c.715C>T	p.Arg239Ter	-	-	rs137853127_A	yes	c.715C>T	p.Arg239*	stop_gained	yes	c.715C>T	p.Arg239Ter	stop_gained	yes	c.715C>T	p.Arg239Ter	stop_gained	yes	yes	yes	yes_m	yes	yes	no	no	no	3	3	2	3	3	3	3	1	yes	yes	yes	yes_m	yes_m	yes	SNV	-
rs28940575_T	chr6:18122762-18122762	single_nucleotide_variant	NM_198586.2	2	c.76T>A	p.Cys26Ser	-	-	rs28940575_T	yes	c.76T>A	p.Cys26Ser	missense_variant	yes	c.76T>A	p.Cys26Ser	missense_variant	yes	c.76T>A	p.Cys26Ser	missense_variant	yes	yes	yes	yes	yes	yes	no	no	no	3	3	3	3	3	3	3	3	yes	yes	yes	yes	yes	yes	SNV	-
rs121908291_T	chr4:169799457-169799457	single_nucleotide_variant	NM_001166110.1	1	c.415C>T	p.Pro139Ser	-	-	rs121908291_T	yes	c.415C>T	p.Pro139Ser	missense_variant	yes	c.415C>T	p.Pro139Ser	missense_variant	yes	c.415C>T	p.Pro139Ser	missense_variant	yes	yes	yes	yes	yes	yes	no	no	no	3	3	3	3	3	3	3	3	yes	yes	yes	yes	yes	yes	SNV	-
rs28940576_C	chr6:18122633-18122633	single_nucleotide_variant	NM_198586.2	2	c.205C>G	p.Pro69Ala	-	-	rs28940576_C	yes	c.205C>G	p.Pro69Ala	missense_variant	yes	c.205C>G	p.Pro69Ala	missense_variant	yes	c.205C>G	p.Pro69Ala	missense_variant	yes	yes	yes	yes	yes	yes	no	no	no	3	3	3	3	3	3	3	3	yes	yes	yes	yes	yes	yes	SNV	-
rs587776542_-	chr6:18122369-18122370	deletion	NM_198586.2	2	c.468_469delAG	p.Gly158Argfs	-	-	rs587776542_-	yes	c.468_469delAG	p.Gly158fs	frameshift_variant	yes	c.468_469delAG	p.Gly158ArgfsTer17	frameshift_variant	yes	c.468_469delAG	p.Gly158ArgfsTer17	frameshift_variant	yes	yes	yes	yes_m	yes_m	yes_m	no	no	no	3	3	0	3	3	3	3	1	yes	yes	yes	yes_m	yes_m	yes	del	-
rs121917875_A	chr6:18122045-18122045	single_nucleotide_variant	NM_198586.2	2	c.793C>T	p.Arg265Ter	-	-	rs121917875_A	yes	c.793C>T	p.Arg265*	stop_gained	yes	c.793C>T	p.Arg265Ter	stop_gained	yes	c.793C>T	p.Arg265Ter	stop_gained	yes	yes	yes	yes_m	yes	yes	no	no	no	3	3	2	3	3	3	3	1	yes	yes	yes	yes_m	yes_m	yes	SNV	-
rs121917876_T	chr6:18122245-18122245	single_nucleotide_variant	NM_198586.2	2	c.593T>A	p.Ile198Asn	-	-	rs121917876_T	yes	c.593T>A	p.Ile198Asn	missense_variant	yes	c.593T>A	p.Ile198Asn	missense_variant	yes	c.593T>A	p.Ile198Asn	missense_variant	yes	yes	yes	yes	yes	yes	no	no	no	3	3	3	3	3	3	3	3	yes	yes	yes	yes	yes	yes	SNV	-
rs137852859_G	chr6:18121915-18121915	single_nucleotide_variant	NM_198586.2	2	c.923A>C	p.Asp308Ala	-	-	rs137852859_G	yes	c.923A>C	p.Asp308Ala	missense_variant	yes	c.923A>C	p.Asp308Ala	missense_variant	yes	c.923A>C	p.Asp308Ala	missense_variant	yes	yes	yes	yes	yes	yes	no	no	no	3	3	3	3	3	3	3	3	yes	yes	yes	yes	yes	yes	SNV	-
rs137852901_C	chr4:80905069-80905069	single_nucleotide_variant	NM_058172.5	5	c.1142A>G	p.Tyr381Cys	-	-	rs137852901_C	yes	c.1142A>G	p.Tyr381Cys	missense_variant	yes	c.1142A>G	p.Tyr381Cys	missense_variant	yes	c.1142A>G	p.Tyr381Cys	missense_variant	yes	yes	yes	yes	yes	yes	no	no	no	3	3	3	3	3	3	3	3	yes	yes	yes	yes	yes	yes	SNV	-
rs137852902_T	chr4:80977150-80977150	single_nucleotide_variant	NM_058172.5	5	c.314G>A	p.Gly105Asp	-	-	rs137852902_T	yes	c.314G>A	p.Gly105Asp	missense_variant	yes	c.314G>A	p.Gly105Asp	missense_variant	yes	c.314G>A	p.Gly105Asp	missense_variant	yes	yes	yes	yes	yes	yes	no	no	no	3	3	3	3	3	3	3	3	yes	yes	yes	yes	yes	yes	SNV	-
rs137852903_C	chr4:80929730-80929730	single_nucleotide_variant	NM_058172.5	5	c.986T>G	p.Leu329Arg	-	-	rs137852903_C	yes	c.986T>G	p.Leu329Arg	missense_variant	yes	c.986T>G	p.Leu329Arg	missense_variant	yes	c.986T>G	p.Leu329Arg	missense_variant	yes	yes	yes	yes	yes	yes	no	no	no	3	3	3	3	3	3	3	3	yes	yes	yes	yes	yes	yes	SNV	-
rs137852904_A	chr4:80957165-80957165	single_nucleotide_variant	NM_058172.5	5	c.658G>T	p.Glu220Ter	-	-	rs137852904_A	yes	c.658G>T	p.Glu220*	stop_gained	yes	c.658G>T	p.Glu220Ter	stop_gained	yes	c.658G>T	p.Glu220Ter	stop_gained	yes	yes	yes	yes_m	yes	yes	no	no	no	3	3	2	3	3	3	3	1	yes	yes	yes	yes_m	yes_m	yes	SNV	-
rs137852905_G	chr4:80975496-80975496	single_nucleotide_variant	NM_058172.5	5	c.566T>C	p.Ile189Thr	-	-	rs137852905_G	yes	c.566T>C	p.Ile189Thr	missense_variant	yes	c.566T>C	p.Ile189Thr	missense_variant	yes	c.566T>C	p.Ile189Thr	missense_variant	yes	yes	yes	yes	yes	yes	no	no	no	3	3	3	3	3	3	3	3	yes	yes	yes	yes	yes	yes	SNV	-
rs312262690_G	chr4:80905986-80905986	duplication	NM_058172.5	5	c.1073dupC	p.Ala359Cysfs	-	-	rs312262690_G	yes	c.1073dupC	p.Ala359fs	frameshift_variant	yes	c.1073dupC	p.Ala359CysfsTer13	frameshift_variant	yes	c.1073dupC	p.Ala359CysfsTer13	frameshift_variant	yes	yes	yes	yes_m	yes_m	yes_m	no	no	no	3	3	0	3	3	3	3	1	yes	yes	yes	yes_m	yes_m	yes	dup	-
rs794726659_T	chr5:138362489-138362489	single_nucleotide_variant	NM_022464.4	4	c.645+1G>A		-	-	rs794726659_T	yes	c.645+1G>A	-	splice_donor_variant&intron_variant	yes	c.645+1G>A	-	splice_donor_variant	yes	c.645+1G>A	-	splice_donor_variant	yes	yes	yes	yes	yes	yes	yes_m	no	no	3	3	3	3	3	3	3	3	yes	yes	yes	yes	yes	yes	SNV	intronic
rs548535414_G	chr5:138362488-138362488	single_nucleotide_variant	NM_022464.4	4	c.645+2T>C		-	-	rs548535414_G	yes	c.645+2T>C	-	splice_donor_variant&intron_variant	yes	c.645+2T>C	-	splice_donor_variant	yes	c.645+2T>C	-	splice_donor_variant	yes	yes	yes	yes	yes	yes	yes_m	no	no	3	3	3	3	3	3	3	3	yes	yes	yes	yes	yes	yes	SNV	intronic
rs119456965_A	chr5:138386649-138386649	single_nucleotide_variant	NM_001037633.1	1	c.331C>T	p.Arg111Ter	-	-	rs119456965_A	yes	c.331C>T	p.Arg111*	stop_gained	yes	c.331C>T	p.Arg111Ter	stop_gained	yes	c.331C>T	p.Arg111Ter	stop_gained	yes	yes	yes	yes_m	yes	yes	no	no	no	3	3	2	3	3	3	3	1	yes	yes	yes	yes_m	yes_m	yes	SNV	-
rs777752978_T	chr5:138286859-138286859	single_nucleotide_variant	NM_022464.4	4	c.865_1029del		-	-	rs777752978_T	yes	c.1029+1G>A	-	splice_donor_variant&intron_variant	yes	c.1029+1G>A	-	splice_donor_variant	yes	c.1029+1G>A	-	splice_donor_variant	no	no	no	yes	yes	yes	yes_m	no	no	0	0	3	3	3	3	3	3	yes	yes	yes	yes	yes	yes	del	-
rs119456966_A	chr5:138282880-138282880	single_nucleotide_variant	NM_001037633.1	1	c.1312C>T	p.Gln438Ter	-	-	rs119456966_A	yes	c.1312C>T	p.Gln438*	stop_gained	yes	c.1312C>T	p.Gln438Ter	stop_gained	yes	c.1312C>T	p.Gln438Ter	stop_gained	yes	yes	yes	yes_m	yes	yes	no	no	no	3	3	2	3	3	3	3	1	yes	yes	yes	yes_m	yes_m	yes	SNV	-
rs119456967_G	chr5:138282822-138282822	single_nucleotide_variant	NM_001037633.1	1	c.1370T>C	p.Leu457Pro	-	-	rs119456967_G	yes	c.1370T>C	p.Leu457Pro	missense_variant	yes	c.1370T>C	p.Leu457Pro	missense_variant	yes	c.1370T>C	p.Leu457Pro	missense_variant	yes	yes	yes	yes	yes	yes	no	no	no	3	3	3	3	3	3	3	3	yes	yes	yes	yes	yes	yes	SNV	-
rs119456959_-	chr3:132400921-132400923	deletion	NM_153240.4	4	c.3824_3826delGAG	p.Gly1275del	-	-	rs119456959_-	yes	c.3824_3826delGAG	p.Gly1275del	disruptive_inframe_deletion	yes	c.3824_3826delGAG	p.Gly1275del	inframe_deletion	yes	c.3824_3826delGAG	p.Gly1275del	inframe_deletion	yes	yes	yes	yes	yes	yes	no	no	no	3	3	3	3	3	3	3	3	yes	yes	yes	yes	yes	yes	del	-
rs119456960_G	chr3:132432009-132432009	single_nucleotide_variant	NM_153240.4	4	c.1079G>C	p.Ser360Thr	-	-	rs119456960_G	yes	c.1079G>C	p.Ser360Thr	missense_variant	yes	c.1079G>C	p.Ser360Thr	missense_variant	yes	c.1079G>C	p.Ser360Thr	missense_variant	yes	yes	yes	yes	yes	yes	no	no	no	3	3	3	3	3	3	3	3	yes	yes	yes	yes	yes	yes	SNV	-
rs119456961_A	chr3:132423185-132423185	single_nucleotide_variant	NM_153240.4	4	c.1381G>T	p.Glu461Ter	-	-	rs119456961_A	yes	c.1381G>T	p.Glu461*	stop_gained	yes	c.1381G>T	p.Glu461Ter	stop_gained	yes	c.1381G>T	p.Glu461Ter	stop_gained	yes	yes	yes	yes_m	yes	yes	no	no	no	3	3	2	3	3	3	3	1	yes	yes	yes	yes_m	yes_m	yes	SNV	-
rs119456962_A	chr3:132419192-132419192	single_nucleotide_variant	NM_153240.4	4	c.1729C>T	p.Arg577Ter	-	-	rs119456962_A	yes	c.1729C>T	p.Arg577*	stop_gained	yes	c.1729C>T	p.Arg577Ter	stop_gained	yes	c.1729C>T	p.Arg577Ter	stop_gained	yes	yes	yes	yes_m	yes	yes	no	no	no	3	3	2	3	3	3	3	1	yes	yes	yes	yes_m	yes_m	yes	SNV	-
rs119456963_T	chr3:132407701-132407701	single_nucleotide_variant	NM_153240.4	4	c.2918G>A	p.Arg973Gln	-	-	rs119456963_T	yes	c.2918G>A	p.Arg973Gln	missense_variant	yes	c.2918G>A	p.Arg973Gln	missense_variant	yes	c.2918G>A	p.Arg973Gln	missense_variant	yes	yes	yes	yes	yes	yes	no	no	no	3	3	3	3	3	3	3	3	yes	yes	yes	yes	yes	yes	SNV	-
rs119456964_A	chr3:132403628-132403628	single_nucleotide_variant	NM_153240.4	4	c.3340C>T	p.Gln1114Ter	-	-	rs119456964_A	yes	c.3340C>T	p.Gln1114*	stop_gained	yes	c.3340C>T	p.Gln1114Ter	stop_gained	yes	c.3340C>T	p.Gln1114Ter	stop_gained	yes	yes	yes	yes_m	yes	yes	no	no	no	3	3	2	3	3	3	3	1	yes	yes	yes	yes_m	yes_m	yes	SNV	-
rs267606916_A	chr3:132415642-132415642	single_nucleotide_variant	NM_153240.4	4	c.2104C>T	p.Arg702Ter	-	-	rs267606916_A	yes	c.2104C>T	p.Arg702*	stop_gained	yes	c.2104C>T	p.Arg702Ter	stop_gained	yes	c.2104C>T	p.Arg702Ter	stop_gained	yes	yes	yes	yes_m	yes	yes	no	no	no	3	3	2	3	3	3	3	1	yes	yes	yes	yes_m	yes_m	yes	SNV	-
rs119455951_T	chr1:170508656-170508656	single_nucleotide_variant	NM_152281.2	2	c.442G>T	p.Glu148Ter	-	-	rs119455951_T	yes	c.442G>T	p.Glu148*	stop_gained	yes	c.442G>T	p.Glu148Ter	stop_gained	yes	c.442G>T	p.Glu148Ter	stop_gained	yes	yes	yes	yes_m	yes	yes	no	no	no	3	3	2	3	3	3	3	1	yes	yes	yes	yes_m	yes_m	yes	SNV	-
rs119455952_T	chr1:170521277-170521277	single_nucleotide_variant	NM_152281.2	2	c.859C>T	p.Arg287Ter	-	-	rs119455952_T	yes	c.859C>T	p.Arg287*	stop_gained	yes	c.859C>T	p.Arg287Ter	stop_gained	yes	c.859C>T	p.Arg287Ter	stop_gained	yes	yes	yes	yes_m	yes	yes	no	no	no	3	3	2	3	3	3	3	1	yes	yes	yes	yes_m	yes_m	yes	SNV	-
rs775324176_-	chr3:4490942-4490945	deletion	NM_182760.3	3	c.519+5_519+8delGTAA		-	-	rs775324176_-	yes	c.519+5_519+8delGTAA	-	splice_region_variant&intron_variant	yes	c.519+5_519+8delGTAA	-	splice_region_variant&intron_variant	yes	c.519+5_519+8delGTAA	-	splice_region_variant&intron_variant	yes	yes	yes	yes	yes	yes	yes_m	yes_m	yes_m	3	3	3	3	3	3	3	3	yes	yes	yes	yes	yes	yes	del	intronic
rs137852845_A	chr3:4418049-4418049	single_nucleotide_variant	NM_182760.3	3	c.979C>T	p.Arg327Ter	-	-	rs137852845_A	yes	c.979C>T	p.Arg327*	stop_gained	yes	c.979C>T	p.Arg327Ter	stop_gained	yes	c.979C>T	p.Arg327Ter	stop_gained	yes	yes	yes	yes_m	yes	yes	no	no	no	3	3	2	3	3	3	3	1	yes	yes	yes	yes_m	yes_m	yes	SNV	-
rs137852844_T	chr3:4403877-4403877	single_nucleotide_variant	NM_182760.3	3	c.1076C>A	p.Ser359Ter	-	-	rs137852844_T	yes	c.1076C>A	p.Ser359*	stop_gained	yes	c.1076C>A	p.Ser359Ter	stop_gained	yes	c.1076C>A	p.Ser359Ter	stop_gained	yes	yes	yes	yes_m	yes	yes	no	no	no	3	3	2	3	3	3	3	1	yes	yes	yes	yes_m	yes_m	yes	SNV	-
rs137852846_A	chr3:4403908-4403908	single_nucleotide_variant	NM_182760.3	3	c.1045C>T	p.Arg349Trp	-	-	rs137852846_A	yes	c.1045C>T	p.Arg349Trp	missense_variant	yes	c.1045C>T	p.Arg349Trp	missense_variant	yes	c.1045C>T	p.Arg349Trp	missense_variant	yes	yes	yes	yes	yes	yes	no	no	no	3	3	3	3	3	3	3	3	yes	yes	yes	yes	yes	yes	SNV	-
rs137852847_T	chr3:4403907-4403907	single_nucleotide_variant	NM_182760.3	3	c.1046G>A	p.Arg349Gln	-	-	rs137852847_T	yes	c.1046G>A	p.Arg349Gln	missense_variant	yes	c.1046G>A	p.Arg349Gln	missense_variant	yes	c.1046G>A	p.Arg349Gln	missense_variant	yes	yes	yes	yes	yes	yes	no	no	no	3	3	3	3	3	3	3	3	yes	yes	yes	yes	yes	yes	SNV	-
rs137852848_G	chr3:4418022-4418022	single_nucleotide_variant	NM_182760.3	3	c.1006T>C	p.Cys336Arg	-	-	rs137852848_G	yes	c.1006T>C	p.Cys336Arg	missense_variant	yes	c.1006T>C	p.Cys336Arg	missense_variant	yes	c.1006T>C	p.Cys336Arg	missense_variant	yes	yes	yes	yes	yes	yes	no	no	no	3	3	3	3	3	3	3	3	yes	yes	yes	yes	yes	yes	SNV	-
rs137852849_A	chr3:4458816-4458816	single_nucleotide_variant	NM_182760.3	3	c.836C>T	p.Ala279Val	-	-	rs137852849_A	yes	c.836C>T	p.Ala279Val	missense_variant	yes	c.836C>T	p.Ala279Val	missense_variant	yes	c.836C>T	p.Ala279Val	missense_variant	yes	yes	yes	yes	yes	yes	no	no	no	3	3	3	3	3	3	3	3	yes	yes	yes	yes	yes	yes	SNV	-
rs770241913_-	chr3:4459758-4459758	deletion	NM_182760.3	3	c.661delG	p.Ala221Glnfs	-	-	rs770241913_-	yes	c.661delG	p.Ala221fs	frameshift_variant	yes	c.661delG	p.Ala221GlnfsTer47	frameshift_variant	yes	c.661delG	p.Ala221GlnfsTer47	frameshift_variant	yes	yes	yes	yes_m	yes_m	yes_m	no	no	no	3	3	0	3	3	3	3	1	yes	yes	yes	yes_m	yes_m	yes	del	-
rs137852850_G	chr3:4491006-4491006	single_nucleotide_variant	NM_182760.3	3	c.463T>C	p.Ser155Pro	-	-	rs137852850_G	yes	c.463T>C	p.Ser155Pro	missense_variant	yes	c.463T>C	p.Ser155Pro	missense_variant	yes	c.463T>C	p.Ser155Pro	missense_variant	yes	yes	yes	yes	yes	yes	no	no	no	3	3	3	3	3	3	3	3	yes	yes	yes	yes	yes	yes	SNV	-
rs137852851_C	chr3:4508928-4508928	single_nucleotide_variant	NM_182760.3	3	c.2T>G	p.Met1Arg	-	-	rs137852851_C	yes	c.2T>G	p.Met1?	start_lost	yes	c.2T>G	p.Met1?	start_lost	yes	c.2T>G	p.Met1?	start_lost	yes	yes	yes	yes_m	yes_m	yes_m	no	no	no	3	3	0	3	3	3	3	3	yes	yes	yes	yes	yes	yes	SNV	-
rs137852852_A	chr3:4403920-4403920	single_nucleotide_variant	NM_182760.3	3	c.1033C>T	p.Arg345Cys	-	-	rs137852852_A	yes	c.1033C>T	p.Arg345Cys	missense_variant	yes	c.1033C>T	p.Arg345Cys	missense_variant	yes	c.1033C>T	p.Arg345Cys	missense_variant	yes	yes	yes	yes	yes	yes	no	no	no	3	3	3	3	3	3	3	3	yes	yes	yes	yes	yes	yes	SNV	-
rs137852853_G	chr3:4403911-4403911	single_nucleotide_variant	NM_182760.3	3	c.1042G>C	p.Ala348Pro	-	-	rs137852853_G	yes	c.1042G>C	p.Ala348Pro	missense_variant	yes	c.1042G>C	p.Ala348Pro	missense_variant	yes	c.1042G>C	p.Ala348Pro	missense_variant	yes	yes	yes	yes	yes	yes	no	no	no	3	3	3	3	3	3	3	3	yes	yes	yes	yes	yes	yes	SNV	-
rs137852854_T	chr3:4459766-4459766	single_nucleotide_variant	NM_182760.3	3	c.653G>A	p.Cys218Tyr	-	-	rs137852854_T	yes	c.653G>A	p.Cys218Tyr	missense_variant	yes	c.653G>A	p.Cys218Tyr	missense_variant	yes	c.653G>A	p.Cys218Tyr	missense_variant	yes	yes	yes	yes	yes	yes	no	no	no	3	3	3	3	3	3	3	3	yes	yes	yes	yes	yes	yes	SNV	-
rs137852855_C	chr3:4508929-4508929	single_nucleotide_variant	NM_182760.3	3	c.1A>G	p.Met1Val	-	-	rs137852855_C	yes	c.1A>G	p.Met1?	start_lost	yes	c.1A>G	p.Met1?	start_lost	yes	c.1A>G	p.Met1?	start_lost	yes	yes	yes	yes_m	yes_m	yes_m	no	no	no	3	3	0	3	3	3	3	3	yes	yes	yes	yes	yes	yes	SNV	-
rs397515342_T	chr3:81692142-81692142	single_nucleotide_variant	NM_000158.3	3	c.783-1G>A		-	-	rs397515342_T	yes	c.783-1G>A	-	splice_acceptor_variant&intron_variant	yes	c.783-1G>A	-	splice_acceptor_variant	yes	c.783-1G>A	-	splice_acceptor_variant	yes	yes	yes	yes	yes	yes	yes_m	no	no	3	3	3	3	3	3	3	3	yes	yes	yes	yes	yes	yes	SNV	intronic
rs80338671_G	chr3:81691938-81691938	single_nucleotide_variant	NM_000158.3	3	c.986A>C	p.Tyr329Ser	-	-	rs80338671_G	yes	c.986A>C	p.Tyr329Ser	missense_variant	yes	c.986A>C	p.Tyr329Ser	missense_variant	yes	c.986A>C	p.Tyr329Ser	missense_variant	yes	yes	yes	yes	yes	yes	no	no	no	3	3	3	3	3	3	3	3	yes	yes	yes	yes	yes	yes	SNV	-
rs137852886_G	chr3:81698027-81698027	single_nucleotide_variant	NM_000158.3	3	c.671T>C	p.Leu224Pro	-	-	rs137852886_G	yes	c.671T>C	p.Leu224Pro	missense_variant	yes	c.671T>C	p.Leu224Pro	missense_variant	yes	c.671T>C	p.Leu224Pro	missense_variant	yes	yes	yes	yes	yes	yes	no	no	no	3	3	3	3	3	3	3	3	yes	yes	yes	yes	yes	yes	SNV	-
rs80338672_A	chr3:81627151-81627151	single_nucleotide_variant	NM_000158.3	3	c.1543C>T	p.Arg515Cys	-	-	rs80338672_A	yes	c.1543C>T	p.Arg515Cys	missense_variant	yes	c.1543C>T	p.Arg515Cys	missense_variant	yes	c.1543C>T	p.Arg515Cys	missense_variant	yes	yes	yes	yes	yes	yes	no	no	no	3	3	3	3	3	3	3	3	yes	yes	yes	yes	yes	yes	SNV	-
rs137852887_T	chr3:81695554-81695554	single_nucleotide_variant	NM_000158.3	3	c.771T>A	p.Phe257Leu	-	-	rs137852887_T	yes	c.771T>A	p.Phe257Leu	missense_variant	yes	c.771T>A	p.Phe257Leu	missense_variant	yes	c.771T>A	p.Phe257Leu	missense_variant	yes	yes	yes	yes	yes	yes	no	no	no	3	3	3	3	3	3	3	3	yes	yes	yes	yes	yes	yes	SNV	-
rs137852888_A	chr3:81627124-81627124	single_nucleotide_variant	NM_000158.3	3	c.1570C>T	p.Arg524Ter	-	-	rs137852888_A	yes	c.1570C>T	p.Arg524*	stop_gained	yes	c.1570C>T	p.Arg524Ter	stop_gained	yes	c.1570C>T	p.Arg524Ter	stop_gained	yes	yes	yes	yes_m	yes	yes	no	no	no	3	3	2	3	3	3	3	1	yes	yes	yes	yes_m	yes_m	yes	SNV	-
rs80338673_T	chr3:81627123-81627123	single_nucleotide_variant	NM_000158.3	3	c.1571G>A	p.Arg524Gln	-	-	rs80338673_T	yes	c.1571G>A	p.Arg524Gln	missense_variant	yes	c.1571G>A	p.Arg524Gln	missense_variant	yes	c.1571G>A	p.Arg524Gln	missense_variant	yes	yes	yes	yes	yes	yes	no	no	no	3	3	3	3	3	3	3	3	yes	yes	yes	yes	yes	yes	SNV	-
rs397515343_T	chr3:81810525-81810525	single_nucleotide_variant	NM_000158.3	3	c.143+1G>A		-	-	rs397515343_T	yes	c.143+1G>A	-	splice_donor_variant&intron_variant	yes	c.143+1G>A	-	splice_donor_variant	yes	c.143+1G>A	-	splice_donor_variant	yes	yes	yes	yes	yes	yes	yes_m	no	no	3	3	3	3	3	3	3	3	yes	yes	yes	yes	yes	yes	SNV	intronic
rs137852889_C	chr3:81586231-81586231	single_nucleotide_variant	NM_000158.3	3	c.1634A>G	p.His545Arg	-	-	rs137852889_C	yes	c.1634A>G	p.His545Arg	missense_variant	yes	c.1634A>G	p.His545Arg	missense_variant	yes	c.1634A>G	p.His545Arg	missense_variant	yes	yes	yes	yes	yes	yes	no	no	no	3	3	3	3	3	3	3	3	yes	yes	yes	yes	yes	yes	SNV	-
rs137852890_A	chr3:81586091-81586091	single_nucleotide_variant	NM_000158.3	3	c.1774G>T	p.Glu592Ter	-	-	rs137852890_A	yes	c.1774G>T	p.Glu592*	stop_gained	yes	c.1774G>T	p.Glu592Ter	stop_gained	yes	c.1774G>T	p.Glu592Ter	stop_gained	yes	yes	yes	yes_m	yes	yes	no	no	no	3	3	2	3	3	3	3	1	yes	yes	yes	yes_m	yes_m	yes	SNV	-
rs137852891_C	chr3:81584397-81584397	single_nucleotide_variant	NM_000158.3	3	c.1883A>G	p.His628Arg	-	-	rs137852891_C	yes	c.1883A>G	p.His628Arg	missense_variant	yes	c.1883A>G	p.His628Arg	missense_variant	yes	c.1883A>G	p.His628Arg	missense_variant	yes	yes	yes	yes	yes	yes	no	no	no	3	3	3	3	3	3	3	3	yes	yes	yes	yes	yes	yes	SNV	-
rs137852892_G	chr3:81695617-81695617	single_nucleotide_variant	NM_000158.3	3	c.708G>C	p.Gln236His	-	-	rs137852892_G	yes	c.708G>C	p.Gln236His	missense_variant	yes	c.708G>C	p.Gln236His	missense_variant	yes	c.708G>C	p.Gln236His	missense_variant	yes	yes	yes	yes	yes	yes	no	no	no	3	3	3	3	3	3	3	3	yes	yes	yes	yes	yes	yes	SNV	-
rs137852893_A	chr3:81692140-81692140	single_nucleotide_variant	NM_000158.3	3	c.784C>T	p.Arg262Cys	-	-	rs137852893_A	yes	c.784C>T	p.Arg262Cys	missense_variant&splice_region_variant	yes	c.784C>T	p.Arg262Cys	missense_variant&splice_region_variant	yes	c.784C>T	p.Arg262Cys	missense_variant&splice_region_variant	yes	yes	yes	yes	yes	yes	yes_m	yes_m	yes_m	3	3	3	3	3	3	3	3	yes	yes	yes	yes	yes	yes	SNV	-
rs397515344_G	chr3:81698002-81698002	single_nucleotide_variant	NM_000158.3	3	c.691+5G>C		-	-	rs397515344_G	yes	c.691+5G>C	-	splice_region_variant&intron_variant	yes	c.691+5G>C	-	splice_region_variant&intron_variant	yes	c.691+5G>C	-	splice_region_variant&intron_variant	yes	yes	yes	yes	yes	yes	yes_m	yes_m	yes_m	3	3	3	3	3	3	3	3	yes	yes	yes	yes	yes	yes	SNV	intronic
rs137852894_T	chr3:81586222-81586222	single_nucleotide_variant	NM_000158.3	3	c.1643G>A	p.Trp548Ter	-	-	rs137852894_T	yes	c.1643G>A	p.Trp548*	stop_gained	yes	c.1643G>A	p.Trp548Ter	stop_gained	yes	c.1643G>A	p.Trp548Ter	stop_gained	yes	yes	yes	yes_m	yes	yes	no	no	no	3	3	2	3	3	3	3	1	yes	yes	yes	yes_m	yes_m	yes	SNV	-
rs120074156_T	chr4:79403116-79403116	single_nucleotide_variant	NM_025074.6	6	c.8602C>T	p.Gln2868Ter	-	-	rs120074156_T	yes	c.8602C>T	p.Gln2868*	stop_gained&splice_region_variant	yes	c.8602C>T	p.Gln2868Ter	stop_gained&splice_region_variant	yes	c.8602C>T	p.Gln2868Ter	stop_gained&splice_region_variant	yes	yes	yes	yes_m	yes	yes	yes_m	yes_m	yes_m	3	3	2	3	3	3	3	1	yes	yes	yes	yes_m	yes_m	yes	SNV	-
rs120074157_T	chr4:79418013-79418013	single_nucleotide_variant	NM_025074.6	6	c.9013C>T	p.Gln3005Ter	-	-	rs120074157_T	yes	c.9013C>T	p.Gln3005*	stop_gained	yes	c.9013C>T	p.Gln3005Ter	stop_gained	yes	c.9013C>T	p.Gln3005Ter	stop_gained	yes	yes	yes	yes_m	yes	yes	no	no	no	3	3	2	3	3	3	3	1	yes	yes	yes	yes_m	yes_m	yes	SNV	-
rs120074158_T	chr4:79308679-79308679	single_nucleotide_variant	NM_025074.6	6	c.3799C>T	p.Gln1267Ter	-	-	rs120074158_T	yes	c.3799C>T	p.Gln1267*	stop_gained	yes	c.3799C>T	p.Gln1267Ter	stop_gained	yes	c.3799C>T	p.Gln1267Ter	stop_gained	yes	yes	yes	yes_m	yes	yes	no	no	no	3	3	2	3	3	3	3	1	yes	yes	yes	yes_m	yes_m	yes	SNV	-
rs120074159_G	chr4:79328958-79328958	single_nucleotide_variant	NM_025074.6	6	c.4271C>G	p.Ser1424Ter	-	-	rs120074159_G	yes	c.4271C>G	p.Ser1424*	stop_gained	yes	c.4271C>G	p.Ser1424Ter	stop_gained	yes	c.4271C>G	p.Ser1424Ter	stop_gained	yes	yes	yes	yes_m	yes	yes	no	no	no	3	3	2	3	3	3	3	1	yes	yes	yes	yes_m	yes_m	yes	SNV	-
rs730882178_-	chr4:79360108-79360113	deletion	NM_025074.6	6	c.5419_5424delTTCTCT	p.Phe1807_Ser1808del	-	-	rs730882178_-	yes	c.5419_5424delTTCTCT	p.Phe1807_Ser1808del	inframe_deletion	yes	c.5419_5424delTTCTCT	p.Phe1807_Ser1808del	inframe_deletion	yes	c.5419_5424delTTCTCT	p.Phe1807_Ser1808del	inframe_deletion	yes	yes	yes	yes	yes	yes	no	no	no	3	3	3	3	3	3	3	3	yes	yes	yes	yes	yes	yes	del	-
rs730882180_T	chr4:79393485-79393485	single_nucleotide_variant	NM_025074.6	6	c.7522+1G>T		-	-	rs730882180_T	yes	c.7522+1G>T	-	splice_donor_variant&intron_variant	yes	c.7522+1G>T	-	splice_donor_variant	yes	c.7522+1G>T	-	splice_donor_variant	yes	yes	yes	yes	yes	yes	yes_m	no	no	3	3	3	3	3	3	3	3	yes	yes	yes	yes	yes	yes	SNV	intronic
rs730882179_GG	chr4:79385671-79385672	duplication	NM_025074.6	6	c.6963_6964dupGG	p.Val2322Glyfs	-	-	rs730882179_GG	yes	c.6963_6964dupGG	p.Val2322fs	frameshift_variant	yes	c.6963_6964dupGG	p.Val2322GlyfsTer6	frameshift_variant	yes	c.6963_6964dupGG	p.Val2322GlyfsTer6	frameshift_variant	yes	yes	yes	yes_m	yes_m	yes_m	no	no	no	3	3	0	3	3	3	3	1	yes	yes	yes	yes_m	yes_m	yes	dup	-
rs75267011_A	chr2:97427443-97427443	single_nucleotide_variant	NM_020184.3	3	c.707G>A	p.Arg236Gln	-	-	rs75267011_A	yes	c.707G>A	p.Arg236Gln	missense_variant	yes	c.707G>A	p.Arg236Gln	missense_variant	yes	c.707G>A	p.Arg236Gln	missense_variant	yes	yes	yes	yes	yes	yes	no	no	no	3	3	3	3	3	3	3	3	yes	yes	yes	yes	yes	yes	SNV	-
rs74552543_C	chr2:97427707-97427707	single_nucleotide_variant	NM_020184.3	3	c.971T>C	p.Leu324Pro	-	-	rs74552543_C	yes	c.971T>C	p.Leu324Pro	missense_variant	yes	c.971T>C	p.Leu324Pro	missense_variant	yes	c.971T>C	p.Leu324Pro	missense_variant	yes	yes	yes	yes	yes	yes	no	no	no	3	3	3	3	3	3	3	3	yes	yes	yes	yes	yes	yes	SNV	-
rs80100937_T	chr2:97464802-97464802	single_nucleotide_variant	NM_020184.3	3	c.1690C>T	p.Gln564Ter	-	-	rs80100937_T	yes	c.1690C>T	p.Gln564*	stop_gained	yes	c.1690C>T	p.Gln564Ter	stop_gained	yes	c.1690C>T	p.Gln564Ter	stop_gained	yes	yes	yes	yes_m	yes	yes	no	no	no	3	3	2	3	3	3	3	1	yes	yes	yes	yes_m	yes_m	yes	SNV	-
rs79424354_A	chr2:97427335-97427335	single_nucleotide_variant	NM_020184.3	3	c.599C>A	p.Ser200Tyr	-	-	rs79424354_A	yes	c.599C>A	p.Ser200Tyr	missense_variant	yes	c.599C>A	p.Ser200Tyr	missense_variant	yes	c.599C>A	p.Ser200Tyr	missense_variant	yes	yes	yes	yes	yes	yes	no	no	no	3	3	3	3	3	3	3	3	yes	yes	yes	yes	yes	yes	SNV	-
rs75559353_T	chr2:97475075-97475075	single_nucleotide_variant	NM_020184.3	3	c.2149C>T	p.Gln717Ter	-	-	rs75559353_T	yes	c.2149C>T	p.Gln717*	stop_gained	yes	c.2149C>T	p.Gln717Ter	stop_gained	yes	c.2149C>T	p.Gln717Ter	stop_gained	yes	yes	yes	yes_m	yes	yes	no	no	no	3	3	2	3	3	3	3	1	yes	yes	yes	yes_m	yes_m	yes	SNV	-
rs28940268_T	chr2:215851287-215851287	single_nucleotide_variant	NM_173076.2	2	c.4142G>A	p.Gly1381Glu	-	-	rs28940268_T	yes	c.4142G>A	p.Gly1381Glu	missense_variant	yes	c.4142G>A	p.Gly1381Glu	missense_variant	yes	c.4142G>A	p.Gly1381Glu	missense_variant	yes	yes	yes	yes	yes	yes	no	no	no	3	3	3	3	3	3	3	3	yes	yes	yes	yes	yes	yes	SNV	-
rs28940269_C	chr2:215851290-215851290	single_nucleotide_variant	NM_173076.2	2	c.4139A>G	p.Asn1380Ser	-	-	rs28940269_C	yes	c.4139A>G	p.Asn1380Ser	missense_variant	yes	c.4139A>G	p.Asn1380Ser	missense_variant	yes	c.4139A>G	p.Asn1380Ser	missense_variant	yes	yes	yes	yes	yes	yes	no	no	no	3	3	3	3	3	3	3	3	yes	yes	yes	yes	yes	yes	SNV	-
rs28940568_T	chr2:215843554-215843554	single_nucleotide_variant	NM_173076.2	2	c.4951G>A	p.Gly1651Ser	-	-	rs28940568_T	yes	c.4951G>A	p.Gly1651Ser	missense_variant	yes	c.4951G>A	p.Gly1651Ser	missense_variant	yes	c.4951G>A	p.Gly1651Ser	missense_variant	yes	yes	yes	yes	yes	yes	no	no	no	3	3	3	3	3	3	3	3	yes	yes	yes	yes	yes	yes	SNV	-
rs28940270_T	chr2:215846949-215846949	single_nucleotide_variant	NM_173076.2	2	c.4541G>A	p.Arg1514His	-	-	rs28940270_T	yes	c.4541G>A	p.Arg1514His	missense_variant	yes	c.4541G>A	p.Arg1514His	missense_variant	yes	c.4541G>A	p.Arg1514His	missense_variant	yes	yes	yes	yes	yes	yes	no	no	no	3	3	3	3	3	3	3	3	yes	yes	yes	yes	yes	yes	SNV	-
rs28940271_T	chr2:215845332-215845332	single_nucleotide_variant	NM_173076.2	2	c.4615G>A	p.Glu1539Lys	-	-	rs28940271_T	yes	c.4615G>A	p.Glu1539Lys	missense_variant	yes	c.4615G>A	p.Glu1539Lys	missense_variant	yes	c.4615G>A	p.Glu1539Lys	missense_variant	yes	yes	yes	yes	yes	yes	no	no	no	3	3	3	3	3	3	3	3	yes	yes	yes	yes	yes	yes	SNV	-
rs387906284_-	chr2:215809745-215809745	deletion	NM_173076.2	2	c.7323delC	p.Val2442Serfs	-	-	rs387906284_-	yes	c.7323delC	p.Val2442fs	frameshift_variant	yes	c.7323delC	p.Val2442SerfsTer22	frameshift_variant	yes	c.7323delC	p.Val2442SerfsTer22	frameshift_variant	yes	yes	yes	yes_m	yes_m	yes_m	no	no	no	3	3	0	3	3	3	3	1	yes	yes	yes	yes_m	yes_m	yes	del	-
rs387906285_-	chr2:215843156-215843156	deletion	NM_173076.2	2	c.5012delA	p.Asn1671Ilefs	-	-	rs387906285_-	yes	c.5012delA	p.Asn1671fs	frameshift_variant	yes	c.5012delA	p.Asn1671IlefsTer4	frameshift_variant	yes	c.5012delA	p.Asn1671IlefsTer4	frameshift_variant	yes	yes	yes	yes_m	yes_m	yes_m	no	no	no	3	3	0	3	3	3	3	1	yes	yes	yes	yes_m	yes_m	yes	del	-
rs726070_T	chr2:215813331-215813331	single_nucleotide_variant	NM_173076.2	2	c.7093G>A	p.Asp2365Asn	-	-	rs726070_T	yes	c.7093G>A	p.Asp2365Asn	missense_variant	yes	c.7093G>A	p.Asp2365Asn	missense_variant	yes	c.7093G>A	p.Asp2365Asn	missense_variant	yes	yes	yes	yes	yes	yes	no	no	no	3	3	3	3	3	3	3	3	yes	yes	yes	yes	yes	yes	SNV	-
rs137853289_A	chr2:215818615-215818615	single_nucleotide_variant	NM_173076.2	2	c.6610C>T	p.Arg2204Ter	-	-	rs137853289_A	yes	c.6610C>T	p.Arg2204*	stop_gained	yes	c.6610C>T	p.Arg2204Ter	stop_gained	yes	c.6610C>T	p.Arg2204Ter	stop_gained	yes	yes	yes	yes_m	yes	yes	no	no	no	3	3	2	3	3	3	3	1	yes	yes	yes	yes_m	yes_m	yes	SNV	-
rs267606622_T	chr2:215855515-215855515	single_nucleotide_variant	NM_173076.2	2	c.3535G>A	p.Gly1179Arg	-	-	rs267606622_T	yes	c.3535G>A	p.Gly1179Arg	missense_variant	yes	c.3535G>A	p.Gly1179Arg	missense_variant	yes	c.3535G>A	p.Gly1179Arg	missense_variant	yes	yes	yes	yes	yes	yes	no	no	no	3	3	3	3	3	3	3	3	yes	yes	yes	yes	yes	yes	SNV	-
rs387906287_T	chr2:47134948-47134948	single_nucleotide_variant	NM_001171507.2	2	c.309+1G>A		-	-	rs387906287_T	yes	c.309+1G>A	-	splice_donor_variant&intron_variant	yes	c.309+1G>A	-	splice_donor_variant	yes	c.309+1G>A	-	splice_donor_variant	yes	yes	yes	yes	yes	yes	yes_m	no	no	3	3	3	3	3	3	3	3	yes	yes	yes	yes	yes	yes	SNV	intronic
rs387906286_T	chr2:47136157-47136157	single_nucleotide_variant	NM_001171507.2	2	c.149+5G>A		-	-	rs387906286_T	yes	c.149+5G>A	-	splice_region_variant&intron_variant	yes	c.149+5G>A	-	splice_region_variant&intron_variant	yes	c.149+5G>A	-	splice_region_variant&intron_variant	yes	yes	yes	yes	yes	yes	yes_m	yes_m	yes_m	3	3	3	3	3	3	3	3	yes	yes	yes	yes	yes	yes	SNV	intronic
rs137852913_C	chr2:47132656-47132656	single_nucleotide_variant	NM_001171507.2	2	c.387C>G	p.Asp129Glu	-	-	rs137852913_C	yes	c.387C>G	p.Asp129Glu	missense_variant	yes	c.387C>G	p.Asp129Glu	missense_variant	yes	c.387C>G	p.Asp129Glu	missense_variant	yes	yes	yes	yes	yes	yes	no	no	no	3	3	3	3	3	3	3	3	yes	yes	yes	yes	yes	yes	SNV	-
rs137852914_G	chr2:47132636-47132636	single_nucleotide_variant	NM_001171507.2	2	c.407T>C	p.Ile136Thr	-	-	rs137852914_G	yes	c.407T>C	p.Ile136Thr	missense_variant	yes	c.407T>C	p.Ile136Thr	missense_variant	yes	c.407T>C	p.Ile136Thr	missense_variant	yes	yes	yes	yes	yes	yes	no	no	no	3	3	3	3	3	3	3	3	yes	yes	yes	yes	yes	yes	SNV	-
rs78289603_A	chr2:47135017-47135017	single_nucleotide_variant	NM_001171507.2	2	c.241G>T	p.Asp81Tyr	-	-	rs78289603_A	yes	c.241G>T	p.Asp81Tyr	missense_variant	yes	c.241G>T	p.Asp81Tyr	missense_variant	yes	c.241G>T	p.Asp81Tyr	missense_variant	yes	yes	yes	yes	yes	yes	no	no	no	3	3	3	3	3	3	3	3	yes	yes	yes	yes	yes	yes	SNV	-
rs28942111_A	chr1:55509689-55509689	single_nucleotide_variant	NM_174936.3	3	c.381T>A	p.Ser127Arg	-	-	rs28942111_A	yes	c.381T>A	p.Ser127Arg	missense_variant	yes	c.381T>A	p.Ser127Arg	missense_variant	yes	c.381T>A	p.Ser127Arg	missense_variant	yes	yes	yes	yes	yes	yes	no	no	no	3	3	3	3	3	3	3	3	yes	yes	yes	yes	yes	yes	SNV	-
rs28942112_C	chr1:55518073-55518073	single_nucleotide_variant	NM_174936.3	3	c.646T>C	p.Phe216Leu	-	-	rs28942112_C	yes	c.646T>C	p.Phe216Leu	missense_variant	yes	c.646T>C	p.Phe216Leu	missense_variant	yes	c.646T>C	p.Phe216Leu	missense_variant	yes	yes	yes	yes	yes	yes	no	no	no	3	3	3	3	3	3	3	3	yes	yes	yes	yes	yes	yes	SNV	-
rs137852912_T	chr1:55523127-55523127	single_nucleotide_variant	NM_174936.3	3	c.1120G>T	p.Asp374Tyr	-	-	rs137852912_T	yes	c.1120G>T	p.Asp374Tyr	missense_variant	yes	c.1120G>T	p.Asp374Tyr	missense_variant	yes	c.1120G>T	p.Asp374Tyr	missense_variant	yes	yes	yes	yes	yes	yes	no	no	no	3	3	3	3	3	3	3	3	yes	yes	yes	yes	yes	yes	SNV	-
rs67608943_G	chr1:55512222-55512222	single_nucleotide_variant	NM_174936.3	3	c.426C>G	p.Tyr142Ter	-	-	rs67608943_G	yes	c.426C>G	p.Tyr142*	stop_gained	yes	c.426C>G	p.Tyr142Ter	stop_gained	yes	c.426C>G	p.Tyr142Ter	stop_gained	yes	yes	yes	yes_m	yes	yes	no	no	no	3	3	2	3	3	3	3	1	yes	yes	yes	yes_m	yes_m	yes	SNV	-
rs28362286_A	chr1:55529215-55529215	single_nucleotide_variant	NM_174936.3	3	c.2037C>A	p.Cys679Ter	-	-	rs28362286_A	yes	c.2037C>A	p.Cys679*	stop_gained	yes	c.2037C>A	p.Cys679Ter	stop_gained	yes	c.2037C>A	p.Cys679Ter	stop_gained	yes	yes	yes	yes_m	yes	yes	no	no	no	3	3	2	3	3	3	3	1	yes	yes	yes	yes_m	yes_m	yes	SNV	-
rs11591147_T	chr1:55505647-55505647	single_nucleotide_variant	NM_174936.3	3	c.137G>T	p.Arg46Leu	-	-	rs11591147_T	yes	c.137G>T	p.Arg46Leu	missense_variant	yes	c.137G>T	p.Arg46Leu	missense_variant	yes	c.137G>T	p.Arg46Leu	missense_variant	yes	yes	yes	yes	yes	yes	no	no	no	3	3	3	3	3	3	3	3	yes	yes	yes	yes	yes	yes	SNV	-
rs121917846_T	chr5:133956692-133956692	single_nucleotide_variant	NM_001033503.2	2	c.109G>A	p.Gly37Arg	-	-	rs121917846_T	yes	c.109G>A	p.Gly37Arg	missense_variant	yes	c.109G>A	p.Gly37Arg	missense_variant	yes	c.109G>A	p.Gly37Arg	missense_variant	yes	yes	yes	yes	yes	yes	no	no	no	3	3	3	3	3	3	3	3	yes	yes	yes	yes	yes	yes	SNV	-
rs28942109_T	chr5:133944133-133944133	single_nucleotide_variant	NM_001033503.2	2	c.409G>A	p.Asp137Asn	-	-	rs28942109_T	yes	c.409G>A	p.Asp137Asn	missense_variant	yes	c.409G>A	p.Asp137Asn	missense_variant	yes	c.409G>A	p.Asp137Asn	missense_variant	yes	yes	yes	yes	yes	yes	no	no	no	3	3	3	3	3	3	3	3	yes	yes	yes	yes	yes	yes	SNV	-
rs28942110_T	chr5:133942700-133942700	single_nucleotide_variant	NM_001033503.2	2	c.537T>A	p.Ser179Arg	-	-	rs28942110_T	yes	c.537T>A	p.Ser179Arg	missense_variant	yes	c.537T>A	p.Ser179Arg	missense_variant	yes	c.537T>A	p.Ser179Arg	missense_variant	yes	yes	yes	yes	yes	yes	no	no	no	3	3	3	3	3	3	3	3	yes	yes	yes	yes	yes	yes	SNV	-
rs137853125_A	chr5:133944178-133944178	single_nucleotide_variant	NM_001033503.2	2	c.364G>T	p.Glu122Ter	-	-	rs137853125_A	yes	c.364G>T	p.Glu122*	stop_gained	yes	c.364G>T	p.Glu122Ter	stop_gained	yes	c.364G>T	p.Glu122Ter	stop_gained	yes	yes	yes	yes_m	yes	yes	no	no	no	3	3	2	3	3	3	3	1	yes	yes	yes	yes_m	yes_m	yes	SNV	-
rs137853126_A	chr5:133942683-133942683	single_nucleotide_variant	NM_001033503.2	2	c.554G>T	p.Gly185Val	-	-	rs137853126_A	yes	c.554G>T	p.Gly185Val	missense_variant	yes	c.554G>T	p.Gly185Val	missense_variant	yes	c.554G>T	p.Gly185Val	missense_variant	yes	yes	yes	yes	yes	yes	no	no	no	3	3	3	3	3	3	3	3	yes	yes	yes	yes	yes	yes	SNV	-
rs28941785_T	chr1:70881670-70881670	single_nucleotide_variant	NM_001902.5	5	c.200C>T	p.Thr67Ile	-	-	rs28941785_T	yes	c.200C>T	p.Thr67Ile	missense_variant	yes	c.200C>T	p.Thr67Ile	missense_variant	yes	c.200C>T	p.Thr67Ile	missense_variant	yes	yes	yes	yes	yes	yes	no	no	no	3	3	3	3	3	3	3	3	yes	yes	yes	yes	yes	yes	SNV	-
rs28941786_G	chr1:70896071-70896071	single_nucleotide_variant	NM_001902.5	5	c.718C>G	p.Gln240Glu	-	-	rs28941786_G	yes	c.718C>G	p.Gln240Glu	missense_variant	yes	c.718C>G	p.Gln240Glu	missense_variant	yes	c.718C>G	p.Gln240Glu	missense_variant	yes	yes	yes	yes	yes	yes	no	no	no	3	3	3	3	3	3	3	3	yes	yes	yes	yes	yes	yes	SNV	-
rs1021737_T	chr1:70904800-70904800	single_nucleotide_variant	NM_001902.5	5	c.1208G>T	p.Ser403Ile	-	-	rs1021737_T	yes	c.1208G>T	p.Ser403Ile	missense_variant	yes	c.1208G>T	p.Ser403Ile	missense_variant	yes	c.1208G>T	p.Ser403Ile	missense_variant	yes	yes	yes	yes	yes	yes	no	no	no	3	3	3	3	3	3	3	3	yes	yes	yes	yes	yes	yes	SNV	-
rs119460973_T	chr6:108395820-108395820	single_nucleotide_variant	NM_014028.3	3	c.36T>A	p.Cys12Ter	-	-	rs119460973_T	yes	c.36T>A	p.Cys12*	stop_gained	yes	c.36T>A	p.Cys12Ter	stop_gained	yes	c.36T>A	p.Cys12Ter	stop_gained	yes	yes	yes	yes_m	yes	yes	no	no	no	3	3	2	3	3	3	3	1	yes	yes	yes	yes_m	yes_m	yes	SNV	-
rs72549369_A	chr2:31620584-31620584	single_nucleotide_variant	NM_000379.3	3	c.445C>T	p.Arg149Cys	-	-	rs72549369_A	yes	c.445C>T	p.Arg149Cys	missense_variant	yes	c.445C>T	p.Arg149Cys	missense_variant	yes	c.445C>T	p.Arg149Cys	missense_variant	yes	yes	yes	yes	yes	yes	no	no	no	3	3	3	3	3	3	3	3	yes	yes	yes	yes	yes	yes	SNV	-
rs119460972_A	chr2:31609391-31609391	single_nucleotide_variant	NM_000379.3	3	c.682C>T	p.Arg228Ter	-	-	rs119460972_A	yes	c.682C>T	p.Arg228*	stop_gained	yes	c.682C>T	p.Arg228Ter	stop_gained	yes	c.682C>T	p.Arg228Ter	stop_gained	yes	yes	yes	yes_m	yes	yes	no	no	no	3	3	2	3	3	3	3	1	yes	yes	yes	yes_m	yes_m	yes	SNV	-
rs119466001_C	chr4:122768628-122768628	single_nucleotide_variant	NM_176824.2	2	c.968A>G	p.His323Arg	-	-	rs119466001_C	yes	c.968A>G	p.His323Arg	missense_variant	yes	c.968A>G	p.His323Arg	missense_variant	yes	c.968A>G	p.His323Arg	missense_variant	yes	yes	yes	yes	yes	yes	no	no	no	3	3	3	3	3	3	3	3	yes	yes	yes	yes	yes	yes	SNV	-
rs119466002_A	chr4:122775945-122775945	single_nucleotide_variant	NM_176824.2	2	c.632C>T	p.Thr211Ile	-	-	rs119466002_A	yes	c.632C>T	p.Thr211Ile	missense_variant	yes	c.632C>T	p.Thr211Ile	missense_variant	yes	c.632C>T	p.Thr211Ile	missense_variant	yes	yes	yes	yes	yes	yes	no	no	no	3	3	3	3	3	3	3	3	yes	yes	yes	yes	yes	yes	SNV	-
rs104893950_A	chr6:145948827-145948827	single_nucleotide_variant	NM_005670.3	3	c.721C>T	p.Arg241Ter	-	-	rs104893950_A	yes	c.721C>T	p.Arg241*	stop_gained&splice_region_variant	yes	c.721C>T	p.Arg241Ter	stop_gained&splice_region_variant	yes	c.721C>T	p.Arg241Ter	stop_gained&splice_region_variant	yes	yes	yes	yes_m	yes	yes	yes_m	yes_m	yes_m	3	3	2	3	3	3	3	1	yes	yes	yes	yes_m	yes_m	yes	SNV	-
rs137852917_T	chr6:145948713-145948713	single_nucleotide_variant	NM_005670.3	3	c.835G>A	p.Gly279Ser	-	-	rs137852917_T	yes	c.835G>A	p.Gly279Ser	missense_variant	yes	c.835G>A	p.Gly279Ser	missense_variant	yes	c.835G>A	p.Gly279Ser	missense_variant	yes	yes	yes	yes	yes	yes	no	no	no	3	3	3	3	3	3	3	3	yes	yes	yes	yes	yes	yes	SNV	-
rs137852915_A	chr6:146007412-146007412	single_nucleotide_variant	NM_005670.3	3	c.322C>T	p.Arg108Cys	-	-	rs137852915_A	yes	c.322C>T	p.Arg108Cys	missense_variant	yes	c.322C>T	p.Arg108Cys	missense_variant	yes	c.322C>T	p.Arg108Cys	missense_variant	yes	yes	yes	yes	yes	yes	no	no	no	3	3	3	3	3	3	3	3	yes	yes	yes	yes	yes	yes	SNV	-
rs137852916_T	chr6:145956587-145956587	single_nucleotide_variant	NM_005670.3	3	c.512G>A	p.Arg171His	-	-	rs137852916_T	yes	c.512G>A	p.Arg171His	missense_variant	yes	c.512G>A	p.Arg171His	missense_variant	yes	c.512G>A	p.Arg171His	missense_variant	yes	yes	yes	yes	yes	yes	no	no	no	3	3	3	3	3	3	3	3	yes	yes	yes	yes	yes	yes	SNV	-
rs104893955_C	chr6:146056541-146056541	single_nucleotide_variant	NM_005670.3	3	c.94T>G	p.Trp32Gly	-	-	rs104893955_C	yes	c.94T>G	p.Trp32Gly	missense_variant	yes	c.94T>G	p.Trp32Gly	missense_variant	yes	c.94T>G	p.Trp32Gly	missense_variant	yes	yes	yes	yes	yes	yes	no	no	no	3	3	3	3	3	3	3	3	yes	yes	yes	yes	yes	yes	SNV	-
rs11209026_A	chr1:67705958-67705958	single_nucleotide_variant	NM_144701.2	2	c.1142G>A	p.Arg381Gln	-	-	rs11209026_A	yes	c.1142G>A	p.Arg381Gln	missense_variant	yes	c.1142G>A	p.Arg381Gln	missense_variant	yes	c.1142G>A	p.Arg381Gln	missense_variant	yes	yes	yes	yes	yes	yes	no	no	no	3	3	3	3	3	3	3	3	yes	yes	yes	yes	yes	yes	SNV	-
rs119466000_A	chr2:44201383-44201383	single_nucleotide_variant	NM_133259.3	3	c.1061C>T	p.Ala354Val	-	-	rs119466000_A	yes	c.1061C>T	p.Ala354Val	missense_variant	yes	c.1061C>T	p.Ala354Val	missense_variant	yes	c.1061C>T	p.Ala354Val	missense_variant	yes	yes	yes	yes	yes	yes	no	no	no	3	3	3	3	3	3	3	3	yes	yes	yes	yes	yes	yes	SNV	-
rs104893846_T	chr4:146560574-146560574	single_nucleotide_variant	NM_172250.2	2	c.283C>T	p.Gln95Ter	-	-	rs104893846_T	yes	c.283C>T	p.Gln95*	stop_gained	yes	c.283C>T	p.Gln95Ter	stop_gained	yes	c.283C>T	p.Gln95Ter	stop_gained	yes	yes	yes	yes_m	yes	yes	no	no	no	3	3	2	3	3	3	3	1	yes	yes	yes	yes_m	yes_m	yes	SNV	-
rs104893849_G	chr4:146567195-146567195	single_nucleotide_variant	NM_172250.2	2	c.620A>G	p.Tyr207Cys	-	-	rs104893849_G	yes	c.620A>G	p.Tyr207Cys	missense_variant	yes	c.620A>G	p.Tyr207Cys	missense_variant	yes	c.620A>G	p.Tyr207Cys	missense_variant	yes	yes	yes	yes	yes	yes	no	no	no	3	3	3	3	3	3	3	3	yes	yes	yes	yes	yes	yes	SNV	-
rs104893851_T	chr4:146560724-146560724	single_nucleotide_variant	NM_172250.2	2	c.433C>T	p.Arg145Ter	-	-	rs104893851_T	yes	c.433C>T	p.Arg145*	stop_gained	yes	c.433C>T	p.Arg145Ter	stop_gained	yes	c.433C>T	p.Arg145Ter	stop_gained	yes	yes	yes	yes_m	yes	yes	no	no	no	3	3	2	3	3	3	3	1	yes	yes	yes	yes_m	yes_m	yes	SNV	-
rs28942100_A	chr3:120363252-120363252	single_nucleotide_variant	NM_000187.3	3	c.688C>T	p.Pro230Ser	-	-	rs28942100_A	yes	c.688C>T	p.Pro230Ser	missense_variant	yes	c.688C>T	p.Pro230Ser	missense_variant	yes	c.688C>T	p.Pro230Ser	missense_variant	yes	yes	yes	yes	yes	yes	no	no	no	3	3	3	3	3	3	3	3	yes	yes	yes	yes	yes	yes	SNV	-
rs120074170_C	chr3:120357409-120357409	single_nucleotide_variant	NM_000187.3	3	c.899T>G	p.Val300Gly	-	-	rs120074170_C	yes	c.899T>G	p.Val300Gly	missense_variant	yes	c.899T>G	p.Val300Gly	missense_variant	yes	c.899T>G	p.Val300Gly	missense_variant	yes	yes	yes	yes	yes	yes	no	no	no	3	3	3	3	3	3	3	3	yes	yes	yes	yes	yes	yes	SNV	-
rs120074171_A	chr3:120357318-120357318	single_nucleotide_variant	NM_000187.3	3	c.990G>T	p.Arg330Ser	-	-	rs120074171_A	yes	c.990G>T	p.Arg330Ser	missense_variant	yes	c.990G>T	p.Arg330Ser	missense_variant	yes	c.990G>T	p.Arg330Ser	missense_variant	yes	yes	yes	yes	yes	yes	no	no	no	3	3	3	3	3	3	3	3	yes	yes	yes	yes	yes	yes	SNV	-
rs28941783_T	chr3:120365888-120365888	single_nucleotide_variant	NM_000187.3	3	c.481G>A	p.Gly161Arg	-	-	rs28941783_T	yes	c.481G>A	p.Gly161Arg	missense_variant	yes	c.481G>A	p.Gly161Arg	missense_variant	yes	c.481G>A	p.Gly161Arg	missense_variant	yes	yes	yes	yes	yes	yes	no	no	no	3	3	3	3	3	3	3	3	yes	yes	yes	yes	yes	yes	SNV	-
rs397515346_C	chr3:120366736-120366736	duplication	NM_000187.3	3	c.457dupG	p.Asp153Glyfs	-	-	rs397515346_C	yes	c.457dupG	p.Asp153fs	frameshift_variant	yes	c.457dupG	p.Asp153GlyfsTer26	frameshift_variant	yes	c.457dupG	p.Asp153GlyfsTer26	frameshift_variant	yes	yes	yes	yes_m	yes_m	yes_m	no	no	no	3	3	0	3	3	3	3	1	yes	yes	yes	yes_m	yes_m	yes	dup	-
rs397515347_T	chr3:120394711-120394711	single_nucleotide_variant	NM_000187.3	3	c.16-1G>A		-	-	rs397515347_T	yes	c.16-1G>A	-	splice_acceptor_variant&intron_variant	yes	c.16-1G>A	-	splice_acceptor_variant	yes	c.16-1G>A	-	splice_acceptor_variant	yes	yes	yes	yes	yes	yes	yes_m	no	no	3	3	3	3	3	3	3	3	yes	yes	yes	yes	yes	yes	SNV	intronic
rs397515517_-	chr3:120393749-120393749	deletion	NM_000187.3	3	c.175delA	p.Ser59Alafs	-	-	rs397515517_-	yes	c.175delA	p.Ser59fs	frameshift_variant&splice_region_variant	yes	c.175delA	p.Ser59AlafsTer52	frameshift_variant&splice_region_variant	yes	c.175delA	p.Ser59AlafsTer52	frameshift_variant&splice_region_variant	yes	yes	yes	yes_m	yes_m	yes_m	yes_m	yes_m	yes_m	3	3	0	3	3	3	3	1	yes	yes	yes	yes_m	yes_m	yes	del	-
rs120074172_C	chr3:120352070-120352070	single_nucleotide_variant	NM_000187.3	3	c.1112A>G	p.His371Arg	-	-	rs120074172_C	yes	c.1112A>G	p.His371Arg	missense_variant	yes	c.1112A>G	p.His371Arg	missense_variant	yes	c.1112A>G	p.His371Arg	missense_variant	yes	yes	yes	yes	yes	yes	no	no	no	3	3	3	3	3	3	3	3	yes	yes	yes	yes	yes	yes	SNV	-
rs120074173_C	chr3:120352080-120352080	single_nucleotide_variant	NM_000187.3	3	c.1102A>G	p.Met368Val	-	-	rs120074173_C	yes	c.1102A>G	p.Met368Val	missense_variant	yes	c.1102A>G	p.Met368Val	missense_variant	yes	c.1102A>G	p.Met368Val	missense_variant	yes	yes	yes	yes	yes	yes	no	no	no	3	3	3	3	3	3	3	3	yes	yes	yes	yes	yes	yes	SNV	-
rs120074174_T	chr3:120360507-120360507	single_nucleotide_variant	NM_000187.3	3	c.808G>A	p.Gly270Arg	-	-	rs120074174_T	yes	c.808G>A	p.Gly270Arg	missense_variant	yes	c.808G>A	p.Gly270Arg	missense_variant	yes	c.808G>A	p.Gly270Arg	missense_variant	yes	yes	yes	yes	yes	yes	no	no	no	3	3	3	3	3	3	3	3	yes	yes	yes	yes	yes	yes	SNV	-
rs28942098_A	chr1:193091333-193091333	single_nucleotide_variant	NM_024529.4	4	c.3G>A	p.Met1Ile	-	-	rs28942098_A	yes	c.3G>A	p.Met1?	start_lost	yes	c.3G>A	p.Met1?	start_lost	yes	c.3G>A	p.Met1?	start_lost	yes	yes	yes	yes_m	yes_m	yes_m	no	no	no	3	3	0	3	3	3	3	3	yes	yes	yes	yes	yes	yes	SNV	-
rs121434262_T	chr1:193091355-193091355	single_nucleotide_variant	NM_024529.4	4	c.25C>T	p.Arg9Ter	-	-	rs121434262_T	yes	c.25C>T	p.Arg9*	stop_gained	yes	c.25C>T	p.Arg9Ter	stop_gained	yes	c.25C>T	p.Arg9Ter	stop_gained	yes	yes	yes	yes_m	yes	yes	no	no	no	3	3	2	3	3	3	3	1	yes	yes	yes	yes_m	yes_m	yes	SNV	-
rs80356649_AG	chr1:193111146-193111147	insertion	NM_024529.4	4	c.679_680insAG	p.Arg227Lysfs	-	-	rs80356649_AG	yes	c.679_680insAG	p.Arg227fs	frameshift_variant	-	-	-	-	-	-	-	-	yes	no	no	yes_m	no	no	no	yes	yes	1	1	0	1	1	1	0	0	no	no	yes	no	no	yes	ins	-
rs121434263_A	chr1:193091458-193091458	single_nucleotide_variant	NM_024529.4	4	c.128G>A	p.Trp43Ter	-	-	rs121434263_A	yes	c.128G>A	p.Trp43*	stop_gained	yes	c.128G>A	p.Trp43Ter	stop_gained	yes	c.128G>A	p.Trp43Ter	stop_gained	yes	yes	yes	yes_m	yes	yes	no	no	no	3	3	2	3	3	3	3	1	yes	yes	yes	yes_m	yes_m	yes	SNV	-
rs121434264_C	chr1:193094301-193094301	single_nucleotide_variant	NM_024529.4	4	c.191T>C	p.Leu64Pro	-	-	rs121434264_C	yes	c.191T>C	p.Leu64Pro	missense_variant	yes	c.191T>C	p.Leu64Pro	missense_variant	yes	c.191T>C	p.Leu64Pro	missense_variant	yes	yes	yes	yes	yes	yes	no	no	no	3	3	3	3	3	3	3	3	yes	yes	yes	yes	yes	yes	SNV	-
rs121434265_G	chr1:193094272-193094272	single_nucleotide_variant	NM_024529.4	4	c.162C>G	p.Tyr54Ter	-	-	rs121434265_G	yes	c.162C>G	p.Tyr54*	stop_gained	yes	c.162C>G	p.Tyr54Ter	stop_gained	yes	c.162C>G	p.Tyr54Ter	stop_gained	yes	yes	yes	yes_m	yes	yes	no	no	no	3	3	2	3	3	3	3	1	yes	yes	yes	yes_m	yes_m	yes	SNV	-
rs267607219_G	chr3:185252648-185252648	single_nucleotide_variant	NM_139248.2	2	c.322T>C	p.Trp108Arg	-	-	rs267607219_G	yes	c.322T>C	p.Trp108Arg	missense_variant	yes	c.322T>C	p.Trp108Arg	missense_variant	yes	c.322T>C	p.Trp108Arg	missense_variant	yes	yes	yes	yes	yes	yes	no	no	no	3	3	3	3	3	3	3	3	yes	yes	yes	yes	yes	yes	SNV	-
rs121434244_A	chr2:31751295-31751295	single_nucleotide_variant	NM_000348.3	3	c.736C>T	p.Arg246Trp	-	-	rs121434244_A	yes	c.735C>T	p.Leu245Leu	synonymous_variant	yes	c.735C>T	p.=	synonymous_variant	yes	c.735C>T	p.=	synonymous_variant	no	no	no	no	no	no	no	no	no	0	0	0	0	3	3	3	1	yes	yes	yes	yes_m	yes_m	yes	SNV	-
rs121434245_T	chr2:31805807-31805807	single_nucleotide_variant	NM_000348.3	3	c.164T>A	p.Leu55Gln	-	-	rs121434245_T	yes	c.163T>A	p.Cys55Ser	missense_variant	yes	c.163T>A	p.Cys55Ser	missense_variant	yes	c.163T>A	p.Cys55Ser	missense_variant	no	no	no	no	no	no	no	no	no	0	0	0	0	3	3	3	3	yes	yes	yes	yes	yes	yes	SNV	-
rs121434246_T	chr2:31758774-31758774	single_nucleotide_variant	NM_000348.3	3	c.344G>A	p.Gly115Asp	-	-	rs121434246_T	yes	c.343G>A	p.Ala115Thr	missense_variant	yes	c.343G>A	p.Ala115Thr	missense_variant	yes	c.343G>A	p.Ala115Thr	missense_variant	no	no	no	no	no	no	no	no	no	0	0	0	0	3	3	3	3	yes	yes	yes	yes	yes	yes	SNV	-
rs121434247_T	chr2:31756441-31756441	single_nucleotide_variant	NM_000348.3	3	c.547G>A	p.Gly183Ser	-	-	rs121434247_T	yes	c.546G>A	p.Lys182Lys	splice_region_variant&synonymous_variant	yes	c.546G>A	p.=	splice_region_variant&synonymous_variant	yes	c.546G>A	p.=	splice_region_variant&synonymous_variant	no	no	no	no	no	no	yes_m	yes_m	yes_m	0	0	0	0	3	3	3	1	yes	yes	yes	yes_m	yes_m	yes	SNV	-
rs121434248_A	chr2:31754396-31754396	single_nucleotide_variant	NM_000348.3	3	c.679C>T	p.Arg227Ter	-	-	rs121434248_A	yes	c.678C>T	p.Cys226Cys	synonymous_variant	yes	c.678C>T	p.=	synonymous_variant	yes	c.678C>T	p.=	synonymous_variant	no	no	no	no	no	no	no	no	no	0	0	0	0	3	3	3	1	yes	yes	yes	yes_m	yes_m	yes	SNV	-
rs121434249_T	chr2:31754393-31754393	single_nucleotide_variant	NM_000348.3	3	c.682G>A	p.Ala228Thr	-	-	rs121434249_T	yes	c.681G>A	p.Glu227Glu	synonymous_variant	yes	c.681G>A	p.=	synonymous_variant	yes	c.681G>A	p.=	synonymous_variant	no	no	no	no	no	no	no	no	no	0	0	0	0	3	3	3	1	yes	yes	yes	yes_m	yes_m	yes	SNV	-
rs121434250_T	chr2:31754489-31754489	single_nucleotide_variant	NM_000348.3	3	c.586G>A	p.Gly196Ser	-	-	rs121434250_T	yes	c.585G>A	p.Ser195Ser	synonymous_variant	yes	c.585G>A	p.=	synonymous_variant	yes	c.585G>A	p.=	synonymous_variant	no	no	no	no	no	no	no	no	no	0	0	0	0	3	3	3	1	yes	yes	yes	yes_m	yes_m	yes	SNV	-
rs121434251_C	chr2:31754383-31754383	single_nucleotide_variant	NM_000348.3	3	c.692A>G	p.His231Arg	-	-	rs121434251_C	yes	c.691A>G	p.Thr231Ala	missense_variant	yes	c.691A>G	p.Thr231Ala	missense_variant	yes	c.691A>G	p.Thr231Ala	missense_variant	no	no	no	no	no	no	no	no	no	0	0	0	0	3	3	3	3	yes	yes	yes	yes	yes	yes	SNV	-
rs9282858_T	chr2:31805826-31805826	single_nucleotide_variant	NM_000348.3	3	c.145G>A	p.Ala49Thr	-	-	rs9282858_T	yes	c.144G>A	p.Gln48Gln	synonymous_variant	yes	c.144G>A	p.=	synonymous_variant	yes	c.144G>A	p.=	synonymous_variant	no	no	no	no	no	no	no	no	no	0	0	0	0	3	3	3	1	yes	yes	yes	yes_m	yes_m	yes	SNV	-
rs121434252_C	chr2:31754440-31754440	single_nucleotide_variant	NM_000348.3	3	c.635C>G	p.Pro212Arg	-	-	rs121434252_C	yes	c.634C>G	p.Gln212Glu	missense_variant	yes	c.634C>G	p.Gln212Glu	missense_variant	yes	c.634C>G	p.Gln212Glu	missense_variant	no	no	no	no	no	no	no	no	no	0	0	0	0	3	3	3	3	yes	yes	yes	yes	yes	yes	SNV	-
rs121434253_A	chr2:31754484-31754484	single_nucleotide_variant	NM_000348.3	3	c.591G>T	p.Glu197Asp	-	-	rs121434253_A	yes	c.590G>T	p.Arg197Ile	missense_variant	yes	c.590G>T	p.Arg197Ile	missense_variant	yes	c.590G>T	p.Arg197Ile	missense_variant	no	no	no	no	no	no	no	no	no	0	0	0	0	3	3	3	3	yes	yes	yes	yes	yes	yes	SNV	-
rs104893667_C	chr2:31805892-31805892	single_nucleotide_variant	NM_000348.3	3	c.78C>G	p.Tyr26Ter	-	-	rs104893667_C	yes	c.78C>G	p.Tyr26*	stop_gained	yes	c.78C>G	p.Tyr26Ter	stop_gained	yes	c.78C>G	p.Tyr26Ter	stop_gained	yes	yes	yes	yes_m	yes	yes	no	no	no	3	3	2	3	3	3	3	1	yes	yes	yes	yes_m	yes_m	yes	SNV	-
rs9332964_T	chr2:31754395-31754395	single_nucleotide_variant	NM_000348.3	3	c.680G>A	p.Arg227Gln	-	-	rs9332964_T	yes	c.679G>A	p.Glu227Lys	missense_variant	yes	c.679G>A	p.Glu227Lys	missense_variant	yes	c.679G>A	p.Glu227Lys	missense_variant	no	no	no	no	no	no	no	no	no	0	0	0	0	3	3	3	3	yes	yes	yes	yes	yes	yes	SNV	-
rs121434241_T	chr1:150316692-150316692	single_nucleotide_variant	NM_004698.2	2	c.1481C>T	p.Thr494Met	-	-	rs121434241_T	yes	c.1481C>T	p.Thr494Met	missense_variant	yes	c.1481C>T	p.Thr494Met	missense_variant	yes	c.1481C>T	p.Thr494Met	missense_variant	yes	yes	yes	yes	yes	yes	no	no	no	3	3	3	3	3	3	3	3	yes	yes	yes	yes	yes	yes	SNV	-
rs121434242_T	chr1:150316688-150316688	single_nucleotide_variant	NM_004698.2	2	c.1477C>T	p.Pro493Ser	-	-	rs121434242_T	yes	c.1477C>T	p.Pro493Ser	missense_variant	yes	c.1477C>T	p.Pro493Ser	missense_variant	yes	c.1477C>T	p.Pro493Ser	missense_variant	yes	yes	yes	yes	yes	yes	no	no	no	3	3	3	3	3	3	3	3	yes	yes	yes	yes	yes	yes	SNV	-
rs121434243_A	chr1:150316677-150316677	single_nucleotide_variant	NM_004698.2	2	c.1466C>A	p.Ala489Asp	-	-	rs121434243_A	yes	c.1466C>A	p.Ala489Asp	missense_variant	yes	c.1466C>A	p.Ala489Asp	missense_variant	yes	c.1466C>A	p.Ala489Asp	missense_variant	yes	yes	yes	yes	yes	yes	no	no	no	3	3	3	3	3	3	3	3	yes	yes	yes	yes	yes	yes	SNV	-
rs267607033_C	chr1:156132784-156132784	single_nucleotide_variant	NM_001193301.1	1	c.1033G>C	p.Asp345His	-	-	rs267607033_C	yes	c.1033G>C	p.Asp345His	missense_variant	yes	c.1033G>C	p.Asp345His	missense_variant	yes	c.1033G>C	p.Asp345His	missense_variant	yes	yes	yes	yes	yes	yes	no	no	no	3	3	3	3	3	3	3	3	yes	yes	yes	yes	yes	yes	SNV	-
rs267607034_G	chr1:156132800-156132800	single_nucleotide_variant	NM_001193301.1	1	c.1049T>G	p.Phe350Cys	-	-	rs267607034_G	yes	c.1049T>G	p.Phe350Cys	missense_variant	yes	c.1049T>G	p.Phe350Cys	missense_variant	yes	c.1049T>G	p.Phe350Cys	missense_variant	yes	yes	yes	yes	yes	yes	no	no	no	3	3	3	3	3	3	3	3	yes	yes	yes	yes	yes	yes	SNV	-
rs41265017_A	chr1:156146640-156146640	single_nucleotide_variant	NM_001193301.1	1	c.2138G>A	p.Arg713Gln	-	-	rs41265017_A	yes	c.2138G>A	p.Arg713Gln	missense_variant	yes	c.2138G>A	p.Arg713Gln	missense_variant	yes	c.2138G>A	p.Arg713Gln	missense_variant	yes	yes	yes	yes	yes	yes	no	no	no	3	3	3	3	3	3	3	3	yes	yes	yes	yes	yes	yes	SNV	-
rs137852924_A	chr4:5642516-5642516	single_nucleotide_variant	NM_001166136.1	1	c.955C>T	p.Arg319Ter	-	-	rs137852924_A	yes	c.955C>T	p.Arg319*	stop_gained	yes	c.955C>T	p.Arg319Ter	stop_gained	yes	c.955C>T	p.Arg319Ter	stop_gained	yes	yes	yes	yes_m	yes	yes	no	no	no	3	3	2	3	3	3	3	1	yes	yes	yes	yes_m	yes_m	yes	SNV	-
rs137852925_A	chr4:5630317-5630317	single_nucleotide_variant	NM_001166136.1	1	c.1615C>T	p.Gln539Ter	-	-	rs137852925_A	yes	c.1615C>T	p.Gln539*	stop_gained	yes	c.1615C>T	p.Gln539Ter	stop_gained	yes	c.1615C>T	p.Gln539Ter	stop_gained	yes	yes	yes	yes_m	yes	yes	no	no	no	3	3	2	3	3	3	3	1	yes	yes	yes	yes_m	yes_m	yes	SNV	-
rs137852926_C	chr4:5683009-5683009	single_nucleotide_variant	NM_001166136.1	1	c.608T>G	p.Ile203Arg	-	-	rs137852926_C	yes	c.608T>G	p.Ile203Arg	missense_variant	yes	c.608T>G	p.Ile203Arg	missense_variant	yes	c.608T>G	p.Ile203Arg	missense_variant	yes	yes	yes	yes	yes	yes	no	no	no	3	3	3	3	3	3	3	3	yes	yes	yes	yes	yes	yes	SNV	-
rs137852927_A	chr4:5577974-5577974	single_nucleotide_variant	NM_001166136.1	1	c.3025C>T	p.Gln1009Ter	-	-	rs137852927_A	yes	c.3025C>T	p.Gln1009*	stop_gained	yes	c.3025C>T	p.Gln1009Ter	stop_gained	yes	c.3025C>T	p.Gln1009Ter	stop_gained	yes	yes	yes	yes_m	yes	yes	no	no	no	3	3	2	3	3	3	3	1	yes	yes	yes	yes_m	yes_m	yes	SNV	-
rs137852928_A	chr4:5586559-5586559	single_nucleotide_variant	NM_001166136.1	1	c.2608C>T	p.Arg870Trp	-	-	rs137852928_A	yes	c.2608C>T	p.Arg870Trp	missense_variant	yes	c.2608C>T	p.Arg870Trp	missense_variant	yes	c.2608C>T	p.Arg870Trp	missense_variant	yes	yes	yes	yes	yes	yes	no	no	no	3	3	3	3	3	3	3	3	yes	yes	yes	yes	yes	yes	SNV	-
rs28942096_T	chr3:46750645-46750645	single_nucleotide_variant	NM_147196.2	2	c.241C>T	p.Arg81Cys	-	-	rs28942096_T	yes	c.241C>T	p.Arg81Cys	missense_variant	yes	c.241C>T	p.Arg81Cys	missense_variant	yes	c.241C>T	p.Arg81Cys	missense_variant	yes	yes	yes	yes	yes	yes	no	no	no	3	3	3	3	3	3	3	3	yes	yes	yes	yes	yes	yes	SNV	-
rs28942097_T	chr3:46750654-46750654	single_nucleotide_variant	NM_147196.2	2	c.250C>T	p.Arg84Trp	-	-	rs28942097_T	yes	c.250C>T	p.Arg84Trp	missense_variant	yes	c.250C>T	p.Arg84Trp	missense_variant	yes	c.250C>T	p.Arg84Trp	missense_variant	yes	yes	yes	yes	yes	yes	no	no	no	3	3	3	3	3	3	3	3	yes	yes	yes	yes	yes	yes	SNV	-
rs28941781_T	chr3:46750678-46750678	single_nucleotide_variant	NM_147196.2	2	c.274C>T	p.Arg92Trp	-	-	rs28941781_T	yes	c.274C>T	p.Arg92Trp	missense_variant	yes	c.274C>T	p.Arg92Trp	missense_variant	yes	c.274C>T	p.Arg92Trp	missense_variant	yes	yes	yes	yes	yes	yes	no	no	no	3	3	3	3	3	3	3	3	yes	yes	yes	yes	yes	yes	SNV	-
rs267607120_A	chr3:46747356-46747356	single_nucleotide_variant	NM_147196.2	2	c.170G>A	p.Trp57Ter	-	-	rs267607120_A	yes	c.170G>A	p.Trp57*	stop_gained	yes	c.170G>A	p.Trp57Ter	stop_gained	yes	c.170G>A	p.Trp57Ter	stop_gained	yes	yes	yes	yes_m	yes	yes	no	no	no	3	3	2	3	3	3	3	1	yes	yes	yes	yes_m	yes_m	yes	SNV	-
rs137852918_A	chr1:5947463-5947463	single_nucleotide_variant	NM_015102.4	4	c.2368G>T	p.Glu790Ter	-	-	rs137852918_A	version	c.2368G>T	p.Glu790*	stop_gained	version	c.2368G>T	p.Glu790Ter	stop_gained	version	c.2368G>T	p.Glu790Ter	stop_gained	yes	yes	yes	yes_m	yes	yes	no	no	no	3	3	2	3	0	3	3	1	yes	yes	yes	yes_m	yes_m	yes	SNV	-
rs137852919_A	chr1:5947454-5947454	single_nucleotide_variant	NM_015102.4	4	c.2377C>T	p.Gln793Ter	-	-	rs137852919_A	version	c.2377C>T	p.Gln793*	stop_gained	version	c.2377C>T	p.Gln793Ter	stop_gained	version	c.2377C>T	p.Gln793Ter	stop_gained	yes	yes	yes	yes_m	yes	yes	no	no	no	3	3	2	3	0	3	3	1	yes	yes	yes	yes_m	yes_m	yes	SNV	-
rs137852920_A	chr1:5964776-5964776	single_nucleotide_variant	NM_015102.4	4	c.2044C>T	p.Arg682Ter	-	-	rs137852920_A	version	c.2044C>T	p.Arg682*	stop_gained	version	c.2044C>T	p.Arg682Ter	stop_gained	version	c.2044C>T	p.Arg682Ter	stop_gained	yes	yes	yes	yes_m	yes	yes	no	no	no	3	3	2	3	0	3	3	1	yes	yes	yes	yes_m	yes_m	yes	SNV	-
rs28940891_G	chr1:5935006-5935006	single_nucleotide_variant	NM_015102.4	4	c.2972T>C	p.Phe991Ser	-	-	rs28940891_G	version	c.2972T>C	p.Phe991Ser	missense_variant	version	c.2972T>C	p.Phe991Ser	missense_variant	version	c.2972T>C	p.Phe991Ser	missense_variant	yes	yes	yes	yes	yes	yes	no	no	no	3	3	3	3	0	3	3	3	yes	yes	yes	yes	yes	yes	SNV	-
rs137852922_A	chr1:5947496-5947496	single_nucleotide_variant	NM_015102.4	4	c.2335C>T	p.Gln779Ter	-	-	rs137852922_A	version	c.2335C>T	p.Gln779*	stop_gained	version	c.2335C>T	p.Gln779Ter	stop_gained	version	c.2335C>T	p.Gln779Ter	stop_gained	yes	yes	yes	yes_m	yes	yes	no	no	no	3	3	2	3	0	3	3	1	yes	yes	yes	yes_m	yes_m	yes	SNV	-
rs137852923_A	chr1:5964848-5964848	single_nucleotide_variant	NM_015102.4	4	c.1972C>T	p.Arg658Ter	-	-	rs137852923_A	version	c.1972C>T	p.Arg658*	stop_gained	version	c.1972C>T	p.Arg658Ter	stop_gained	version	c.1972C>T	p.Arg658Ter	stop_gained	yes	yes	yes	yes_m	yes	yes	no	no	no	3	3	2	3	0	3	3	1	yes	yes	yes	yes_m	yes_m	yes	SNV	-
rs121434224_A	chr1:209969798-209969798	single_nucleotide_variant	NM_006147.3	3	c.274G>T	p.Glu92Ter	-	-	rs121434224_A	yes	c.274G>T	p.Glu92*	stop_gained	yes	c.274G>T	p.Glu92Ter	stop_gained	yes	c.274G>T	p.Glu92Ter	stop_gained	yes	yes	yes	yes_m	yes	yes	no	no	no	3	3	2	3	3	3	3	1	yes	yes	yes	yes_m	yes_m	yes	SNV	-
rs121434226_A	chr1:209969822-209969822	single_nucleotide_variant	NM_006147.3	3	c.250C>T	p.Arg84Cys	-	-	rs121434226_A	yes	c.250C>T	p.Arg84Cys	missense_variant	yes	c.250C>T	p.Arg84Cys	missense_variant	yes	c.250C>T	p.Arg84Cys	missense_variant	yes	yes	yes	yes	yes	yes	no	no	no	3	3	3	3	3	3	3	3	yes	yes	yes	yes	yes	yes	SNV	-
rs121434225_A	chr1:209963014-209963014	single_nucleotide_variant	NM_006147.3	3	c.1177C>T	p.Gln393Ter	-	-	rs121434225_A	yes	c.1177C>T	p.Gln393*	stop_gained&splice_region_variant	yes	c.1177C>T	p.Gln393Ter	stop_gained&splice_region_variant	yes	c.1177C>T	p.Gln393Ter	stop_gained&splice_region_variant	yes	yes	yes	yes_m	yes	yes	yes_m	yes_m	yes_m	3	3	2	3	3	3	3	1	yes	yes	yes	yes_m	yes_m	yes	SNV	-
rs121434227_T	chr1:209969821-209969821	single_nucleotide_variant	NM_006147.3	3	c.251G>A	p.Arg84His	-	-	rs121434227_T	yes	c.251G>A	p.Arg84His	missense_variant	yes	c.251G>A	p.Arg84His	missense_variant	yes	c.251G>A	p.Arg84His	missense_variant	yes	yes	yes	yes	yes	yes	no	no	no	3	3	3	3	3	3	3	3	yes	yes	yes	yes	yes	yes	SNV	-
rs28942093_A	chr1:209974754-209974754	single_nucleotide_variant	NM_006147.3	3	c.5C>T	p.Ala2Val	-	-	rs28942093_A	yes	c.5C>T	p.Ala2Val	missense_variant	yes	c.5C>T	p.Ala2Val	missense_variant	yes	c.5C>T	p.Ala2Val	missense_variant	yes	yes	yes	yes	yes	yes	no	no	no	3	3	3	3	3	3	3	3	yes	yes	yes	yes	yes	yes	SNV	-
rs28942094_A	chr1:209974743-209974743	single_nucleotide_variant	NM_006147.3	3	c.16C>T	p.Arg6Cys	-	-	rs28942094_A	yes	c.16C>T	p.Arg6Cys	missense_variant	yes	c.16C>T	p.Arg6Cys	missense_variant	yes	c.16C>T	p.Arg6Cys	missense_variant	yes	yes	yes	yes	yes	yes	no	no	no	3	3	3	3	3	3	3	3	yes	yes	yes	yes	yes	yes	SNV	-
rs121434228_T	chr1:209963054-209963054	single_nucleotide_variant	NM_006147.3	3	c.1137G>A	p.Trp379Ter	-	-	rs121434228_T	yes	c.1137G>A	p.Trp379*	stop_gained	yes	c.1137G>A	p.Trp379Ter	stop_gained	yes	c.1137G>A	p.Trp379Ter	stop_gained	yes	yes	yes	yes_m	yes	yes	no	no	no	3	3	2	3	3	3	3	1	yes	yes	yes	yes_m	yes_m	yes	SNV	-
rs28942095_A	chr1:209961971-209961971	single_nucleotide_variant	NM_006147.3	3	c.1198C>T	p.Arg400Trp	-	-	rs28942095_A	yes	c.1198C>T	p.Arg400Trp	missense_variant	yes	c.1198C>T	p.Arg400Trp	missense_variant	yes	c.1198C>T	p.Arg400Trp	missense_variant	yes	yes	yes	yes	yes	yes	no	no	no	3	3	3	3	3	3	3	3	yes	yes	yes	yes	yes	yes	SNV	-
rs121434229_T	chr1:209974625-209974625	single_nucleotide_variant	NM_006147.3	3	c.134G>A	p.Arg45Gln	-	-	rs121434229_T	yes	c.134G>A	p.Arg45Gln	missense_variant	yes	c.134G>A	p.Arg45Gln	missense_variant	yes	c.134G>A	p.Arg45Gln	missense_variant	yes	yes	yes	yes	yes	yes	no	no	no	3	3	3	3	3	3	3	3	yes	yes	yes	yes	yes	yes	SNV	-
rs121434230_A	chr1:209961983-209961983	single_nucleotide_variant	NM_006147.3	3	c.1186C>T	p.Pro396Ser	-	-	rs121434230_A	yes	c.1186C>T	p.Pro396Ser	missense_variant	yes	c.1186C>T	p.Pro396Ser	missense_variant	yes	c.1186C>T	p.Pro396Ser	missense_variant	yes	yes	yes	yes	yes	yes	no	no	no	3	3	3	3	3	3	3	3	yes	yes	yes	yes	yes	yes	SNV	-
rs121434231_A	chr1:209963884-209963884	single_nucleotide_variant	NM_006147.3	3	c.1016G>T	p.Arg339Ile	-	-	rs121434231_A	yes	c.1016G>T	p.Arg339Ile	missense_variant	yes	c.1016G>T	p.Arg339Ile	missense_variant	yes	c.1016G>T	p.Arg339Ile	missense_variant	yes	yes	yes	yes	yes	yes	no	no	no	3	3	3	3	3	3	3	3	yes	yes	yes	yes	yes	yes	SNV	-
rs28942091_T	chr3:9985136-9985136	single_nucleotide_variant	NM_001031717.3	3	c.985C>T	p.Arg329Cys	-	-	rs28942091_T	yes	c.985C>T	p.Arg329Cys	missense_variant	yes	c.985C>T	p.Arg329Cys	missense_variant	yes	c.985C>T	p.Arg329Cys	missense_variant	yes	yes	yes	yes	yes	yes	no	no	no	3	3	3	3	3	3	3	3	yes	yes	yes	yes	yes	yes	SNV	-
rs28942092_T	chr3:9985083-9985083	single_nucleotide_variant	NM_001031717.3	3	c.932C>T	p.Thr311Ile	-	-	rs28942092_T	yes	c.932C>T	p.Thr311Ile	missense_variant	yes	c.932C>T	p.Thr311Ile	missense_variant	yes	c.932C>T	p.Thr311Ile	missense_variant	yes	yes	yes	yes	yes	yes	no	no	no	3	3	3	3	3	3	3	3	yes	yes	yes	yes	yes	yes	SNV	-
rs28941780_A	chr3:9979308-9979308	single_nucleotide_variant	NM_001031717.3	3	c.320G>A	p.Arg107His	-	-	rs28941780_A	yes	c.320G>A	p.Arg107His	missense_variant	yes	c.320G>A	p.Arg107His	missense_variant	yes	c.320G>A	p.Arg107His	missense_variant	yes	yes	yes	yes	yes	yes	no	no	no	3	3	3	3	3	3	3	3	yes	yes	yes	yes	yes	yes	SNV	-
rs121912626_G	chr3:9982557-9982557	single_nucleotide_variant	NM_001031717.3	3	c.484C>G	p.Pro162Ala	-	-	rs121912626_G	yes	c.484C>G	p.Pro162Ala	missense_variant	yes	c.484C>G	p.Pro162Ala	missense_variant	yes	c.484C>G	p.Pro162Ala	missense_variant	yes	yes	yes	yes	yes	yes	no	no	no	3	3	3	3	3	3	3	3	yes	yes	yes	yes	yes	yes	SNV	-
rs121912627_A	chr3:9986240-9986240	single_nucleotide_variant	NM_001077415.2	2	c.1240G>A	p.Glu414Lys	-	-	rs121912627_A	yes	c.1240G>A	p.Glu414Lys	missense_variant	yes	c.1240G>A	p.Glu414Lys	missense_variant	yes	c.1240G>A	p.Glu414Lys	missense_variant	yes	yes	yes	yes	yes	yes	no	no	no	3	3	3	3	3	3	3	3	yes	yes	yes	yes	yes	yes	SNV	-
rs104893945_A	chr6:15627622-15627622	single_nucleotide_variant	NM_032122.4	4	c.307C>T	p.Gln103Ter	-	-	rs104893945_A	yes	c.307C>T	p.Gln103*	stop_gained	yes	c.307C>T	p.Gln103Ter	stop_gained	yes	c.307C>T	p.Gln103Ter	stop_gained	yes	yes	yes	yes_m	yes	yes	no	no	no	3	3	2	3	3	3	3	1	yes	yes	yes	yes_m	yes_m	yes	SNV	-
rs121907898_T	chr2:110959061-110959061	single_nucleotide_variant	NM_000272.3	3	c.80T>A	p.Leu27Ter	-	-	rs121907898_T	yes	c.80T>A	p.Leu27*	stop_gained	yes	c.80T>A	p.Leu27Ter	stop_gained	yes	c.80T>A	p.Leu27Ter	stop_gained	yes	yes	yes	yes_m	yes	yes	no	no	no	3	3	2	3	3	3	3	1	yes	yes	yes	yes_m	yes_m	yes	SNV	-
rs121907899_T	chr2:110920625-110920625	single_nucleotide_variant	NM_000272.3	3	c.1027G>A	p.Gly343Arg	-	-	rs121907899_T	yes	c.1027G>A	p.Gly343Arg	missense_variant&splice_region_variant	yes	c.1027G>A	p.Gly343Arg	missense_variant&splice_region_variant	yes	c.1027G>A	p.Gly343Arg	missense_variant&splice_region_variant	yes	yes	yes	yes	yes	yes	yes_m	yes_m	yes_m	3	3	3	3	3	3	3	3	yes	yes	yes	yes	yes	yes	SNV	-
rs121434294_A	chr1:11860308-11860308	single_nucleotide_variant	NM_005957.4	4	c.547C>T	p.Arg183Ter	-	-	rs121434294_A	yes	c.547C>T	p.Arg183*	stop_gained	yes	c.547C>T	p.Arg183Ter	stop_gained	yes	c.547C>T	p.Arg183Ter	stop_gained	yes	yes	yes	yes_m	yes	yes	no	no	no	3	3	2	3	3	3	3	1	yes	yes	yes	yes_m	yes_m	yes	SNV	-
rs121434295_T	chr1:11861223-11861223	single_nucleotide_variant	NM_005957.4	4	c.470G>A	p.Arg157Gln	-	-	rs121434295_T	yes	c.470G>A	p.Arg157Gln	missense_variant	yes	c.470G>A	p.Arg157Gln	missense_variant	yes	c.470G>A	p.Arg157Gln	missense_variant	yes	yes	yes	yes	yes	yes	no	no	no	3	3	3	3	3	3	3	3	yes	yes	yes	yes	yes	yes	SNV	-
rs1801133_A	chr1:11856378-11856378	single_nucleotide_variant	NM_005957.4	4	c.665C>T	p.Ala222Val	-	-	rs1801133_A	yes	c.665C>T	p.Ala222Val	missense_variant	yes	c.665C>T	p.Ala222Val	missense_variant	yes	c.665C>T	p.Ala222Val	missense_variant	yes	yes	yes	yes	yes	yes	no	no	no	3	3	3	3	3	3	3	3	yes	yes	yes	yes	yes	yes	SNV	-
rs1801131_G	chr1:11854476-11854476	single_nucleotide_variant	NM_005957.4	4	c.1286A>C	p.Glu429Ala	-	-	rs1801131_G	yes	c.1286A>C	p.Glu429Ala	missense_variant	yes	c.1286A>C	p.Glu429Ala	missense_variant	yes	c.1286A>C	p.Glu429Ala	missense_variant	yes	yes	yes	yes	yes	yes	no	no	no	3	3	3	3	3	3	3	3	yes	yes	yes	yes	yes	yes	SNV	-
rs267606887_C	chr1:11855215-11855215	single_nucleotide_variant	NM_005957.4	4	c.971A>G	p.Asn324Ser	-	-	rs267606887_C	yes	c.971A>G	p.Asn324Ser	missense_variant	yes	c.971A>G	p.Asn324Ser	missense_variant	yes	c.971A>G	p.Asn324Ser	missense_variant	yes	yes	yes	yes	yes	yes	no	no	no	3	3	3	3	3	3	3	3	yes	yes	yes	yes	yes	yes	SNV	-
rs267606886_C	chr1:11855171-11855171	single_nucleotide_variant	NM_005957.4	4	c.1015T>G	p.Trp339Gly	-	-	rs267606886_C	yes	c.1015T>G	p.Trp339Gly	missense_variant	yes	c.1015T>G	p.Trp339Gly	missense_variant	yes	c.1015T>G	p.Trp339Gly	missense_variant	yes	yes	yes	yes	yes	yes	no	no	no	3	3	3	3	3	3	3	3	yes	yes	yes	yes	yes	yes	SNV	-
rs45590836_T	chr1:11851273-11851273	single_nucleotide_variant	NM_005957.4	4	c.1743G>A	p.Met581Ile	-	-	rs45590836_T	yes	c.1743G>A	p.Met581Ile	missense_variant	yes	c.1743G>A	p.Met581Ile	missense_variant	yes	c.1743G>A	p.Met581Ile	missense_variant	yes	yes	yes	yes	yes	yes	no	no	no	3	3	3	3	3	3	3	3	yes	yes	yes	yes	yes	yes	SNV	-
rs121434296_A	chr1:11854823-11854823	single_nucleotide_variant	NM_005957.4	4	c.1129C>T	p.Arg377Cys	-	-	rs121434296_A	yes	c.1129C>T	p.Arg377Cys	missense_variant	yes	c.1129C>T	p.Arg377Cys	missense_variant	yes	c.1129C>T	p.Arg377Cys	missense_variant	yes	yes	yes	yes	yes	yes	no	no	no	3	3	3	3	3	3	3	3	yes	yes	yes	yes	yes	yes	SNV	-
rs121434297_G	chr1:11855218-11855218	single_nucleotide_variant	NM_005957.4	4	c.968T>C	p.Leu323Pro	-	-	rs121434297_G	yes	c.968T>C	p.Leu323Pro	missense_variant	yes	c.968T>C	p.Leu323Pro	missense_variant	yes	c.968T>C	p.Leu323Pro	missense_variant	yes	yes	yes	yes	yes	yes	no	no	no	3	3	3	3	3	3	3	3	yes	yes	yes	yes	yes	yes	SNV	-
rs104893743_T	chr3:50339586-50339586	single_nucleotide_variant	NM_153281.1	1	c.802G>A	p.Glu268Lys	-	-	rs104893743_T	yes	c.802G>A	p.Glu268Lys	missense_variant	yes	c.802G>A	p.Glu268Lys	missense_variant	yes	c.802G>A	p.Glu268Lys	missense_variant	yes	yes	yes	yes	yes	yes	no	no	no	3	3	3	3	3	3	3	3	yes	yes	yes	yes	yes	yes	SNV	-
rs267606874_C	chr3:100994538-100994538	single_nucleotide_variant	NM_016247.3	3	c.635C>G	p.Ser212Ter	-	-	rs267606874_C	yes	c.635C>G	p.Ser212*	stop_gained	yes	c.635C>G	p.Ser212Ter	stop_gained	yes	c.635C>G	p.Ser212Ter	stop_gained	yes	yes	yes	yes_m	yes	yes	no	no	no	3	3	2	3	3	3	3	1	yes	yes	yes	yes_m	yes_m	yes	SNV	-
rs267606875_A	chr3:100961664-100961664	single_nucleotide_variant	NM_016247.3	3	c.2890C>T	p.Arg964Ter	-	-	rs267606875_A	yes	c.2890C>T	p.Arg964*	stop_gained	yes	c.2890C>T	p.Arg964Ter	stop_gained	yes	c.2890C>T	p.Arg964Ter	stop_gained	yes	yes	yes	yes_m	yes	yes	no	no	no	3	3	2	3	3	3	3	1	yes	yes	yes	yes_m	yes_m	yes	SNV	-
rs267606876_A	chr3:100962459-100962459	single_nucleotide_variant	NM_016247.3	3	c.2716C>T	p.Arg906Ter	-	-	rs267606876_A	yes	c.2716C>T	p.Arg906*	stop_gained	yes	c.2716C>T	p.Arg906Ter	stop_gained	yes	c.2716C>T	p.Arg906Ter	stop_gained	yes	yes	yes	yes_m	yes	yes	no	no	no	3	3	2	3	3	3	3	1	yes	yes	yes	yes_m	yes_m	yes	SNV	-
rs201893545_G	chr3:101023121-101023121	single_nucleotide_variant	NM_016247.3	3	c.370T>C	p.Phe124Leu	-	-	rs201893545_G	yes	c.370T>C	p.Phe124Leu	missense_variant	yes	c.370T>C	p.Phe124Leu	missense_variant	yes	c.370T>C	p.Phe124Leu	missense_variant	yes	yes	yes	yes	yes	yes	no	no	no	3	3	3	3	3	3	3	3	yes	yes	yes	yes	yes	yes	SNV	-
rs77931234_G	chr1:76226846-76226846	single_nucleotide_variant	NM_001127328.2	2	c.997A>G	p.Lys333Glu	-	-	rs77931234_G	version	c.997A>G	p.Lys333Glu	missense_variant	version	c.997A>G	p.Lys333Glu	missense_variant	version	c.997A>G	p.Lys333Glu	missense_variant	yes	yes	yes	yes	yes	yes	no	no	no	3	3	3	3	0	3	3	3	yes	yes	yes	yes	yes	yes	SNV	-
rs121434274_A	chr1:76215194-76215194	single_nucleotide_variant	NM_000016.5	5	c.799G>A	p.Gly267Arg	-	-	rs121434274_A	version	c.799G>A	p.Gly267Arg	missense_variant	version	c.799G>A	p.Gly267Arg	missense_variant	version	c.799G>A	p.Gly267Arg	missense_variant	yes	yes	yes	yes	yes	yes	no	no	no	3	3	3	3	0	3	3	3	yes	yes	yes	yes	yes	yes	SNV	-
rs121434275_C	chr1:76226985-76226985	single_nucleotide_variant	NM_001127328.2	2	c.1136T>C	p.Ile379Thr	-	-	rs121434275_C	version	c.1136T>C	p.Ile379Thr	missense_variant	version	c.1136T>C	p.Ile379Thr	missense_variant	version	c.1136T>C	p.Ile379Thr	missense_variant	yes	yes	yes	yes	yes	yes	no	no	no	3	3	3	3	0	3	3	3	yes	yes	yes	yes	yes	yes	SNV	-
rs121434276_C	chr1:76215125-76215125	single_nucleotide_variant	NM_001127328.2	2	c.742T>C	p.Cys248Arg	-	-	rs121434276_C	version	c.742T>C	p.Cys248Arg	missense_variant	version	c.742T>C	p.Cys248Arg	missense_variant	version	c.742T>C	p.Cys248Arg	missense_variant	yes	yes	yes	yes	yes	yes	no	no	no	3	3	3	3	0	3	3	3	yes	yes	yes	yes	yes	yes	SNV	-
rs121434277_A	chr1:76200535-76200535	single_nucleotide_variant	NM_001127328.2	2	c.459G>A	p.Met153Ile	-	-	rs121434277_A	version	c.459G>A	p.Met153Ile	missense_variant	version	c.459G>A	p.Met153Ile	missense_variant	version	c.459G>A	p.Met153Ile	missense_variant	yes	yes	yes	yes	yes	yes	no	no	no	3	3	3	3	0	3	3	3	yes	yes	yes	yes	yes	yes	SNV	-
rs387906297_-	chr1:76226963-76226966	deletion	NM_001127328.2	2	c.1114_1117delTTAG	p.Ala373Leufs	-	-	rs387906297_-	version	c.1114_1117delTTAG	p.Ala373fs	frameshift_variant	version	c.1114_1117delTTAG	p.Ala373LeufsTer18	frameshift_variant	version	c.1114_1117delTTAG	p.Ala373LeufsTer18	frameshift_variant	yes	yes	yes	yes_m	yes_m	yes_m	no	no	no	3	3	0	3	0	3	3	1	yes	yes	yes	yes_m	yes_m	yes	del	-
rs121434278_A	chr1:76205779-76205779	single_nucleotide_variant	NM_000016.5	5	c.583G>A	p.Gly195Arg	-	-	rs121434278_A	version	c.583G>A	p.Gly195Arg	missense_variant	version	c.583G>A	p.Gly195Arg	missense_variant	version	c.583G>A	p.Gly195Arg	missense_variant	yes	yes	yes	yes	yes	yes	no	no	no	3	3	3	3	0	3	3	3	yes	yes	yes	yes	yes	yes	SNV	-
rs121434279_G	chr1:76205773-76205773	single_nucleotide_variant	NM_001127328.2	2	c.589A>G	p.Thr197Ala	-	-	rs121434279_G	version	c.589A>G	p.Thr197Ala	missense_variant	version	c.589A>G	p.Thr197Ala	missense_variant	version	c.589A>G	p.Thr197Ala	missense_variant	yes	yes	yes	yes	yes	yes	no	no	no	3	3	3	3	0	3	3	3	yes	yes	yes	yes	yes	yes	SNV	-
rs121434282_C	chr1:76215237-76215237	single_nucleotide_variant	NM_001127328.2	2	c.854G>C	p.Arg285Thr	-	-	rs121434282_C	version	c.854G>C	p.Arg285Thr	missense_variant	version	c.854G>C	p.Arg285Thr	missense_variant	version	c.854G>C	p.Arg285Thr	missense_variant	yes	yes	yes	yes	yes	yes	no	no	no	3	3	3	3	0	3	3	3	yes	yes	yes	yes	yes	yes	SNV	-
rs121434280_C	chr1:76198409-76198409	single_nucleotide_variant	NM_000016.5	5	c.199T>C	p.Tyr67His	-	-	rs121434280_C	version	c.199T>C	p.Tyr67His	missense_variant	version	c.199T>C	p.Tyr67His	missense_variant	version	c.199T>C	p.Tyr67His	missense_variant	yes	yes	yes	yes	yes	yes	no	no	no	3	3	3	3	0	3	3	3	yes	yes	yes	yes	yes	yes	SNV	-
rs121434281_T	chr1:76215129-76215129	single_nucleotide_variant	NM_001127328.2	2	c.746C>T	p.Ser249Leu	-	-	rs121434281_T	version	c.746C>T	p.Ser249Leu	missense_variant	version	c.746C>T	p.Ser249Leu	missense_variant	version	c.746C>T	p.Ser249Leu	missense_variant	yes	yes	yes	yes	yes	yes	no	no	no	3	3	3	3	0	3	3	3	yes	yes	yes	yes	yes	yes	SNV	-
rs121434283_T	chr1:76199288-76199288	single_nucleotide_variant	NM_000016.5	5	c.362C>T	p.Thr121Ile	-	-	rs121434283_T	version	c.362C>T	p.Thr121Ile	missense_variant	version	c.362C>T	p.Thr121Ile	missense_variant	version	c.362C>T	p.Thr121Ile	missense_variant	yes	yes	yes	yes	yes	yes	no	no	no	3	3	3	3	0	3	3	3	yes	yes	yes	yes	yes	yes	SNV	-
rs104893767_G	chr3:71834110-71834110	single_nucleotide_variant	NM_001126128.1	1	c.94G>C	p.Gly32Arg	-	-	rs104893767_G	yes	c.94G>C	p.Gly32Arg	missense_variant&splice_region_variant	yes	c.94G>C	p.Gly32Arg	missense_variant&splice_region_variant	yes	c.94G>C	p.Gly32Arg	missense_variant&splice_region_variant	yes	yes	yes	yes	yes	yes	yes_m	yes_m	yes_m	3	3	3	3	3	3	3	3	yes	yes	yes	yes	yes	yes	SNV	-
rs554675432_-	chr3:71830677-71830677	deletion	NM_001126128.1	1	c.163delA	p.Ile55Terfs	-	-	rs554675432_-	yes	c.163delA	p.Ile55fs	frameshift_variant	yes	c.163delA	p.Ile55Ter	frameshift_variant	yes	c.163delA	p.Ile55Ter	frameshift_variant	yes	yes	yes	yes_m	no	no	no	no	no	3	3	0	1	3	3	3	1	yes	yes	yes	no	no	yes	del	-
rs121434272_A	chr3:71830623-71830623	single_nucleotide_variant	NM_001126128.1	1	c.217C>T	p.Arg73Cys	-	-	rs121434272_A	yes	c.217C>T	p.Arg73Cys	missense_variant	yes	c.217C>T	p.Arg73Cys	missense_variant	yes	c.217C>T	p.Arg73Cys	missense_variant	yes	yes	yes	yes	yes	yes	no	no	no	3	3	3	3	3	3	3	3	yes	yes	yes	yes	yes	yes	SNV	-
rs119468004_A	chr1:227173033-227173033	single_nucleotide_variant	NM_020247.4	4	c.1651G>A	p.Glu551Lys	-	-	rs119468004_A	yes	c.1651G>A	p.Glu551Lys	missense_variant	yes	c.1651G>A	p.Glu551Lys	missense_variant	yes	c.1651G>A	p.Glu551Lys	missense_variant	yes	yes	yes	yes	yes	yes	no	no	no	3	3	3	3	3	3	3	3	yes	yes	yes	yes	yes	yes	SNV	-
rs119468005_T	chr1:227153420-227153420	single_nucleotide_variant	NM_020247.4	4	c.637C>T	p.Arg213Trp	-	-	rs119468005_T	yes	c.637C>T	p.Arg213Trp	missense_variant	yes	c.637C>T	p.Arg213Trp	missense_variant	yes	c.637C>T	p.Arg213Trp	missense_variant	yes	yes	yes	yes	yes	yes	no	no	no	3	3	3	3	3	3	3	3	yes	yes	yes	yes	yes	yes	SNV	-
rs119468006_A	chr1:227169812-227169812	single_nucleotide_variant	NM_020247.4	4	c.815G>A	p.Gly272Asp	-	-	rs119468006_A	yes	c.815G>A	p.Gly272Asp	missense_variant	yes	c.815G>A	p.Gly272Asp	missense_variant	yes	c.815G>A	p.Gly272Asp	missense_variant	yes	yes	yes	yes	yes	yes	no	no	no	3	3	3	3	3	3	3	3	yes	yes	yes	yes	yes	yes	SNV	-
rs119468006_T	chr1:227169812-227169812	single_nucleotide_variant	NM_020247.4	4	c.815G>T	p.Gly272Val	-	-	rs119468006_T	yes	c.815G>T	p.Gly272Val	missense_variant	yes	c.815G>T	p.Gly272Val	missense_variant	yes	c.815G>T	p.Gly272Val	missense_variant	yes	yes	yes	yes	yes	yes	no	no	no	3	3	3	3	3	3	3	3	yes	yes	yes	yes	yes	yes	SNV	-
rs387906298_G	chr1:227174307-227174307	duplication	NM_020247.4	4	c.1813dupG	p.Glu605Glyfs	-	-	rs387906298_G	yes	c.1813dupG	p.Glu605fs	frameshift_variant	yes	c.1813dupG	p.Glu605GlyfsTer125	frameshift_variant	yes	c.1813dupG	p.Glu605GlyfsTer125	frameshift_variant	yes	yes	yes	yes_m	yes_m	yes_m	no	no	no	3	3	0	3	3	3	3	1	yes	yes	yes	yes_m	yes_m	yes	dup	-
rs606231138_C	chr1:227171938-227171938	single_nucleotide_variant	NM_020247.4	4	c.1398+2T>C		-	-	rs606231138_C	yes	c.1398+2T>C	-	splice_donor_variant&intron_variant	yes	c.1398+2T>C	-	splice_donor_variant	yes	c.1398+2T>C	-	splice_donor_variant	yes	yes	yes	yes	yes	yes	yes_m	no	no	3	3	3	3	3	3	3	3	yes	yes	yes	yes	yes	yes	SNV	intronic
rs606231139_TTG	chr1:227153023-227153044	indel	NM_020247.4	4	c.500_521del22insTTG	p.Gln167Leufs	-	-	rs606231139_TTG	yes	c.500_521delAATCCCCTGTTGGGGGCCTCACinsTTG	p.Gln167fs	frameshift_variant&missense_variant	yes	c.500_521delAATCCCCTGTTGGGGGCCTCACinsTTG	p.Gln167LeufsTer36	frameshift_variant	yes	c.500_521delAATCCCCTGTTGGGGGCCTCACinsTTG	p.Gln167LeufsTer36	frameshift_variant	yes_m	yes_m	yes_m	yes_m	yes_m	yes_m	yes_m	no	no	0	3	0	3	3	3	3	1	yes	yes	yes	yes_m	yes_m	yes	delins	-
rs119468008_G	chr1:227172611-227172611	single_nucleotide_variant	NM_020247.4	4	c.1541A>G	p.Tyr514Cys	-	-	rs119468008_G	yes	c.1541A>G	p.Tyr514Cys	missense_variant	yes	c.1541A>G	p.Tyr514Cys	missense_variant	yes	c.1541A>G	p.Tyr514Cys	missense_variant	yes	yes	yes	yes	yes	yes	no	no	no	3	3	3	3	3	3	3	3	yes	yes	yes	yes	yes	yes	SNV	-
rs387906299_-	chr1:227174244-227174246	deletion	NM_020247.4	4	c.1750_1752delACC	p.Thr584del	-	-	rs387906299_-	yes	c.1750_1752delACC	p.Thr584del	inframe_deletion	yes	c.1750_1752delACC	p.Thr584del	inframe_deletion	yes	c.1750_1752delACC	p.Thr584del	inframe_deletion	yes	yes	yes	yes	yes	yes	no	no	no	3	3	3	3	3	3	3	3	yes	yes	yes	yes	yes	yes	del	-
rs41303129_T	chr1:227170648-227170648	single_nucleotide_variant	NM_020247.4	4	c.993C>T	p.Phe331=	-	-	rs41303129_T	yes	c.993C>T	p.Phe331Phe	synonymous_variant	yes	c.993C>T	p.=	synonymous_variant	yes	c.993C>T	p.=	synonymous_variant	yes	yes	yes	yes_m	yes_m	yes_m	no	no	no	3	3	0	3	3	3	3	1	yes	yes	yes	yes_m	yes_m	yes	SNV	-
rs119468009_A	chr1:227173027-227173027	single_nucleotide_variant	NM_020247.4	4	c.1645G>A	p.Gly549Ser	-	-	rs119468009_A	yes	c.1645G>A	p.Gly549Ser	missense_variant	yes	c.1645G>A	p.Gly549Ser	missense_variant	yes	c.1645G>A	p.Gly549Ser	missense_variant	yes	yes	yes	yes	yes	yes	no	no	no	3	3	3	3	3	3	3	3	yes	yes	yes	yes	yes	yes	SNV	-
rs121908045_G	chr1:24123618-24123618	single_nucleotide_variant	NM_000403.3	3	c.548T>C	p.Leu183Pro	-	-	rs121908045_G	yes	c.548T>C	p.Leu183Pro	missense_variant	yes	c.548T>C	p.Leu183Pro	missense_variant	yes	c.548T>C	p.Leu183Pro	missense_variant	yes	yes	yes	yes	yes	yes	no	no	no	3	3	3	3	3	3	3	3	yes	yes	yes	yes	yes	yes	SNV	-
rs121908046_C	chr1:24125397-24125397	single_nucleotide_variant	NM_000403.3	3	c.101A>G	p.Asn34Ser	-	-	rs121908046_C	yes	c.101A>G	p.Asn34Ser	missense_variant	yes	c.101A>G	p.Asn34Ser	missense_variant	yes	c.101A>G	p.Asn34Ser	missense_variant	yes	yes	yes	yes	yes	yes	no	no	no	3	3	3	3	3	3	3	3	yes	yes	yes	yes	yes	yes	SNV	-
rs28940882_T	chr1:24124689-24124689	single_nucleotide_variant	NM_000403.3	3	c.269G>A	p.Gly90Glu	-	-	rs28940882_T	yes	c.269G>A	p.Gly90Glu	missense_variant	yes	c.269G>A	p.Gly90Glu	missense_variant	yes	c.269G>A	p.Gly90Glu	missense_variant	yes	yes	yes	yes	yes	yes	no	no	no	3	3	3	3	3	3	3	3	yes	yes	yes	yes	yes	yes	SNV	-
rs28940883_C	chr1:24124650-24124650	single_nucleotide_variant	NM_001008216.1	1	c.308A>G	p.Asp103Gly	-	-	rs28940883_C	yes	c.308A>G	p.Asp103Gly	missense_variant	yes	c.308A>G	p.Asp103Gly	missense_variant	yes	c.308A>G	p.Asp103Gly	missense_variant	yes	yes	yes	yes	yes	yes	no	no	no	3	3	3	3	3	3	3	3	yes	yes	yes	yes	yes	yes	SNV	-
rs28940884_C	chr1:24123212-24123212	single_nucleotide_variant	NM_000403.3	3	c.770A>G	p.Lys257Arg	-	-	rs28940884_C	yes	c.770A>G	p.Lys257Arg	missense_variant	yes	c.770A>G	p.Lys257Arg	missense_variant	yes	c.770A>G	p.Lys257Arg	missense_variant	yes	yes	yes	yes	yes	yes	no	no	no	3	3	3	3	3	3	3	3	yes	yes	yes	yes	yes	yes	SNV	-
rs3180383_T	chr1:24122692-24122692	single_nucleotide_variant	NM_001008216.1	1	c.937C>A	p.Leu313Met	-	-	rs3180383_T	yes	c.937C>A	p.Leu313Met	missense_variant	yes	c.937C>A	p.Leu313Met	missense_variant	yes	c.937C>A	p.Leu313Met	missense_variant	yes	yes	yes	yes	yes	yes	no	no	no	3	3	3	3	3	3	3	3	yes	yes	yes	yes	yes	yes	SNV	-
rs28940885_T	chr1:24122673-24122673	single_nucleotide_variant	NM_000403.3	3	c.956G>A	p.Gly319Glu	-	-	rs28940885_T	yes	c.956G>A	p.Gly319Glu	missense_variant	yes	c.956G>A	p.Gly319Glu	missense_variant	yes	c.956G>A	p.Gly319Glu	missense_variant	yes	yes	yes	yes	yes	yes	no	no	no	3	3	3	3	3	3	3	3	yes	yes	yes	yes	yes	yes	SNV	-
rs121908047_T	chr1:24124678-24124678	single_nucleotide_variant	NM_000403.3	3	c.280G>A	p.Val94Met	-	-	rs121908047_T	yes	c.280G>A	p.Val94Met	missense_variant	yes	c.280G>A	p.Val94Met	missense_variant	yes	c.280G>A	p.Val94Met	missense_variant	yes	yes	yes	yes	yes	yes	no	no	no	3	3	3	3	3	3	3	3	yes	yes	yes	yes	yes	yes	SNV	-
rs80338644_-	chr1:235972651-235972651	deletion	NM_000081.3	3	c.1467delG	p.Glu489Aspfs	-	-	rs80338644_-	yes	c.1467delG	p.Glu489fs	frameshift_variant	yes	c.1467delG	p.Glu489AspfsTer78	frameshift_variant	yes	c.1467delG	p.Glu489AspfsTer78	frameshift_variant	yes	yes	yes	yes_m	yes_m	yes_m	no	no	no	3	3	0	3	3	3	3	1	yes	yes	yes	yes_m	yes_m	yes	del	-
rs80338652_A	chr1:235969126-235969126	single_nucleotide_variant	NM_000081.3	3	c.3310C>T	p.Arg1104Ter	-	-	rs80338652_A	yes	c.3310C>T	p.Arg1104*	stop_gained	yes	c.3310C>T	p.Arg1104Ter	stop_gained	yes	c.3310C>T	p.Arg1104Ter	stop_gained	yes	yes	yes	yes_m	yes	yes	no	no	no	3	3	2	3	3	3	3	1	yes	yes	yes	yes_m	yes_m	yes	SNV	-
rs80338642_C	chr1:235993600-235993600	duplication	NM_000081.3	3	c.118dupG	p.Ala40Glyfs	-	-	rs80338642_C	yes	c.118dupG	p.Ala40fs	frameshift_variant	yes	c.118dupG	p.Ala40GlyfsTer24	frameshift_variant	yes	c.118dupG	p.Ala40GlyfsTer24	frameshift_variant	yes	yes	yes	yes_m	yes_m	yes_m	no	no	no	3	3	0	3	3	3	3	1	yes	yes	yes	yes_m	yes_m	yes	dup	-
rs80338646_T	chr1:235972216-235972216	duplication	NM_000081.3	3	c.1902dupA	p.Ala635Serfs	-	-	rs80338646_T	yes	c.1902dupA	p.Ala635fs	frameshift_variant	yes	c.1902dupA	p.Ala635SerfsTer4	frameshift_variant	yes	c.1902dupA	p.Ala635SerfsTer4	frameshift_variant	yes	yes	yes	yes_m	yes_m	yes_m	no	no	no	3	3	0	3	3	3	3	1	yes	yes	yes	yes_m	yes_m	yes	dup	-
rs80338667_-	chr1:235880049-235880049	deletion	NM_000081.3	3	c.9590delA	p.Tyr3197Leufs	-	-	rs80338667_-	yes	c.9590delA	p.Tyr3197fs	frameshift_variant	yes	c.9590delA	p.Tyr3197LeufsTer62	frameshift_variant	yes	c.9590delA	p.Tyr3197LeufsTer62	frameshift_variant	yes	yes	yes	yes_m	yes_m	yes_m	no	no	no	3	3	0	3	3	3	3	1	yes	yes	yes	yes_m	yes_m	yes	del	-
rs80338643_A	chr1:235993570-235993570	single_nucleotide_variant	NM_000081.3	3	c.148C>T	p.Arg50Ter	-	-	rs80338643_A	yes	c.148C>T	p.Arg50*	stop_gained	yes	c.148C>T	p.Arg50Ter	stop_gained	yes	c.148C>T	p.Arg50Ter	stop_gained	yes	yes	yes	yes_m	yes	yes	no	no	no	3	3	2	3	3	3	3	1	yes	yes	yes	yes_m	yes_m	yes	SNV	-
rs80338651_A	chr1:235969351-235969351	single_nucleotide_variant	NM_000081.3	3	c.3085C>T	p.Gln1029Ter	-	-	rs80338651_A	yes	c.3085C>T	p.Gln1029*	stop_gained	yes	c.3085C>T	p.Gln1029Ter	stop_gained	yes	c.3085C>T	p.Gln1029Ter	stop_gained	yes	yes	yes	yes_m	yes	yes	no	no	no	3	3	2	3	3	3	3	1	yes	yes	yes	yes_m	yes_m	yes	SNV	-
rs80338649_-	chr1:235969813-235969813	deletion	NM_000081.3	3	c.2623delT	p.Tyr875Metfs	-	-	rs80338649_-	yes	c.2623delT	p.Tyr875fs	frameshift_variant	yes	c.2623delT	p.Tyr875MetfsTer24	frameshift_variant	yes	c.2623delT	p.Tyr875MetfsTer24	frameshift_variant	yes	yes	yes	yes_m	yes_m	yes_m	no	no	no	3	3	0	3	3	3	3	1	yes	yes	yes	yes_m	yes_m	yes	del	-
rs80338657_T	chr1:235952001-235952001	single_nucleotide_variant	NM_000081.3	3	c.4688G>A	p.Arg1563His	-	-	rs80338657_T	yes	c.4688G>A	p.Arg1563His	missense_variant&splice_region_variant	yes	c.4688G>A	p.Arg1563His	missense_variant&splice_region_variant	yes	c.4688G>A	p.Arg1563His	missense_variant&splice_region_variant	yes	yes	yes	yes	yes	yes	yes_m	yes_m	yes_m	3	3	3	3	3	3	3	3	yes	yes	yes	yes	yes	yes	SNV	-
rs28942077_T	chr1:235929504-235929504	single_nucleotide_variant	NM_000081.3	3	c.5996T>A	p.Val1999Asp	-	-	rs28942077_T	yes	c.5996T>A	p.Val1999Asp	missense_variant	yes	c.5996T>A	p.Val1999Asp	missense_variant	yes	c.5996T>A	p.Val1999Asp	missense_variant	yes	yes	yes	yes	yes	yes	no	no	no	3	3	3	3	3	3	3	3	yes	yes	yes	yes	yes	yes	SNV	-
rs121907987_A	chr1:120286529-120286529	single_nucleotide_variant	NM_006623.3	3	c.1468G>A	p.Val490Met	-	-	rs121907987_A	yes	c.1468G>A	p.Val490Met	missense_variant	yes	c.1468G>A	p.Val490Met	missense_variant	yes	c.1468G>A	p.Val490Met	missense_variant	yes	yes	yes	yes	yes	yes	no	no	no	3	3	3	3	3	3	3	3	yes	yes	yes	yes	yes	yes	SNV	-
rs121907988_A	chr1:120285493-120285493	single_nucleotide_variant	NM_006623.3	3	c.1273G>A	p.Val425Met	-	-	rs121907988_A	yes	c.1273G>A	p.Val425Met	missense_variant	yes	c.1273G>A	p.Val425Met	missense_variant	yes	c.1273G>A	p.Val425Met	missense_variant	yes	yes	yes	yes	yes	yes	no	no	no	3	3	3	3	3	3	3	3	yes	yes	yes	yes	yes	yes	SNV	-
rs730882181_-	chr1:120277988-120277988	deletion	NM_006623.3	3	c.714delG	p.Ile239Serfs	-	-	rs730882181_-	yes	c.714delG	p.Ile239fs	frameshift_variant	yes	c.714delG	p.Ile239SerfsTer69	frameshift_variant	yes	c.714delG	p.Ile239SerfsTer69	frameshift_variant	yes	yes	yes	yes_m	yes_m	yes_m	no	no	no	3	3	0	3	3	3	3	1	yes	yes	yes	yes_m	yes_m	yes	del	-
rs267606949_T	chr1:120269520-120269520	single_nucleotide_variant	NM_006623.3	3	c.403C>T	p.Arg135Trp	-	-	rs267606949_T	yes	c.403C>T	p.Arg135Trp	missense_variant	yes	c.403C>T	p.Arg135Trp	missense_variant	yes	c.403C>T	p.Arg135Trp	missense_variant	yes	yes	yes	yes	yes	yes	no	no	no	3	3	3	3	3	3	3	3	yes	yes	yes	yes	yes	yes	SNV	-
rs267606948_A	chr1:120284440-120284440	single_nucleotide_variant	NM_006623.3	3	c.1129G>A	p.Gly377Ser	-	-	rs267606948_A	yes	c.1129G>A	p.Gly377Ser	missense_variant	yes	c.1129G>A	p.Gly377Ser	missense_variant	yes	c.1129G>A	p.Gly377Ser	missense_variant	yes	yes	yes	yes	yes	yes	no	no	no	3	3	3	3	3	3	3	3	yes	yes	yes	yes	yes	yes	SNV	-
rs267606947_A	chr1:120278055-120278055	single_nucleotide_variant	NM_006623.3	3	c.781G>A	p.Val261Met	-	-	rs267606947_A	yes	c.781G>A	p.Val261Met	missense_variant	yes	c.781G>A	p.Val261Met	missense_variant	yes	c.781G>A	p.Val261Met	missense_variant	yes	yes	yes	yes	yes	yes	no	no	no	3	3	3	3	3	3	3	3	yes	yes	yes	yes	yes	yes	SNV	-
rs11556045_G	chr5:73985215-73985215	single_nucleotide_variant	NM_000521.3	3	c.362A>G	p.Lys121Arg	-	-	rs11556045_G	yes	c.362A>G	p.Lys121Arg	missense_variant	yes	c.362A>G	p.Lys121Arg	missense_variant	yes	c.362A>G	p.Lys121Arg	missense_variant	yes	yes	yes	yes	yes	yes	no	no	no	3	3	3	3	3	3	3	3	yes	yes	yes	yes	yes	yes	SNV	-
rs121907982_C	chr5:74014746-74014746	single_nucleotide_variant	NM_000521.3	3	c.1367A>C	p.Tyr456Ser	-	-	rs121907982_C	yes	c.1367A>C	p.Tyr456Ser	missense_variant	yes	c.1367A>C	p.Tyr456Ser	missense_variant	yes	c.1367A>C	p.Tyr456Ser	missense_variant	yes	yes	yes	yes	yes	yes	no	no	no	3	3	3	3	3	3	3	3	yes	yes	yes	yes	yes	yes	SNV	-
rs28942073_T	chr5:74014629-74014629	single_nucleotide_variant	NM_000521.3	3	c.1250C>T	p.Pro417Leu	-	-	rs28942073_T	yes	c.1250C>T	p.Pro417Leu	missense_variant	yes	c.1250C>T	p.Pro417Leu	missense_variant	yes	c.1250C>T	p.Pro417Leu	missense_variant	yes	yes	yes	yes	yes	yes	no	no	no	3	3	3	3	3	3	3	3	yes	yes	yes	yes	yes	yes	SNV	-
rs121907983_A	chr5:74016473-74016473	single_nucleotide_variant	NM_000521.3	3	c.1514G>A	p.Arg505Gln	-	-	rs121907983_A	yes	c.1514G>A	p.Arg505Gln	missense_variant	yes	c.1514G>A	p.Arg505Gln	missense_variant	yes	c.1514G>A	p.Arg505Gln	missense_variant	yes	yes	yes	yes	yes	yes	no	no	no	3	3	3	3	3	3	3	3	yes	yes	yes	yes	yes	yes	SNV	-
rs121907984_A	chr5:74016956-74016956	single_nucleotide_variant	NM_000521.3	3	c.1627G>A	p.Ala543Thr	-	-	rs121907984_A	yes	c.1627G>A	p.Ala543Thr	missense_variant	yes	c.1627G>A	p.Ala543Thr	missense_variant	yes	c.1627G>A	p.Ala543Thr	missense_variant	yes	yes	yes	yes	yes	yes	no	no	no	3	3	3	3	3	3	3	3	yes	yes	yes	yes	yes	yes	SNV	-
rs121907985_T	chr5:74016469-74016469	single_nucleotide_variant	NM_000521.3	3	c.1510C>T	p.Pro504Ser	-	-	rs121907985_T	yes	c.1510C>T	p.Pro504Ser	missense_variant&splice_region_variant	yes	c.1510C>T	p.Pro504Ser	missense_variant&splice_region_variant	yes	c.1510C>T	p.Pro504Ser	missense_variant&splice_region_variant	yes	yes	yes	yes	yes	yes	yes_m	yes_m	yes_m	3	3	3	3	3	3	3	3	yes	yes	yes	yes	yes	yes	SNV	-
rs121907986_T	chr5:74009409-74009409	single_nucleotide_variant	NM_000521.3	3	c.850C>T	p.Arg284Ter	-	-	rs121907986_T	yes	c.850C>T	p.Arg284*	stop_gained	yes	c.850C>T	p.Arg284Ter	stop_gained	yes	c.850C>T	p.Arg284Ter	stop_gained	yes	yes	yes	yes_m	yes	yes	no	no	no	3	3	2	3	3	3	3	1	yes	yes	yes	yes_m	yes_m	yes	SNV	-
rs121907946_A	chr6:53371799-53371799	single_nucleotide_variant	NM_001498.3	3	c.1109A>T	p.His370Leu	-	-	rs121907946_A	yes	c.1109A>T	p.His370Leu	missense_variant	yes	c.1109A>T	p.His370Leu	missense_variant	yes	c.1109A>T	p.His370Leu	missense_variant	yes	yes	yes	yes	yes	yes	no	no	no	3	3	3	3	3	3	3	3	yes	yes	yes	yes	yes	yes	SNV	-
rs119470016_T	chr5:149753851-149753851	single_nucleotide_variant	NM_000356.3	3	c.754C>T	p.Gln252Ter	-	-	rs119470016_T	yes	c.754C>T	p.Gln252*	stop_gained	yes	c.754C>T	p.Gln252Ter	stop_gained	yes	c.754C>T	p.Gln252Ter	stop_gained	yes	yes	yes	yes_m	yes	yes	no	no	no	3	3	2	3	3	3	3	1	yes	yes	yes	yes_m	yes_m	yes	SNV	-
rs28941769_G	chr5:149740759-149740759	single_nucleotide_variant	NM_000356.3	3	c.149A>G	p.Tyr50Cys	-	-	rs28941769_G	yes	c.149A>G	p.Tyr50Cys	missense_variant	yes	c.149A>G	p.Tyr50Cys	missense_variant	yes	c.149A>G	p.Tyr50Cys	missense_variant	yes	yes	yes	yes	yes	yes	no	no	no	3	3	3	3	3	3	3	3	yes	yes	yes	yes	yes	yes	SNV	-
rs119470017_T	chr5:149767567-149767567	single_nucleotide_variant	NM_000356.3	3	c.2731C>T	p.Arg911Ter	-	-	rs119470017_T	yes	c.2731C>T	p.Arg911*	stop_gained	yes	c.2731C>T	p.Arg911Ter	stop_gained	yes	c.2731C>T	p.Arg911Ter	stop_gained	yes	yes	yes	yes_m	yes	yes	no	no	no	3	3	2	3	3	3	3	1	yes	yes	yes	yes_m	yes_m	yes	SNV	-
rs193919338_T	chr2:73717466-73717466	single_nucleotide_variant	NM_015120.4	4	c.8383C>T	p.Gln2795Ter	-	-	rs193919338_T	yes	c.8377C>T	p.Gln2793*	stop_gained	yes	c.8377C>T	p.Gln2793Ter	stop_gained	yes	c.8377C>T	p.Gln2793Ter	stop_gained	no	no	no	no	no	no	no	no	no	0	0	0	0	3	3	3	1	yes	yes	yes	yes_m	yes_m	yes	SNV	-
rs387906312_-	chr2:73799776-73799776	deletion	NM_015120.4	4	c.10775delC	p.Thr3592Lysfs	-	-	rs387906312_-	yes	c.10769delC	p.Thr3590fs	frameshift_variant	yes	c.10769delC	p.Thr3590LysfsTer6	frameshift_variant	yes	c.10769delC	p.Thr3590LysfsTer6	frameshift_variant	no	no	no	no	no	no	no	no	no	0	0	0	0	3	3	3	1	yes	yes	yes	yes_m	yes_m	yes	del	-
rs387906313_-	chr2:73675792-73675793	deletion	NM_015120.4	4	c.2141_2142delCT	p.Ser714Tyrfs	-	-	rs387906313_-	yes	c.2135_2136delCT	p.Ser712fs	frameshift_variant	yes	c.2135_2136delCT	p.Ser712TyrfsTer6	frameshift_variant	yes	c.2135_2136delCT	p.Ser712TyrfsTer6	frameshift_variant	no	no	no	no	no	no	no	no	no	0	0	0	0	3	3	3	1	yes	yes	yes	yes_m	yes_m	yes	del	-
rs193919339_A	chr2:73799993-73799993	single_nucleotide_variant	NM_015120.4	4	c.10992G>A	p.Trp3664Ter	-	-	rs193919339_A	yes	c.10986G>A	p.Trp3662*	stop_gained	yes	c.10986G>A	p.Trp3662Ter	stop_gained	yes	c.10986G>A	p.Trp3662Ter	stop_gained	no	no	no	no	no	no	no	no	no	0	0	0	0	3	3	3	1	yes	yes	yes	yes_m	yes_m	yes	SNV	-
rs193919340_T	chr2:73717247-73717247	single_nucleotide_variant	NM_015120.4	4	c.8164C>T	p.Arg2722Ter	-	-	rs193919340_T	yes	c.8158C>T	p.Arg2720*	stop_gained	yes	c.8158C>T	p.Arg2720Ter	stop_gained	yes	c.8158C>T	p.Arg2720Ter	stop_gained	no	no	no	no	no	no	no	no	no	0	0	0	0	3	3	3	1	yes	yes	yes	yes_m	yes_m	yes	SNV	-
rs587777821_A	chr1:46657979-46657979	single_nucleotide_variant	NM_017739.3	3	c.1413+1G>T		-	-	rs587777821_A	yes	c.1413+1G>T	-	splice_donor_variant&intron_variant	yes	c.1413+1G>T	-	splice_donor_variant	yes	c.1413+1G>T	-	splice_donor_variant	yes	yes	yes	yes	yes	yes	yes_m	no	no	3	3	3	3	3	3	3	3	yes	yes	yes	yes	yes	yes	SNV	intronic
rs587777821_T	chr1:46657979-46657979	single_nucleotide_variant	NM_017739.3	3	c.1413+1G>A		-	-	rs587777821_T	yes	c.1413+1G>A	-	splice_donor_variant&intron_variant	yes	c.1413+1G>A	-	splice_donor_variant	yes	c.1413+1G>A	-	splice_donor_variant	yes	yes	yes	yes	yes	yes	yes_m	no	no	3	3	3	3	3	3	3	3	yes	yes	yes	yes	yes	yes	SNV	intronic
rs193919335_T	chr1:46656145-46656145	single_nucleotide_variant	NM_017739.3	3	c.1649G>A	p.Ser550Asn	-	-	rs193919335_T	yes	c.1649G>A	p.Ser550Asn	missense_variant&splice_region_variant	yes	c.1649G>A	p.Ser550Asn	missense_variant&splice_region_variant	yes	c.1649G>A	p.Ser550Asn	missense_variant&splice_region_variant	yes	yes	yes	yes	yes	yes	yes_m	yes_m	yes_m	3	3	3	3	3	3	3	3	yes	yes	yes	yes	yes	yes	SNV	-
rs386834017_-	chr1:46655592-46655592	deletion	NM_017739.3	3	c.1719delC	p.His573Glnfs	-	-	rs386834017_-	yes	c.1719delC	p.His573fs	frameshift_variant	yes	c.1719delC	p.His573GlnfsTer50	frameshift_variant	yes	c.1719delC	p.His573GlnfsTer50	frameshift_variant	yes	yes	yes	yes_m	yes_m	yes_m	no	no	no	3	3	0	3	3	3	3	1	yes	yes	yes	yes_m	yes_m	yes	del	-
rs28942068_C	chr1:46657831-46657831	single_nucleotide_variant	NM_001243766.1	1	c.1478C>G	p.Pro493Arg	-	-	rs28942068_C	yes	c.1478C>G	p.Pro493Arg	missense_variant	yes	c.1478C>G	p.Pro493Arg	missense_variant	yes	c.1478C>G	p.Pro493Arg	missense_variant	yes	yes	yes	yes	yes	yes	no	no	no	3	3	3	3	3	3	3	3	yes	yes	yes	yes	yes	yes	SNV	-
rs28940869_A	chr1:46658069-46658069	single_nucleotide_variant	NM_017739.3	3	c.1324C>T	p.Arg442Cys	-	-	rs28940869_A	yes	c.1324C>T	p.Arg442Cys	missense_variant	yes	c.1324C>T	p.Arg442Cys	missense_variant	yes	c.1324C>T	p.Arg442Cys	missense_variant	yes	yes	yes	yes	yes	yes	no	no	no	3	3	3	3	3	3	3	3	yes	yes	yes	yes	yes	yes	SNV	-
rs193919336_T	chr1:46659545-46659545	single_nucleotide_variant	NM_001243766.1	1	c.932G>A	p.Arg311Gln	-	-	rs193919336_T	yes	c.932G>A	p.Arg311Gln	missense_variant	yes	c.932G>A	p.Arg311Gln	missense_variant	yes	c.932G>A	p.Arg311Gln	missense_variant	yes	yes	yes	yes	yes	yes	no	no	no	3	3	3	3	3	3	3	3	yes	yes	yes	yes	yes	yes	SNV	-
rs193919337_A	chr1:46662690-46662690	single_nucleotide_variant	NM_001243766.1	1	c.187C>T	p.Arg63Ter	-	-	rs193919337_A	yes	c.187C>T	p.Arg63*	stop_gained	yes	c.187C>T	p.Arg63Ter	stop_gained	yes	c.187C>T	p.Arg63Ter	stop_gained	yes	yes	yes	yes_m	yes	yes	no	no	no	3	3	2	3	3	3	3	1	yes	yes	yes	yes_m	yes_m	yes	SNV	-
rs267606961_T	chr1:46657884-46657884	single_nucleotide_variant	NM_001243766.1	1	c.1425G>A	p.Trp475Ter	-	-	rs267606961_T	yes	c.1425G>A	p.Trp475*	stop_gained	yes	c.1425G>A	p.Trp475Ter	stop_gained	yes	c.1425G>A	p.Trp475Ter	stop_gained	yes	yes	yes	yes_m	yes	yes	no	no	no	3	3	2	3	3	3	3	1	yes	yes	yes	yes_m	yes_m	yes	SNV	-
rs74374973_T	chr1:46655645-46655645	single_nucleotide_variant	NM_017739.3	3	c.1666G>A	p.Asp556Asn	-	-	rs74374973_T	yes	c.1666G>A	p.Asp556Asn	missense_variant	yes	c.1666G>A	p.Asp556Asn	missense_variant	yes	c.1666G>A	p.Asp556Asn	missense_variant	yes	yes	yes	yes	yes	yes	no	no	no	3	3	3	3	3	3	3	3	yes	yes	yes	yes	yes	yes	SNV	-
rs267606962_G	chr1:46655211-46655211	single_nucleotide_variant	NM_001243766.1	1	c.1814G>C	p.Arg605Pro	-	-	rs267606962_G	yes	c.1814G>C	p.Arg605Pro	missense_variant	yes	c.1814G>C	p.Arg605Pro	missense_variant	yes	c.1814G>C	p.Arg605Pro	missense_variant	yes	yes	yes	yes	yes	yes	no	no	no	3	3	3	3	3	3	3	3	yes	yes	yes	yes	yes	yes	SNV	-
rs386834035_T	chr1:46660515-46660515	single_nucleotide_variant	NM_017739.3	3	c.652+1G>A		-	-	rs386834035_T	yes	c.652+1G>A	-	splice_donor_variant&intron_variant	yes	c.652+1G>A	-	splice_donor_variant	yes	c.652+1G>A	-	splice_donor_variant	yes	yes	yes	yes	yes	yes	yes_m	no	no	3	3	3	3	3	3	3	3	yes	yes	yes	yes	yes	yes	SNV	intronic
rs267606960_T	chr1:46657840-46657840	single_nucleotide_variant	NM_001243766.1	1	c.1469G>A	p.Cys490Tyr	-	-	rs267606960_T	yes	c.1469G>A	p.Cys490Tyr	missense_variant	yes	c.1469G>A	p.Cys490Tyr	missense_variant	yes	c.1469G>A	p.Cys490Tyr	missense_variant	yes	yes	yes	yes	yes	yes	no	no	no	3	3	3	3	3	3	3	3	yes	yes	yes	yes	yes	yes	SNV	-
rs779536510_A	chr1:19200976-19200976	duplication	NM_003748.3	3	c.1560dupT	p.Gly521Trpfs	-	-	rs779536510_A	yes	c.1560dupT	p.Gly521fs	frameshift_variant	yes	c.1560dupT	p.Gly521TrpfsTer10	frameshift_variant	yes	c.1560dupT	p.Gly521TrpfsTer10	frameshift_variant	yes	yes	yes	yes_m	yes_m	yes_m	no	no	no	3	3	0	3	3	3	3	1	yes	yes	yes	yes_m	yes_m	yes	dup	-
rs137852937_A	chr1:19203992-19203992	single_nucleotide_variant	NM_170726.2	2	c.1055C>T	p.Ser352Leu	-	-	rs137852937_A	yes	c.1055C>T	p.Ser352Leu	missense_variant	yes	c.1055C>T	p.Ser352Leu	missense_variant	yes	c.1055C>T	p.Ser352Leu	missense_variant	yes	yes	yes	yes	yes	yes	no	no	no	3	3	3	3	3	3	3	3	yes	yes	yes	yes	yes	yes	SNV	-
rs387906314_-	chr1:19228997-19228997	deletion	NM_170726.2	2	c.21delG	p.Leu8Serfs	-	-	rs387906314_-	yes	c.21delG	p.Leu8fs	frameshift_variant	yes	c.21delG	p.Leu8SerfsTer23	frameshift_variant	yes	c.21delG	p.Leu8SerfsTer23	frameshift_variant	yes	yes	yes	yes_m	yes_m	yes_m	no	no	no	3	3	0	3	3	3	3	1	yes	yes	yes	yes_m	yes_m	yes	del	-
rs121908082_T	chr2:1491613-1491613	single_nucleotide_variant	NM_000547.5	5	c.1618C>T	p.Arg540Ter	-	-	rs121908082_T	yes	c.1618C>T	p.Arg540*	stop_gained	yes	c.1618C>T	p.Arg540Ter	stop_gained	yes	c.1618C>T	p.Arg540Ter	stop_gained	yes	yes	yes	yes_m	yes	yes	no	no	no	3	3	2	3	3	3	3	1	yes	yes	yes	yes_m	yes_m	yes	SNV	-
rs104893669_T	chr2:1488368-1488368	single_nucleotide_variant	NM_000547.5	5	c.1339A>T	p.Ile447Phe	-	-	rs104893669_T	yes	c.1339A>T	p.Ile447Phe	missense_variant&splice_region_variant	yes	c.1339A>T	p.Ile447Phe	missense_variant&splice_region_variant	yes	c.1339A>T	p.Ile447Phe	missense_variant&splice_region_variant	yes	yes	yes	yes	yes	yes	yes_m	yes_m	yes_m	3	3	3	3	3	3	3	3	yes	yes	yes	yes	yes	yes	SNV	-
rs121908083_G	chr2:1488386-1488386	single_nucleotide_variant	NM_000547.5	5	c.1357T>G	p.Tyr453Asp	-	-	rs121908083_G	yes	c.1357T>G	p.Tyr453Asp	missense_variant	yes	c.1357T>G	p.Tyr453Asp	missense_variant	yes	c.1357T>G	p.Tyr453Asp	missense_variant	yes	yes	yes	yes	yes	yes	no	no	no	3	3	3	3	3	3	3	3	yes	yes	yes	yes	yes	yes	SNV	-
rs121908084_A	chr2:1491763-1491763	single_nucleotide_variant	NM_000547.5	5	c.1768G>A	p.Gly590Ser	-	-	rs121908084_A	yes	c.1768G>A	p.Gly590Ser	missense_variant&splice_region_variant	yes	c.1768G>A	p.Gly590Ser	missense_variant&splice_region_variant	yes	c.1768G>A	p.Gly590Ser	missense_variant&splice_region_variant	yes	yes	yes	yes	yes	yes	yes_m	yes_m	yes_m	3	3	3	3	3	3	3	3	yes	yes	yes	yes	yes	yes	SNV	-
rs121908085_A	chr2:1507728-1507728	single_nucleotide_variant	NM_000547.5	5	c.2395G>A	p.Glu799Lys	-	-	rs121908085_A	yes	c.2395G>A	p.Glu799Lys	missense_variant	yes	c.2395G>A	p.Glu799Lys	missense_variant	yes	c.2395G>A	p.Glu799Lys	missense_variant	yes	yes	yes	yes	yes	yes	no	no	no	3	3	3	3	3	3	3	3	yes	yes	yes	yes	yes	yes	SNV	-
rs121908086_A	chr2:1497748-1497748	single_nucleotide_variant	NM_000547.5	5	c.1943G>A	p.Arg648Gln	-	-	rs121908086_A	yes	c.1943G>A	p.Arg648Gln	missense_variant	yes	c.1943G>A	p.Arg648Gln	missense_variant	yes	c.1943G>A	p.Arg648Gln	missense_variant	yes	yes	yes	yes	yes	yes	no	no	no	3	3	3	3	3	3	3	3	yes	yes	yes	yes	yes	yes	SNV	-
rs121908087_T	chr2:1499831-1499831	single_nucleotide_variant	NM_000547.5	5	c.2077C>T	p.Arg693Trp	-	-	rs121908087_T	yes	c.2077C>T	p.Arg693Trp	missense_variant	yes	c.2077C>T	p.Arg693Trp	missense_variant	yes	c.2077C>T	p.Arg693Trp	missense_variant	yes	yes	yes	yes	yes	yes	no	no	no	3	3	3	3	3	3	3	3	yes	yes	yes	yes	yes	yes	SNV	-
rs121908088_G	chr2:1497783-1497783	single_nucleotide_variant	NM_000547.5	5	c.1978C>G	p.Gln660Glu	-	-	rs121908088_G	yes	c.1978C>G	p.Gln660Glu	missense_variant	yes	c.1978C>G	p.Gln660Glu	missense_variant	yes	c.1978C>G	p.Gln660Glu	missense_variant	yes	yes	yes	yes	yes	yes	no	no	no	3	3	3	3	3	3	3	3	yes	yes	yes	yes	yes	yes	SNV	-
rs137852951_C	chr4:166916242-166916242	single_nucleotide_variant	NM_012464.4	4	c.544A>C	p.Met182Leu	-	-	rs137852951_C	yes	c.544A>C	p.Met182Leu	missense_variant	yes	c.544A>C	p.Met182Leu	missense_variant	yes	c.544A>C	p.Met182Leu	missense_variant	yes	yes	yes	yes	yes	yes	no	no	no	3	3	3	3	3	3	3	3	yes	yes	yes	yes	yes	yes	SNV	-
rs137852952_C	chr4:166924623-166924623	single_nucleotide_variant	NM_012464.4	4	c.713T>C	p.Val238Ala	-	-	rs137852952_C	yes	c.713T>C	p.Val238Ala	missense_variant	yes	c.713T>C	p.Val238Ala	missense_variant	yes	c.713T>C	p.Val238Ala	missense_variant	yes	yes	yes	yes	yes	yes	no	no	no	3	3	3	3	3	3	3	3	yes	yes	yes	yes	yes	yes	SNV	-
rs137852953_G	chr4:166981218-166981218	single_nucleotide_variant	NM_012464.4	4	c.1885A>G	p.Ile629Val	-	-	rs137852953_G	yes	c.1885A>G	p.Ile629Val	missense_variant	yes	c.1885A>G	p.Ile629Val	missense_variant	yes	c.1885A>G	p.Ile629Val	missense_variant	yes	yes	yes	yes	yes	yes	no	no	no	3	3	3	3	3	3	3	3	yes	yes	yes	yes	yes	yes	SNV	-
rs386833498_-	chr5:149360880-149360880	deletion	NM_000112.3	3	c.1724delA	p.Lys575Serfs	-	-	rs386833498_-	yes	c.1724delA	p.Lys575fs	frameshift_variant	yes	c.1724delA	p.Lys575SerfsTer10	frameshift_variant	yes	c.1724delA	p.Lys575SerfsTer10	frameshift_variant	yes	yes	yes	yes_m	yes_m	yes_m	no	no	no	3	3	0	3	3	3	3	1	yes	yes	yes	yes_m	yes_m	yes	del	-
rs786200881_-	chr5:149357606-149357606	deletion	NM_000112.3	3	c.391delC	p.Leu131Cysfs	-	-	rs786200881_-	yes	c.391delC	p.Leu131fs	frameshift_variant	yes	c.391delC	p.Leu131CysfsTer41	frameshift_variant	yes	c.391delC	p.Leu131CysfsTer41	frameshift_variant	yes	yes	yes	yes_m	yes_m	yes_m	no	no	no	3	3	0	3	3	3	3	1	yes	yes	yes	yes_m	yes_m	yes	del	-
rs104893915_T	chr5:149359991-149359991	single_nucleotide_variant	NM_000112.3	3	c.835C>T	p.Arg279Trp	-	-	rs104893915_T	yes	c.835C>T	p.Arg279Trp	missense_variant	yes	c.835C>T	p.Arg279Trp	missense_variant	yes	c.835C>T	p.Arg279Trp	missense_variant	yes	yes	yes	yes	yes	yes	no	no	no	3	3	3	3	3	3	3	3	yes	yes	yes	yes	yes	yes	SNV	-
rs104893917_A	chr5:149359920-149359920	single_nucleotide_variant	NM_000112.3	3	c.764G>A	p.Gly255Glu	-	-	rs104893917_A	yes	c.764G>A	p.Gly255Glu	missense_variant	yes	c.764G>A	p.Gly255Glu	missense_variant	yes	c.764G>A	p.Gly255Glu	missense_variant	yes	yes	yes	yes	yes	yes	no	no	no	3	3	3	3	3	3	3	3	yes	yes	yes	yes	yes	yes	SNV	-
rs104893918_T	chr5:149361300-149361300	single_nucleotide_variant	NM_000112.3	3	c.2144C>T	p.Ala715Val	-	-	rs104893918_T	yes	c.2144C>T	p.Ala715Val	missense_variant	yes	c.2144C>T	p.Ala715Val	missense_variant	yes	c.2144C>T	p.Ala715Val	missense_variant	yes	yes	yes	yes	yes	yes	no	no	no	3	3	3	3	3	3	3	3	yes	yes	yes	yes	yes	yes	SNV	-
rs104893919_T	chr5:149357747-149357747	single_nucleotide_variant	NM_000112.3	3	c.532C>T	p.Arg178Ter	-	-	rs104893919_T	yes	c.532C>T	p.Arg178*	stop_gained	yes	c.532C>T	p.Arg178Ter	stop_gained	yes	c.532C>T	p.Arg178Ter	stop_gained	yes	yes	yes	yes_m	yes	yes	no	no	no	3	3	2	3	3	3	3	1	yes	yes	yes	yes_m	yes_m	yes	SNV	-
rs104893920_G	chr5:149360429-149360429	single_nucleotide_variant	NM_000112.3	3	c.1273A>G	p.Asn425Asp	-	-	rs104893920_G	yes	c.1273A>G	p.Asn425Asp	missense_variant	yes	c.1273A>G	p.Asn425Asp	missense_variant	yes	c.1273A>G	p.Asn425Asp	missense_variant	yes	yes	yes	yes	yes	yes	no	no	no	3	3	3	3	3	3	3	3	yes	yes	yes	yes	yes	yes	SNV	-
rs104893916_T	chr5:149361189-149361189	single_nucleotide_variant	NM_000112.3	3	c.2033G>T	p.Gly678Val	-	-	rs104893916_T	yes	c.2033G>T	p.Gly678Val	missense_variant	yes	c.2033G>T	p.Gly678Val	missense_variant	yes	c.2033G>T	p.Gly678Val	missense_variant	yes	yes	yes	yes	yes	yes	no	no	no	3	3	3	3	3	3	3	3	yes	yes	yes	yes	yes	yes	SNV	-
rs104893921_C	chr5:149360517-149360517	single_nucleotide_variant	NM_000112.3	3	c.1361A>C	p.Gln454Pro	-	-	rs104893921_C	yes	c.1361A>C	p.Gln454Pro	missense_variant	yes	c.1361A>C	p.Gln454Pro	missense_variant	yes	c.1361A>C	p.Gln454Pro	missense_variant	yes	yes	yes	yes	yes	yes	no	no	no	3	3	3	3	3	3	3	3	yes	yes	yes	yes	yes	yes	SNV	-
rs386833492_C	chr5:149340544-149340544	single_nucleotide_variant	NM_000112.3	3	c.-26+2T>C		-	-	rs386833492_C	yes	c.-26+2T>C	-	splice_donor_variant&intron_variant	yes	c.-26+2T>C	-	splice_donor_variant	yes	c.-26+2T>C	-	splice_donor_variant	yes	yes	yes	yes	yes	yes	yes_m	no	no	3	3	3	3	3	3	3	3	yes	yes	yes	yes	yes	yes	SNV	intronic
rs104893924_A	chr5:149361113-149361113	single_nucleotide_variant	NM_000112.3	3	c.1957T>A	p.Cys653Ser	-	-	rs104893924_A	yes	c.1957T>A	p.Cys653Ser	missense_variant	yes	c.1957T>A	p.Cys653Ser	missense_variant	yes	c.1957T>A	p.Cys653Ser	missense_variant	yes	yes	yes	yes	yes	yes	no	no	no	3	3	3	3	3	3	3	3	yes	yes	yes	yes	yes	yes	SNV	-
rs121908078_A	chr5:149360691-149360691	single_nucleotide_variant	NM_000112.3	3	c.1535C>A	p.Thr512Lys	-	-	rs121908078_A	yes	c.1535C>A	p.Thr512Lys	missense_variant	yes	c.1535C>A	p.Thr512Lys	missense_variant	yes	c.1535C>A	p.Thr512Lys	missense_variant	yes	yes	yes	yes	yes	yes	no	no	no	3	3	3	3	3	3	3	3	yes	yes	yes	yes	yes	yes	SNV	-
rs267607055_T	chr5:149357613-149357613	single_nucleotide_variant	NM_000112.3	3	c.398C>T	p.Ala133Val	-	-	rs267607055_T	yes	c.398C>T	p.Ala133Val	missense_variant	yes	c.398C>T	p.Ala133Val	missense_variant	yes	c.398C>T	p.Ala133Val	missense_variant	yes	yes	yes	yes	yes	yes	no	no	no	3	3	3	3	3	3	3	3	yes	yes	yes	yes	yes	yes	SNV	-
rs137852944_A	chr6:51947999-51947999	single_nucleotide_variant	NM_138694.3	3	c.107C>T	p.Thr36Met	-	-	rs137852944_A	yes	c.107C>T	p.Thr36Met	missense_variant	yes	c.107C>T	p.Thr36Met	missense_variant	yes	c.107C>T	p.Thr36Met	missense_variant	yes	yes	yes	yes	yes	yes	no	no	no	3	3	3	3	3	3	3	3	yes	yes	yes	yes	yes	yes	SNV	-
rs28937907_A	chr6:51889617-51889617	single_nucleotide_variant	NM_138694.3	3	c.4991C>T	p.Ser1664Phe	-	-	rs28937907_A	yes	c.4991C>T	p.Ser1664Phe	missense_variant	yes	c.4991C>T	p.Ser1664Phe	missense_variant	yes	c.4991C>T	p.Ser1664Phe	missense_variant	yes	yes	yes	yes	yes	yes	no	no	no	3	3	3	3	3	3	3	3	yes	yes	yes	yes	yes	yes	SNV	-
rs137852945_A	chr6:51613361-51613361	single_nucleotide_variant	NM_138694.3	3	c.9053C>T	p.Ser3018Phe	-	-	rs137852945_A	yes	c.9053C>T	p.Ser3018Phe	missense_variant	yes	c.9053C>T	p.Ser3018Phe	missense_variant	yes	c.9053C>T	p.Ser3018Phe	missense_variant	yes	yes	yes	yes	yes	yes	no	no	no	3	3	3	3	3	3	3	3	yes	yes	yes	yes	yes	yes	SNV	-
rs137852946_T	chr6:51889387-51889387	single_nucleotide_variant	NM_138694.3	3	c.5221G>A	p.Val1741Met	-	-	rs137852946_T	yes	c.5221G>A	p.Val1741Met	missense_variant	yes	c.5221G>A	p.Val1741Met	missense_variant	yes	c.5221G>A	p.Val1741Met	missense_variant	yes	yes	yes	yes	yes	yes	no	no	no	3	3	3	3	3	3	3	3	yes	yes	yes	yes	yes	yes	SNV	-
rs137852947_A	chr6:51712669-51712669	single_nucleotide_variant	NM_138694.3	3	c.8011C>T	p.Arg2671Ter	-	-	rs137852947_A	yes	c.8011C>T	p.Arg2671*	stop_gained	yes	c.8011C>T	p.Arg2671Ter	stop_gained	yes	c.8011C>T	p.Arg2671Ter	stop_gained	yes	yes	yes	yes_m	yes	yes	no	no	no	3	3	2	3	3	3	3	1	yes	yes	yes	yes_m	yes_m	yes	SNV	-
rs137852948_G	chr6:51524266-51524266	single_nucleotide_variant	NM_138694.3	3	c.10658T>C	p.Ile3553Thr	-	-	rs137852948_G	yes	c.10658T>C	p.Ile3553Thr	missense_variant	yes	c.10658T>C	p.Ile3553Thr	missense_variant	yes	c.10658T>C	p.Ile3553Thr	missense_variant	yes	yes	yes	yes	yes	yes	no	no	no	3	3	3	3	3	3	3	3	yes	yes	yes	yes	yes	yes	SNV	-
rs137852949_A	chr6:51923147-51923147	single_nucleotide_variant	NM_138694.3	3	c.1486C>T	p.Arg496Ter	-	-	rs137852949_A	yes	c.1486C>T	p.Arg496*	stop_gained	yes	c.1486C>T	p.Arg496Ter	stop_gained	yes	c.1486C>T	p.Arg496Ter	stop_gained	yes	yes	yes	yes_m	yes	yes	no	no	no	3	3	2	3	3	3	3	1	yes	yes	yes	yes_m	yes_m	yes	SNV	-
rs137852950_C	chr6:51524512-51524512	single_nucleotide_variant	NM_138694.3	3	c.10412T>G	p.Val3471Gly	-	-	rs137852950_C	yes	c.10412T>G	p.Val3471Gly	missense_variant	yes	c.10412T>G	p.Val3471Gly	missense_variant	yes	c.10412T>G	p.Val3471Gly	missense_variant	yes	yes	yes	yes	yes	yes	no	no	no	3	3	3	3	3	3	3	3	yes	yes	yes	yes	yes	yes	SNV	-
rs113994033_T	chr2:27589747-27589747	single_nucleotide_variant	NM_001034116.1	1	c.1070G>A	p.Arg357Gln	-	-	rs113994033_T	yes	c.1070G>A	p.Arg357Gln	missense_variant	yes	c.1070G>A	p.Arg357Gln	missense_variant	yes	c.1070G>A	p.Arg357Gln	missense_variant	yes	yes	yes	yes	yes	yes	no	no	no	3	3	3	3	3	3	3	3	yes	yes	yes	yes	yes	yes	SNV	-
rs113994035_A	chr2:27589697-27589697	single_nucleotide_variant	NM_001034116.1	1	c.1120C>T	p.Arg374Cys	-	-	rs113994035_A	yes	c.1120C>T	p.Arg374Cys	missense_variant	yes	c.1120C>T	p.Arg374Cys	missense_variant	yes	c.1120C>T	p.Arg374Cys	missense_variant	yes	yes	yes	yes	yes	yes	no	no	no	3	3	3	3	3	3	3	3	yes	yes	yes	yes	yes	yes	SNV	-
rs113994037_T	chr2:27589625-27589625	single_nucleotide_variant	NM_001034116.1	1	c.1191+1G>A		-	-	rs113994037_T	yes	c.1191+1G>A	-	splice_donor_variant&intron_variant	yes	c.1191+1G>A	-	splice_donor_variant	yes	c.1191+1G>A	-	splice_donor_variant	yes	yes	yes	yes	yes	yes	yes_m	no	no	3	3	3	3	3	3	3	3	yes	yes	yes	yes	yes	yes	SNV	intronic
rs113994027_A	chr2:27590914-27590914	single_nucleotide_variant	NM_001034116.1	1	c.683C>T	p.Ala228Val	-	-	rs113994027_A	yes	c.683C>T	p.Ala228Val	missense_variant	yes	c.683C>T	p.Ala228Val	missense_variant	yes	c.683C>T	p.Ala228Val	missense_variant	yes	yes	yes	yes	yes	yes	no	no	no	3	3	3	3	3	3	3	3	yes	yes	yes	yes	yes	yes	SNV	-
rs113994038_G	chr2:27587446-27587446	single_nucleotide_variant	NM_001034116.1	1	c.1393T>C	p.Cys465Arg	-	-	rs113994038_G	yes	c.1393T>C	p.Cys465Arg	missense_variant	yes	c.1393T>C	p.Cys465Arg	missense_variant	yes	c.1393T>C	p.Cys465Arg	missense_variant	yes	yes	yes	yes	yes	yes	no	no	no	3	3	3	3	3	3	3	3	yes	yes	yes	yes	yes	yes	SNV	-
rs113994040_G	chr2:27587374-27587374	single_nucleotide_variant	NM_001034116.1	1	c.1465T>C	p.Tyr489His	-	-	rs113994040_G	yes	c.1465T>C	p.Tyr489His	missense_variant	yes	c.1465T>C	p.Tyr489His	missense_variant	yes	c.1465T>C	p.Tyr489His	missense_variant	yes	yes	yes	yes	yes	yes	no	no	no	3	3	3	3	3	3	3	3	yes	yes	yes	yes	yes	yes	SNV	-
rs121908067_G	chr5:176636710-176636710	single_nucleotide_variant	NM_022455.4	4	c.1310C>G	p.Ser437Ter	-	-	rs121908067_G	yes	c.1310C>G	p.Ser437*	stop_gained	yes	c.1310C>G	p.Ser437Ter	stop_gained	yes	c.1310C>G	p.Ser437Ter	stop_gained	yes	yes	yes	yes_m	yes	yes	no	no	no	3	3	2	3	3	3	3	1	yes	yes	yes	yes_m	yes_m	yes	SNV	-
rs121908068_G	chr5:176719125-176719125	single_nucleotide_variant	NM_022455.4	4	c.6429C>G	p.His2143Gln	-	-	rs121908068_G	yes	c.6429C>G	p.His2143Gln	missense_variant	yes	c.6429C>G	p.His2143Gln	missense_variant	yes	c.6429C>G	p.His2143Gln	missense_variant	yes	yes	yes	yes	yes	yes	no	no	no	3	3	3	3	3	3	3	3	yes	yes	yes	yes	yes	yes	SNV	-
rs121908069_C	chr5:176720917-176720917	single_nucleotide_variant	NM_022455.4	4	c.6548G>C	p.Cys2183Ser	-	-	rs121908069_C	yes	c.6548G>C	p.Cys2183Ser	missense_variant	yes	c.6548G>C	p.Cys2183Ser	missense_variant	yes	c.6548G>C	p.Cys2183Ser	missense_variant	yes	yes	yes	yes	yes	yes	no	no	no	3	3	3	3	3	3	3	3	yes	yes	yes	yes	yes	yes	SNV	-
rs121908070_T	chr5:176665274-176665274	single_nucleotide_variant	NM_022455.4	4	c.3958C>T	p.Arg1320Ter	-	-	rs121908070_T	yes	c.3958C>T	p.Arg1320*	stop_gained	yes	c.3958C>T	p.Arg1320Ter	stop_gained	yes	c.3958C>T	p.Arg1320Ter	stop_gained	yes	yes	yes	yes_m	yes	yes	no	no	no	3	3	2	3	3	3	3	1	yes	yes	yes	yes_m	yes_m	yes	SNV	-
rs121908071_A	chr5:176720974-176720974	single_nucleotide_variant	NM_022455.4	4	c.6605G>A	p.Cys2202Tyr	-	-	rs121908071_A	yes	c.6605G>A	p.Cys2202Tyr	missense_variant	yes	c.6605G>A	p.Cys2202Tyr	missense_variant	yes	c.6605G>A	p.Cys2202Tyr	missense_variant	yes	yes	yes	yes	yes	yes	no	no	no	3	3	3	3	3	3	3	3	yes	yes	yes	yes	yes	yes	SNV	-
rs119470018_G	chr3:158364685-158364685	single_nucleotide_variant	NM_024996.5	5	c.521A>G	p.Asn174Ser	-	-	rs119470018_G	yes	c.521A>G	p.Asn174Ser	missense_variant	yes	c.521A>G	p.Asn174Ser	missense_variant	yes	c.521A>G	p.Asn174Ser	missense_variant	yes	yes	yes	yes	yes	yes	no	no	no	3	3	3	3	3	3	3	3	yes	yes	yes	yes	yes	yes	SNV	-
rs119470019_T	chr3:158363475-158363475	single_nucleotide_variant	NM_024996.5	5	c.139C>T	p.Arg47Ter	-	-	rs119470019_T	yes	c.139C>T	p.Arg47*	stop_gained	yes	c.139C>T	p.Arg47Ter	stop_gained	yes	c.139C>T	p.Arg47Ter	stop_gained	yes	yes	yes	yes_m	yes	yes	no	no	no	3	3	2	3	3	3	3	1	yes	yes	yes	yes_m	yes_m	yes	SNV	-
rs119470020_G	chr3:158383232-158383232	single_nucleotide_variant	NM_024996.5	5	c.1487T>G	p.Met496Arg	-	-	rs119470020_G	yes	c.1487T>G	p.Met496Arg	missense_variant	yes	c.1487T>G	p.Met496Arg	missense_variant	yes	c.1487T>G	p.Met496Arg	missense_variant	yes	yes	yes	yes	yes	yes	no	no	no	3	3	3	3	3	3	3	3	yes	yes	yes	yes	yes	yes	SNV	-
rs121918302_A	chr6:72960710-72960710	single_nucleotide_variant	NM_014989.5	5	c.2459G>A	p.Arg820His	-	-	rs121918302_A	yes	c.2459G>A	p.Arg820His	missense_variant	yes	c.2459G>A	p.Arg820His	missense_variant	yes	c.2459G>A	p.Arg820His	missense_variant	yes	yes	yes	yes	yes	yes	no	no	no	3	3	3	3	3	3	3	3	yes	yes	yes	yes	yes	yes	SNV	-
rs121907888_C	chr6:42928654-42928654	single_nucleotide_variant	NM_018960.4	4	c.149T>C	p.Leu50Pro	-	-	rs121907888_C	yes	c.149T>C	p.Leu50Pro	missense_variant	yes	c.149T>C	p.Leu50Pro	missense_variant	yes	c.149T>C	p.Leu50Pro	missense_variant	yes	yes	yes	yes	yes	yes	no	no	no	3	3	3	3	3	3	3	3	yes	yes	yes	yes	yes	yes	SNV	-
rs121907889_A	chr6:42930887-42930887	single_nucleotide_variant	NM_018960.4	4	c.529C>A	p.His177Asn	-	-	rs121907889_A	yes	c.529C>A	p.His177Asn	missense_variant	yes	c.529C>A	p.His177Asn	missense_variant	yes	c.529C>A	p.His177Asn	missense_variant	yes	yes	yes	yes	yes	yes	no	no	no	3	3	3	3	3	3	3	3	yes	yes	yes	yes	yes	yes	SNV	-
rs119473033_T	chr2:217342939-217342939	single_nucleotide_variant	NM_014140.3	3	c.2542G>T	p.Glu848Ter	-	-	rs119473033_T	yes	c.2542G>T	p.Glu848*	stop_gained	yes	c.2542G>T	p.Glu848Ter	stop_gained	yes	c.2542G>T	p.Glu848Ter	stop_gained	yes	yes	yes	yes_m	yes	yes	no	no	no	3	3	2	3	3	3	3	1	yes	yes	yes	yes_m	yes_m	yes	SNV	-
rs119473034_T	chr2:217279476-217279476	single_nucleotide_variant	NM_014140.3	3	c.49C>T	p.Arg17Ter	-	-	rs119473034_T	yes	c.49C>T	p.Arg17*	stop_gained	yes	c.49C>T	p.Arg17Ter	stop_gained	yes	c.49C>T	p.Arg17Ter	stop_gained	yes	yes	yes	yes_m	yes	yes	no	no	no	3	3	2	3	3	3	3	1	yes	yes	yes	yes_m	yes_m	yes	SNV	-
rs119473035_T	chr2:217279527-217279527	single_nucleotide_variant	NM_014140.3	3	c.100C>T	p.Gln34Ter	-	-	rs119473035_T	yes	c.100C>T	p.Gln34*	stop_gained	yes	c.100C>T	p.Gln34Ter	stop_gained	yes	c.100C>T	p.Gln34Ter	stop_gained	yes	yes	yes	yes_m	yes	yes	no	no	no	3	3	2	3	3	3	3	1	yes	yes	yes	yes_m	yes_m	yes	SNV	-
rs119473036_A	chr2:217300218-217300218	single_nucleotide_variant	NM_014140.3	3	c.1643T>A	p.Ile548Asn	-	-	rs119473036_A	yes	c.1643T>A	p.Ile548Asn	missense_variant&splice_region_variant	yes	c.1643T>A	p.Ile548Asn	missense_variant&splice_region_variant	yes	c.1643T>A	p.Ile548Asn	missense_variant&splice_region_variant	yes	yes	yes	yes	yes	yes	yes_m	yes_m	yes_m	3	3	3	3	3	3	3	3	yes	yes	yes	yes	yes	yes	SNV	-
rs119473037_T	chr2:217315650-217315650	single_nucleotide_variant	NM_014140.3	3	c.1933C>T	p.Arg645Cys	-	-	rs119473037_T	yes	c.1933C>T	p.Arg645Cys	missense_variant	yes	c.1933C>T	p.Arg645Cys	missense_variant	yes	c.1933C>T	p.Arg645Cys	missense_variant	yes	yes	yes	yes	yes	yes	no	no	no	3	3	3	3	3	3	3	3	yes	yes	yes	yes	yes	yes	SNV	-
rs119473038_T	chr2:217311786-217311786	single_nucleotide_variant	NM_014140.3	3	c.1756C>T	p.Arg586Trp	-	-	rs119473038_T	yes	c.1756C>T	p.Arg586Trp	missense_variant	yes	c.1756C>T	p.Arg586Trp	missense_variant	yes	c.1756C>T	p.Arg586Trp	missense_variant	yes	yes	yes	yes	yes	yes	no	no	no	3	3	3	3	3	3	3	3	yes	yes	yes	yes	yes	yes	SNV	-
rs267607071_A	chr2:217340038-217340038	single_nucleotide_variant	NM_014140.3	3	c.2291G>A	p.Arg764Gln	-	-	rs267607071_A	yes	c.2291G>A	p.Arg764Gln	missense_variant	yes	c.2291G>A	p.Arg764Gln	missense_variant	yes	c.2291G>A	p.Arg764Gln	missense_variant	yes	yes	yes	yes	yes	yes	no	no	no	3	3	3	3	3	3	3	3	yes	yes	yes	yes	yes	yes	SNV	-
rs72556554_A	chr3:48508395-48508395	single_nucleotide_variant	NM_016381.5	5	c.506G>A	p.Arg169His	-	-	rs72556554_A	version	c.506G>A	p.Arg169His	missense_variant	version	c.506G>A	p.Arg169His	missense_variant	version	c.506G>A	p.Arg169His	missense_variant	yes	yes	yes	yes	yes	yes	no	no	no	3	3	3	3	0	3	3	3	yes	yes	yes	yes	yes	yes	SNV	-
rs78218009_T	chr3:48508544-48508544	single_nucleotide_variant	NM_016381.5	5	c.655C>T	p.Arg219Ter	-	-	rs78218009_T	version	c.655C>T	p.Arg219*	stop_gained	version	c.655C>T	p.Arg219Ter	stop_gained	version	c.655C>T	p.Arg219Ter	stop_gained	yes	yes	yes	yes_m	yes	yes	no	no	no	3	3	2	3	0	3	3	1	yes	yes	yes	yes_m	yes_m	yes	SNV	-
rs78408272_A	chr3:48508656-48508656	single_nucleotide_variant	NM_016381.5	5	c.767T>A	p.Val256Asp	-	-	rs78408272_A	version	c.767T>A	p.Val256Asp	missense_variant	version	c.767T>A	p.Val256Asp	missense_variant	version	c.767T>A	p.Val256Asp	missense_variant	yes	yes	yes	yes	yes	yes	no	no	no	3	3	3	3	0	3	3	3	yes	yes	yes	yes	yes	yes	SNV	-
rs78846775_A	chr3:48508652-48508652	single_nucleotide_variant	NM_016381.5	5	c.763G>A	p.Asp255Asn	-	-	rs78846775_A	version	c.763G>A	p.Asp255Asn	missense_variant	version	c.763G>A	p.Asp255Asn	missense_variant	version	c.763G>A	p.Asp255Asn	missense_variant	yes	yes	yes	yes	yes	yes	no	no	no	3	3	3	3	0	3	3	3	yes	yes	yes	yes	yes	yes	SNV	-
rs121908117_A	chr3:48508106-48508106	single_nucleotide_variant	NM_016381.5	5	c.217G>A	p.Asp73Asn	-	-	rs121908117_A	version	c.217G>A	p.Asp73Asn	missense_variant	version	c.217G>A	p.Asp73Asn	missense_variant	version	c.217G>A	p.Asp73Asn	missense_variant	yes	yes	yes	yes	yes	yes	no	no	no	3	3	3	3	0	3	3	3	yes	yes	yes	yes	yes	yes	SNV	-
rs74315309_A	chr1:236645755-236645755	single_nucleotide_variant	NM_080738.3	3	c.424G>A	p.Glu142Lys	-	-	rs74315309_A	yes	c.424G>A	p.Glu142Lys	missense_variant	yes	c.424G>A	p.Glu142Lys	missense_variant	yes	c.424G>A	p.Glu142Lys	missense_variant	yes	yes	yes	yes	yes	yes	no	no	no	3	3	3	3	3	3	3	3	yes	yes	yes	yes	yes	yes	SNV	-
rs121908116_G	chr1:236645666-236645666	single_nucleotide_variant	NM_080738.3	3	c.335T>G	p.Leu112Arg	-	-	rs121908116_G	yes	c.335T>G	p.Leu112Arg	missense_variant	yes	c.335T>G	p.Leu112Arg	missense_variant	yes	c.335T>G	p.Leu112Arg	missense_variant	yes	yes	yes	yes	yes	yes	no	no	no	3	3	3	3	3	3	3	3	yes	yes	yes	yes	yes	yes	SNV	-
rs104893650_A	chr2:223161869-223161869	single_nucleotide_variant	NM_181457.3	3	c.149C>T	p.Pro50Leu	-	-	rs104893650_A	yes	c.149C>T	p.Pro50Leu	missense_variant	yes	c.149C>T	p.Pro50Leu	missense_variant	yes	c.149C>T	p.Pro50Leu	missense_variant	yes	yes	yes	yes	yes	yes	no	no	no	3	3	3	3	3	3	3	3	yes	yes	yes	yes	yes	yes	SNV	-
rs104893651_A	chr2:223161767-223161767	single_nucleotide_variant	NM_181457.3	3	c.251C>T	p.Ser84Phe	-	-	rs104893651_A	yes	c.251C>T	p.Ser84Phe	missense_variant	yes	c.251C>T	p.Ser84Phe	missense_variant	yes	c.251C>T	p.Ser84Phe	missense_variant	yes	yes	yes	yes	yes	yes	no	no	no	3	3	3	3	3	3	3	3	yes	yes	yes	yes	yes	yes	SNV	-
rs104893652_C	chr2:223161877-223161877	single_nucleotide_variant	NM_181457.3	3	c.141C>G	p.Asn47Lys	-	-	rs104893652_C	yes	c.141C>G	p.Asn47Lys	missense_variant	yes	c.141C>G	p.Asn47Lys	missense_variant	yes	c.141C>G	p.Asn47Lys	missense_variant	yes	yes	yes	yes	yes	yes	no	no	no	3	3	3	3	3	3	3	3	yes	yes	yes	yes	yes	yes	SNV	-
rs104893653_G	chr2:223161879-223161879	single_nucleotide_variant	NM_181457.3	3	c.139A>C	p.Asn47His	-	-	rs104893653_G	yes	c.139A>C	p.Asn47His	missense_variant	yes	c.139A>C	p.Asn47His	missense_variant	yes	c.139A>C	p.Asn47His	missense_variant	yes	yes	yes	yes	yes	yes	no	no	no	3	3	3	3	3	3	3	3	yes	yes	yes	yes	yes	yes	SNV	-
rs104893654_G	chr2:223161750-223161750	single_nucleotide_variant	NM_181457.3	3	c.268T>C	p.Tyr90His	-	-	rs104893654_G	yes	c.268T>C	p.Tyr90His	missense_variant	yes	c.268T>C	p.Tyr90His	missense_variant	yes	c.268T>C	p.Tyr90His	missense_variant	yes	yes	yes	yes	yes	yes	no	no	no	3	3	3	3	3	3	3	3	yes	yes	yes	yes	yes	yes	SNV	-
rs267606931_A	chr2:223161851-223161851	single_nucleotide_variant	NM_181457.3	3	c.167G>T	p.Arg56Leu	-	-	rs267606931_A	yes	c.167G>T	p.Arg56Leu	missense_variant	yes	c.167G>T	p.Arg56Leu	missense_variant	yes	c.167G>T	p.Arg56Leu	missense_variant	yes	yes	yes	yes	yes	yes	no	no	no	3	3	3	3	3	3	3	3	yes	yes	yes	yes	yes	yes	SNV	-
rs121908109_T	chr4:71497599-71497599	single_nucleotide_variant	NM_031889.2	2	c.157A>T	p.Lys53Ter	-	-	rs121908109_T	yes	c.157A>T	p.Lys53*	stop_gained	yes	c.157A>T	p.Lys53Ter	stop_gained	yes	c.157A>T	p.Lys53Ter	stop_gained	yes	yes	yes	yes_m	yes	yes	no	no	no	3	3	2	3	3	3	3	1	yes	yes	yes	yes_m	yes_m	yes	SNV	-
rs587776588_AG	chr4:71508402-71508403	insertion	NM_031889.2	2	c.1259_1260insAG	p.Pro422Valfs	-	-	rs587776588_AG	yes	c.1259_1260insAG	p.Pro422fs	frameshift_variant	-	-	-	-	-	-	-	-	yes	no	no	yes_m	no	no	no	yes	yes	1	1	0	1	1	1	0	0	no	no	yes	no	no	yes	ins	-
rs72551322_T	chr2:219679439-219679439	single_nucleotide_variant	NM_000784.3	3	c.1435C>T	p.Arg479Cys	-	-	rs72551322_T	yes	c.1435C>T	p.Arg479Cys	missense_variant	yes	c.1435C>T	p.Arg479Cys	missense_variant	yes	c.1435C>T	p.Arg479Cys	missense_variant	yes	yes	yes	yes	yes	yes	no	no	no	3	3	3	3	3	3	3	3	yes	yes	yes	yes	yes	yes	SNV	-
rs121908096_T	chr2:219678909-219678909	single_nucleotide_variant	NM_000784.3	3	c.1183C>T	p.Arg395Cys	-	-	rs121908096_T	yes	c.1183C>T	p.Arg395Cys	missense_variant&splice_region_variant	yes	c.1183C>T	p.Arg395Cys	missense_variant&splice_region_variant	yes	c.1183C>T	p.Arg395Cys	missense_variant&splice_region_variant	yes	yes	yes	yes	yes	yes	yes_m	yes_m	yes_m	3	3	3	3	3	3	3	3	yes	yes	yes	yes	yes	yes	SNV	-
rs397515353_A	chr2:219677646-219677646	single_nucleotide_variant	NM_000784.3	3	c.845-1G>A		-	-	rs397515353_A	yes	c.845-1G>A	-	splice_acceptor_variant&intron_variant	yes	c.845-1G>A	-	splice_acceptor_variant	yes	c.845-1G>A	-	splice_acceptor_variant	yes	yes	yes	yes	yes	yes	yes_m	no	no	3	3	3	3	3	3	3	3	yes	yes	yes	yes	yes	yes	SNV	intronic
rs397515354_A	chr2:219677473-219677473	single_nucleotide_variant	NM_000784.3	3	c.844+1G>A		-	-	rs397515354_A	yes	c.844+1G>A	-	splice_donor_variant&intron_variant	yes	c.844+1G>A	-	splice_donor_variant	yes	c.844+1G>A	-	splice_donor_variant	yes	yes	yes	yes	yes	yes	yes_m	no	no	3	3	3	3	3	3	3	3	yes	yes	yes	yes	yes	yes	SNV	intronic
rs121908097_A	chr2:219679425-219679425	single_nucleotide_variant	NM_000784.3	3	c.1421G>A	p.Arg474Gln	-	-	rs121908097_A	yes	c.1421G>A	p.Arg474Gln	missense_variant	yes	c.1421G>A	p.Arg474Gln	missense_variant	yes	c.1421G>A	p.Arg474Gln	missense_variant	yes	yes	yes	yes	yes	yes	no	no	no	3	3	3	3	3	3	3	3	yes	yes	yes	yes	yes	yes	SNV	-
rs121908098_T	chr2:219679424-219679424	single_nucleotide_variant	NM_000784.3	3	c.1420C>T	p.Arg474Trp	-	-	rs121908098_T	yes	c.1420C>T	p.Arg474Trp	missense_variant	yes	c.1420C>T	p.Arg474Trp	missense_variant	yes	c.1420C>T	p.Arg474Trp	missense_variant	yes	yes	yes	yes	yes	yes	no	no	no	3	3	3	3	3	3	3	3	yes	yes	yes	yes	yes	yes	SNV	-
rs121908099_A	chr2:219679132-219679132	single_nucleotide_variant	NM_000784.3	3	c.1214G>A	p.Arg405Gln	-	-	rs121908099_A	yes	c.1214G>A	p.Arg405Gln	missense_variant	yes	c.1214G>A	p.Arg405Gln	missense_variant	yes	c.1214G>A	p.Arg405Gln	missense_variant	yes	yes	yes	yes	yes	yes	no	no	no	3	3	3	3	3	3	3	3	yes	yes	yes	yes	yes	yes	SNV	-
rs121908096_A	chr2:219678909-219678909	single_nucleotide_variant	NM_000784.3	3	c.1183C>A	p.Arg395Ser	-	-	rs121908096_A	yes	c.1183C>A	p.Arg395Ser	missense_variant&splice_region_variant	yes	c.1183C>A	p.Arg395Ser	missense_variant&splice_region_variant	yes	c.1183C>A	p.Arg395Ser	missense_variant&splice_region_variant	yes	yes	yes	yes	yes	yes	yes_m	yes_m	yes_m	3	3	3	3	3	3	3	3	yes	yes	yes	yes	yes	yes	SNV	-
rs397515355_A	chr2:219679182-219679182	single_nucleotide_variant	NM_000784.3	3	c.1263+1G>A		-	-	rs397515355_A	yes	c.1263+1G>A	-	splice_donor_variant&intron_variant	yes	c.1263+1G>A	-	splice_donor_variant	yes	c.1263+1G>A	-	splice_donor_variant	yes	yes	yes	yes	yes	yes	yes_m	no	no	3	3	3	3	3	3	3	3	yes	yes	yes	yes	yes	yes	SNV	intronic
rs72551313_A	chr2:219674478-219674478	single_nucleotide_variant	NM_000784.3	3	c.434G>A	p.Gly145Glu	-	-	rs72551313_A	yes	c.434G>A	p.Gly145Glu	missense_variant	yes	c.434G>A	p.Gly145Glu	missense_variant	yes	c.434G>A	p.Gly145Glu	missense_variant	yes	yes	yes	yes	yes	yes	no	no	no	3	3	3	3	3	3	3	3	yes	yes	yes	yes	yes	yes	SNV	-
rs397515356_-	chr2:219677746-219677750	deletion	NM_000784.3	3	c.944_948delTGGCC	p.Leu315Glnfs	-	-	rs397515356_-	yes	c.944_948delTGGCC	p.Leu315fs	frameshift_variant	yes	c.944_948delTGGCC	p.Leu315GlnfsTer15	frameshift_variant	yes	c.944_948delTGGCC	p.Leu315GlnfsTer15	frameshift_variant	yes	yes	yes	yes_m	yes_m	yes_m	no	no	no	3	3	0	3	3	3	3	1	yes	yes	yes	yes_m	yes_m	yes	del	-
rs121908102_T	chr2:219677818-219677818	single_nucleotide_variant	NM_000784.3	3	c.1016C>T	p.Thr339Met	-	-	rs121908102_T	yes	c.1016C>T	p.Thr339Met	missense_variant&splice_region_variant	yes	c.1016C>T	p.Thr339Met	missense_variant&splice_region_variant	yes	c.1016C>T	p.Thr339Met	missense_variant&splice_region_variant	yes	yes	yes	yes	yes	yes	yes_m	yes_m	yes_m	3	3	3	3	3	3	3	3	yes	yes	yes	yes	yes	yes	SNV	-
rs72551322_G	chr2:219679439-219679439	single_nucleotide_variant	NM_000784.3	3	c.1435C>G	p.Arg479Gly	-	-	rs72551322_G	yes	c.1435C>G	p.Arg479Gly	missense_variant	yes	c.1435C>G	p.Arg479Gly	missense_variant	yes	c.1435C>G	p.Arg479Gly	missense_variant	yes	yes	yes	yes	yes	yes	no	no	no	3	3	3	3	3	3	3	3	yes	yes	yes	yes	yes	yes	SNV	-
rs119473031_T	chr2:238402172-238402172	single_nucleotide_variant	NM_024101.6	6	c.103C>T	p.Arg35Trp	-	-	rs119473031_T	yes	c.103C>T	p.Arg35Trp	missense_variant	yes	c.103C>T	p.Arg35Trp	missense_variant	yes	c.103C>T	p.Arg35Trp	missense_variant	yes	yes	yes	yes	yes	yes	no	no	no	3	3	3	3	3	3	3	3	yes	yes	yes	yes	yes	yes	SNV	-
rs137854889_T	chr1:40756551-40756551	duplication	NM_005857.4	4	c.1085dupT	p.Leu362Phefs	-	-	rs137854889_T	yes	c.1085dupT	p.Leu362fs	frameshift_variant	yes	c.1085dupT	p.Leu362PhefsTer19	frameshift_variant	yes	c.1085dupT	p.Leu362PhefsTer19	frameshift_variant	yes	yes	yes	yes_m	yes_m	yes_m	no	no	no	3	3	0	3	3	3	3	1	yes	yes	yes	yes_m	yes_m	yes	dup	-
rs121908093_C	chr1:40751660-40751660	single_nucleotide_variant	NM_005857.4	4	c.1018T>C	p.Trp340Arg	-	-	rs121908093_C	yes	c.1018T>C	p.Trp340Arg	missense_variant	yes	c.1018T>C	p.Trp340Arg	missense_variant	yes	c.1018T>C	p.Trp340Arg	missense_variant	yes	yes	yes	yes	yes	yes	no	no	no	3	3	3	3	3	3	3	3	yes	yes	yes	yes	yes	yes	SNV	-
rs121908094_T	chr1:40724064-40724064	single_nucleotide_variant	NM_005857.4	4	c.121C>T	p.Gln41Ter	-	-	rs121908094_T	yes	c.121C>T	p.Gln41*	stop_gained&splice_region_variant	yes	c.121C>T	p.Gln41Ter	stop_gained&splice_region_variant	yes	c.121C>T	p.Gln41Ter	stop_gained&splice_region_variant	yes	yes	yes	yes_m	yes	yes	yes_m	yes_m	yes_m	3	3	2	3	3	3	3	1	yes	yes	yes	yes_m	yes_m	yes	SNV	-
rs121908095_T	chr1:40737681-40737681	single_nucleotide_variant	NM_005857.4	4	c.743C>T	p.Pro248Leu	-	-	rs121908095_T	yes	c.743C>T	p.Pro248Leu	missense_variant	yes	c.743C>T	p.Pro248Leu	missense_variant	yes	c.743C>T	p.Pro248Leu	missense_variant	yes	yes	yes	yes	yes	yes	no	no	no	3	3	3	3	3	3	3	3	yes	yes	yes	yes	yes	yes	SNV	-
rs267607181_T	chr1:40737653-40737653	single_nucleotide_variant	NM_005857.4	4	c.715G>T	p.Glu239Ter	-	-	rs267607181_T	yes	c.715G>T	p.Glu239*	stop_gained	yes	c.715G>T	p.Glu239Ter	stop_gained	yes	c.715G>T	p.Glu239Ter	stop_gained	yes	yes	yes	yes_m	yes	yes	no	no	no	3	3	2	3	3	3	3	1	yes	yes	yes	yes_m	yes_m	yes	SNV	-
rs121908089_G	chr5:177576761-177576761	single_nucleotide_variant	NM_017838.3	3	c.415T>C	p.Tyr139His	-	-	rs121908089_G	yes	c.415T>C	p.Tyr139His	missense_variant	yes	c.415T>C	p.Tyr139His	missense_variant	yes	c.415T>C	p.Tyr139His	missense_variant	yes	yes	yes	yes	yes	yes	no	no	no	3	3	3	3	3	3	3	3	yes	yes	yes	yes	yes	yes	SNV	-
rs121908090_T	chr5:177576800-177576800	single_nucleotide_variant	NM_017838.3	3	c.376G>A	p.Val126Met	-	-	rs121908090_T	yes	c.376G>A	p.Val126Met	missense_variant	yes	c.376G>A	p.Val126Met	missense_variant	yes	c.376G>A	p.Val126Met	missense_variant	yes	yes	yes	yes	yes	yes	no	no	no	3	3	3	3	3	3	3	3	yes	yes	yes	yes	yes	yes	SNV	-
rs121908091_T	chr5:177576716-177576716	single_nucleotide_variant	NM_017838.3	3	c.460T>A	p.Ter154Arg	-	-	rs121908091_T	yes	c.460T>A	p.Ter154Argext*?	stop_lost	yes	c.460T>A	p.Ter154ArgextTer51	stop_lost	yes	c.460T>A	p.Ter154ArgextTer51	stop_lost	yes	yes	yes	no	no	no	no	no	no	3	3	0	0	3	3	3	1	yes	yes	yes	yes_m	yes_m	yes	SNV	-
rs421016_G	chr1:155205043-155205043	single_nucleotide_variant	NM_000157.3	3	c.1448T>C	p.Leu483Pro	-	-	rs421016_G	yes	c.1448T>C	p.Leu483Pro	missense_variant	yes	c.1448T>C	p.Leu483Pro	missense_variant	yes	c.1448T>C	p.Leu483Pro	missense_variant	yes	yes	yes	yes	yes	yes	no	no	no	3	3	3	3	3	3	3	3	yes	yes	yes	yes	yes	yes	SNV	-
rs79653797_T	chr1:155208420-155208420	single_nucleotide_variant	NM_000157.3	3	c.476G>A	p.Arg159Gln	-	-	rs79653797_T	yes	c.476G>A	p.Arg159Gln	missense_variant	yes	c.476G>A	p.Arg159Gln	missense_variant	yes	c.476G>A	p.Arg159Gln	missense_variant	yes	yes	yes	yes	yes	yes	no	no	no	3	3	3	3	3	3	3	3	yes	yes	yes	yes	yes	yes	SNV	-
rs121908295_C	chr1:155205499-155205499	single_nucleotide_variant	NM_001005741.2	2	c.1361C>G	p.Pro454Arg	-	-	rs121908295_C	yes	c.1361C>G	p.Pro454Arg	missense_variant	yes	c.1361C>G	p.Pro454Arg	missense_variant	yes	c.1361C>G	p.Pro454Arg	missense_variant	yes	yes	yes	yes	yes	yes	no	no	no	3	3	3	3	3	3	3	3	yes	yes	yes	yes	yes	yes	SNV	-
rs76763715_C	chr1:155205634-155205634	single_nucleotide_variant	NM_001005741.2	2	c.1226A>G	p.Asn409Ser	-	-	rs76763715_C	yes	c.1226A>G	p.Asn409Ser	missense_variant&splice_region_variant	yes	c.1226A>G	p.Asn409Ser	missense_variant&splice_region_variant	yes	c.1226A>G	p.Asn409Ser	missense_variant&splice_region_variant	yes	yes	yes	yes	yes	yes	yes_m	yes_m	yes_m	3	3	3	3	3	3	3	3	yes	yes	yes	yes	yes	yes	SNV	-
rs80356769_A	chr1:155205563-155205563	single_nucleotide_variant	NM_001005741.2	2	c.1297G>T	p.Val433Leu	-	-	rs80356769_A	yes	c.1297G>T	p.Val433Leu	missense_variant	yes	c.1297G>T	p.Val433Leu	missense_variant	yes	c.1297G>T	p.Val433Leu	missense_variant	yes	yes	yes	yes	yes	yes	no	no	no	3	3	3	3	3	3	3	3	yes	yes	yes	yes	yes	yes	SNV	-
rs1064651_G	chr1:155205518-155205518	single_nucleotide_variant	NM_000157.3	3	c.1342G>C	p.Asp448His	-	-	rs1064651_G	yes	c.1342G>C	p.Asp448His	missense_variant	yes	c.1342G>C	p.Asp448His	missense_variant	yes	c.1342G>C	p.Asp448His	missense_variant	yes	yes	yes	yes	yes	yes	no	no	no	3	3	3	3	3	3	3	3	yes	yes	yes	yes	yes	yes	SNV	-
rs77369218_A	chr1:155205517-155205517	single_nucleotide_variant	NM_000157.3	3	c.1343A>T	p.Asp448Val	-	-	rs77369218_A	yes	c.1343A>T	p.Asp448Val	missense_variant	yes	c.1343A>T	p.Asp448Val	missense_variant	yes	c.1343A>T	p.Asp448Val	missense_variant	yes	yes	yes	yes	yes	yes	no	no	no	3	3	3	3	3	3	3	3	yes	yes	yes	yes	yes	yes	SNV	-
rs77829017_T	chr1:155209730-155209730	single_nucleotide_variant	NM_001005741.2	2	c.254G>A	p.Gly85Glu	-	-	rs77829017_T	yes	c.254G>A	p.Gly85Glu	missense_variant	yes	c.254G>A	p.Gly85Glu	missense_variant	yes	c.254G>A	p.Gly85Glu	missense_variant	yes	yes	yes	yes	yes	yes	no	no	no	3	3	3	3	3	3	3	3	yes	yes	yes	yes	yes	yes	SNV	-
rs80356771_A	chr1:155204987-155204987	single_nucleotide_variant	NM_000157.3	3	c.1504C>T	p.Arg502Cys	-	-	rs80356771_A	yes	c.1504C>T	p.Arg502Cys	missense_variant&splice_region_variant	yes	c.1504C>T	p.Arg502Cys	missense_variant&splice_region_variant	yes	c.1504C>T	p.Arg502Cys	missense_variant&splice_region_variant	yes	yes	yes	yes	yes	yes	yes_m	yes_m	yes_m	3	3	3	3	3	3	3	3	yes	yes	yes	yes	yes	yes	SNV	-
rs74500255_T	chr1:155207367-155207367	single_nucleotide_variant	NM_001005741.2	2	c.764T>A	p.Phe255Tyr	-	-	rs74500255_T	yes	c.764T>A	p.Phe255Tyr	missense_variant&splice_region_variant	yes	c.764T>A	p.Phe255Tyr	missense_variant&splice_region_variant	yes	c.764T>A	p.Phe255Tyr	missense_variant&splice_region_variant	yes	yes	yes	yes	yes	yes	yes_m	yes_m	yes_m	3	3	3	3	3	3	3	3	yes	yes	yes	yes	yes	yes	SNV	-
rs147138516_G	chr1:155208361-155208361	single_nucleotide_variant	NM_001005741.2	2	c.535G>C	p.Asp179His	-	-	rs147138516_G	yes	c.535G>C	p.Asp179His	missense_variant	yes	c.535G>C	p.Asp179His	missense_variant	yes	c.535G>C	p.Asp179His	missense_variant	yes	yes	yes	yes	yes	yes	no	no	no	3	3	3	3	3	3	3	3	yes	yes	yes	yes	yes	yes	SNV	-
rs121908297_G	chr1:155208310-155208310	single_nucleotide_variant	NM_001005741.2	2	c.586A>C	p.Lys196Gln	-	-	rs121908297_G	yes	c.586A>C	p.Lys196Gln	missense_variant&splice_region_variant	yes	c.586A>C	p.Lys196Gln	missense_variant&splice_region_variant	yes	c.586A>C	p.Lys196Gln	missense_variant&splice_region_variant	yes	yes	yes	yes	yes	yes	yes_m	yes_m	yes_m	3	3	3	3	3	3	3	3	yes	yes	yes	yes	yes	yes	SNV	-
rs381737_T	chr1:155207932-155207932	single_nucleotide_variant	NM_000157.3	3	c.754T>A	p.Phe252Ile	-	-	rs381737_T	yes	c.754T>A	p.Phe252Ile	missense_variant	yes	c.754T>A	p.Phe252Ile	missense_variant	yes	c.754T>A	p.Phe252Ile	missense_variant	yes	yes	yes	yes	yes	yes	no	no	no	3	3	3	3	3	3	3	3	yes	yes	yes	yes	yes	yes	SNV	-
rs387906315_C	chr1:155210452-155210452	duplication	NM_001005741.2	2	c.84dupG	p.Leu29Alafs*18	-	-	rs387906315_C	yes	c.84dupG	p.Leu29fs	frameshift_variant	yes	c.84dupG	p.Leu29AlafsTer18	frameshift_variant	yes	c.84dupG	p.Leu29AlafsTer18	frameshift_variant	yes	yes	yes	yes_m	yes_m	yes_m	no	no	no	3	3	0	3	3	3	3	1	yes	yes	yes	yes_m	yes_m	yes	dup	-
rs121908310_A	chr1:155205551-155205551	single_nucleotide_variant	NM_001005741.2	2	c.1309G>T	p.Val437Phe	-	-	rs121908310_A	yes	c.1309G>T	p.Val437Phe	missense_variant	yes	c.1309G>T	p.Val437Phe	missense_variant	yes	c.1309G>T	p.Val437Phe	missense_variant	yes	yes	yes	yes	yes	yes	no	no	no	3	3	3	3	3	3	3	3	yes	yes	yes	yes	yes	yes	SNV	-
rs80356759_T	chr1:155210876-155210876	single_nucleotide_variant	NM_000157.3	3	c.27+1G>A		-	-	rs80356759_T	yes	c.27+1G>A	-	splice_donor_variant&intron_variant	yes	c.27+1G>A	-	splice_donor_variant	yes	c.27+1G>A	-	splice_donor_variant	yes	yes	yes	yes	yes	yes	yes_m	no	no	3	3	3	3	3	3	3	3	yes	yes	yes	yes	yes	yes	SNV	intronic
rs121908298_A	chr1:155207148-155207148	single_nucleotide_variant	NM_001005741.2	2	c.983C>T	p.Pro328Leu	-	-	rs121908298_A	yes	c.983C>T	p.Pro328Leu	missense_variant	yes	c.983C>T	p.Pro328Leu	missense_variant	yes	c.983C>T	p.Pro328Leu	missense_variant	yes	yes	yes	yes	yes	yes	no	no	no	3	3	3	3	3	3	3	3	yes	yes	yes	yes	yes	yes	SNV	-
rs76539814_A	chr1:155206175-155206175	single_nucleotide_variant	NM_001005741.2	2	c.1085C>T	p.Thr362Ile	-	-	rs76539814_A	yes	c.1085C>T	p.Thr362Ile	missense_variant	yes	c.1085C>T	p.Thr362Ile	missense_variant	yes	c.1085C>T	p.Thr362Ile	missense_variant	yes	yes	yes	yes	yes	yes	no	no	no	3	3	3	3	3	3	3	3	yes	yes	yes	yes	yes	yes	SNV	-
rs397518433_-	chr1:155210464-155210464	deletion	NM_001005741.2	2	c.72delC	p.Leu25Serfs	-	-	rs397518433_-	yes	c.73delC	p.Leu25fs	frameshift_variant	yes	c.73delC	p.Leu25SerfsTer66	frameshift_variant	yes	c.73delC	p.Leu25SerfsTer66	frameshift_variant	no	no	no	yes_m	yes_m	yes_m	no	no	no	0	0	0	3	3	3	3	1	yes	yes	yes	yes_m	yes_m	yes	del	-
rs121908299_A	chr1:155208415-155208415	single_nucleotide_variant	NM_001005741.2	2	c.481C>T	p.Pro161Ser	-	-	rs121908299_A	yes	c.481C>T	p.Pro161Ser	missense_variant	yes	c.481C>T	p.Pro161Ser	missense_variant	yes	c.481C>T	p.Pro161Ser	missense_variant	yes	yes	yes	yes	yes	yes	no	no	no	3	3	3	3	3	3	3	3	yes	yes	yes	yes	yes	yes	SNV	-
rs121908300_G	chr1:155207935-155207935	single_nucleotide_variant	NM_001005741.2	2	c.751T>C	p.Tyr251His	-	-	rs121908300_G	yes	c.751T>C	p.Tyr251His	missense_variant	yes	c.751T>C	p.Tyr251His	missense_variant	yes	c.751T>C	p.Tyr251His	missense_variant	yes	yes	yes	yes	yes	yes	no	no	no	3	3	3	3	3	3	3	3	yes	yes	yes	yes	yes	yes	SNV	-
rs121908301_T	chr1:155204848-155204848	single_nucleotide_variant	NM_001005741.2	2	c.1549G>A	p.Gly517Ser	-	-	rs121908301_T	yes	c.1549G>A	p.Gly517Ser	missense_variant	yes	c.1549G>A	p.Gly517Ser	missense_variant	yes	c.1549G>A	p.Gly517Ser	missense_variant	yes	yes	yes	yes	yes	yes	no	no	no	3	3	3	3	3	3	3	3	yes	yes	yes	yes	yes	yes	SNV	-
rs75822236_T	chr1:155204793-155204793	single_nucleotide_variant	NM_000157.3	3	c.1604G>A	p.Arg535His	-	-	rs75822236_T	yes	c.1604G>A	p.Arg535His	missense_variant	yes	c.1604G>A	p.Arg535His	missense_variant	yes	c.1604G>A	p.Arg535His	missense_variant	yes	yes	yes	yes	yes	yes	no	no	no	3	3	3	3	3	3	3	3	yes	yes	yes	yes	yes	yes	SNV	-
rs364897_C	chr1:155208006-155208006	single_nucleotide_variant	NM_000157.3	3	c.680A>G	p.Asn227Ser	-	-	rs364897_C	yes	c.680A>G	p.Asn227Ser	missense_variant	yes	c.680A>G	p.Asn227Ser	missense_variant	yes	c.680A>G	p.Asn227Ser	missense_variant	yes	yes	yes	yes	yes	yes	no	no	no	3	3	3	3	3	3	3	3	yes	yes	yes	yes	yes	yes	SNV	-
rs121908302_A	chr1:155209824-155209824	single_nucleotide_variant	NM_001005741.2	2	c.160G>T	p.Val54Leu	-	-	rs121908302_A	yes	c.160G>T	p.Val54Leu	missense_variant	yes	c.160G>T	p.Val54Leu	missense_variant	yes	c.160G>T	p.Val54Leu	missense_variant	yes	yes	yes	yes	yes	yes	no	no	no	3	3	3	3	3	3	3	3	yes	yes	yes	yes	yes	yes	SNV	-
rs121908303_C	chr1:155207368-155207368	single_nucleotide_variant	NM_001005741.2	2	c.763T>G	p.Phe255Val	-	-	rs121908303_C	yes	c.763T>G	p.Phe255Val	missense_variant&splice_region_variant	yes	c.763T>G	p.Phe255Val	missense_variant&splice_region_variant	yes	c.763T>G	p.Phe255Val	missense_variant&splice_region_variant	yes	yes	yes	yes	yes	yes	yes_m	yes_m	yes_m	3	3	3	3	3	3	3	3	yes	yes	yes	yes	yes	yes	SNV	-
rs78396650_A	chr1:155206217-155206217	single_nucleotide_variant	NM_001005741.2	2	c.1043C>T	p.Ala348Val	-	-	rs78396650_A	yes	c.1043C>T	p.Ala348Val	missense_variant	yes	c.1043C>T	p.Ala348Val	missense_variant	yes	c.1043C>T	p.Ala348Val	missense_variant	yes	yes	yes	yes	yes	yes	no	no	no	3	3	3	3	3	3	3	3	yes	yes	yes	yes	yes	yes	SNV	-
rs121908304_A	chr1:155206207-155206207	single_nucleotide_variant	NM_001005741.2	2	c.1053G>T	p.Trp351Cys	-	-	rs121908304_A	yes	c.1053G>T	p.Trp351Cys	missense_variant	yes	c.1053G>T	p.Trp351Cys	missense_variant	yes	c.1053G>T	p.Trp351Cys	missense_variant	yes	yes	yes	yes	yes	yes	no	no	no	3	3	3	3	3	3	3	3	yes	yes	yes	yes	yes	yes	SNV	-
rs121908305_T	chr1:155206170-155206170	single_nucleotide_variant	NM_001005741.2	2	c.1090G>A	p.Gly364Arg	-	-	rs121908305_T	yes	c.1090G>A	p.Gly364Arg	missense_variant	yes	c.1090G>A	p.Gly364Arg	missense_variant	yes	c.1090G>A	p.Gly364Arg	missense_variant	yes	yes	yes	yes	yes	yes	no	no	no	3	3	3	3	3	3	3	3	yes	yes	yes	yes	yes	yes	SNV	-
rs121908306_C	chr1:155206119-155206119	single_nucleotide_variant	NM_001005741.2	2	c.1141T>G	p.Cys381Gly	-	-	rs121908306_C	yes	c.1141T>G	p.Cys381Gly	missense_variant	yes	c.1141T>G	p.Cys381Gly	missense_variant	yes	c.1141T>G	p.Cys381Gly	missense_variant	yes	yes	yes	yes	yes	yes	no	no	no	3	3	3	3	3	3	3	3	yes	yes	yes	yes	yes	yes	SNV	-
rs121908307_G	chr1:155206052-155206052	single_nucleotide_variant	NM_001005741.2	2	c.1208G>C	p.Ser403Thr	-	-	rs121908307_G	yes	c.1208G>C	p.Ser403Thr	missense_variant	yes	c.1208G>C	p.Ser403Thr	missense_variant	yes	c.1208G>C	p.Ser403Thr	missense_variant	yes	yes	yes	yes	yes	yes	no	no	no	3	3	3	3	3	3	3	3	yes	yes	yes	yes	yes	yes	SNV	-
rs1141814_A	chr1:155209725-155209725	single_nucleotide_variant	NM_001005741.2	2	c.259C>T	p.Arg87Trp	-	-	rs1141814_A	yes	c.259C>T	p.Arg87Trp	missense_variant	yes	c.259C>T	p.Arg87Trp	missense_variant	yes	c.259C>T	p.Arg87Trp	missense_variant	yes	yes	yes	yes	yes	yes	no	no	no	3	3	3	3	3	3	3	3	yes	yes	yes	yes	yes	yes	SNV	-
rs397518434_-	chr1:155208364-155208364	deletion	NM_001005741.2	2	c.532delC	p.Pro178Leufs	-	-	rs397518434_-	yes	c.533delC	p.Pro178fs	frameshift_variant	yes	c.533delC	p.Pro178LeufsTer22	frameshift_variant	yes	c.533delC	p.Pro178LeufsTer22	frameshift_variant	no	no	no	yes_m	yes_m	yes_m	no	no	no	0	0	0	3	3	3	3	1	yes	yes	yes	yes_m	yes_m	yes	del	-
rs121908308_C	chr1:155206086-155206086	single_nucleotide_variant	NM_001005741.2	2	c.1174C>G	p.Arg392Gly	-	-	rs121908308_C	yes	c.1174C>G	p.Arg392Gly	missense_variant	yes	c.1174C>G	p.Arg392Gly	missense_variant	yes	c.1174C>G	p.Arg392Gly	missense_variant	yes	yes	yes	yes	yes	yes	no	no	no	3	3	3	3	3	3	3	3	yes	yes	yes	yes	yes	yes	SNV	-
rs74598136_A	chr1:155205541-155205541	single_nucleotide_variant	NM_001005741.2	2	c.1319C>T	p.Pro440Leu	-	-	rs74598136_A	yes	c.1319C>T	p.Pro440Leu	missense_variant	yes	c.1319C>T	p.Pro440Leu	missense_variant	yes	c.1319C>T	p.Pro440Leu	missense_variant	yes	yes	yes	yes	yes	yes	no	no	no	3	3	3	3	3	3	3	3	yes	yes	yes	yes	yes	yes	SNV	-
rs78198234_C	chr1:155206211-155206211	single_nucleotide_variant	NM_001005741.2	2	c.1049A>G	p.His350Arg	-	-	rs78198234_C	yes	c.1049A>G	p.His350Arg	missense_variant	yes	c.1049A>G	p.His350Arg	missense_variant	yes	c.1049A>G	p.His350Arg	missense_variant	yes	yes	yes	yes	yes	yes	no	no	no	3	3	3	3	3	3	3	3	yes	yes	yes	yes	yes	yes	SNV	-
rs121908309_A	chr1:155206068-155206068	single_nucleotide_variant	NM_001005741.2	2	c.1192C>T	p.Arg398Ter	-	-	rs121908309_A	yes	c.1192C>T	p.Arg398*	stop_gained	yes	c.1192C>T	p.Arg398Ter	stop_gained	yes	c.1192C>T	p.Arg398Ter	stop_gained	yes	yes	yes	yes_m	yes	yes	no	no	no	3	3	2	3	3	3	3	1	yes	yes	yes	yes_m	yes_m	yes	SNV	-
rs121908311_T	chr1:155205614-155205614	single_nucleotide_variant	NM_000157.3	3	c.1246G>A	p.Gly416Ser	-	-	rs121908311_T	yes	c.1246G>A	p.Gly416Ser	missense_variant	yes	c.1246G>A	p.Gly416Ser	missense_variant	yes	c.1246G>A	p.Gly416Ser	missense_variant	yes	yes	yes	yes	yes	yes	no	no	no	3	3	3	3	3	3	3	3	yes	yes	yes	yes	yes	yes	SNV	-
rs78973108_T	chr1:155207244-155207244	single_nucleotide_variant	NM_000157.3	3	c.887G>A	p.Arg296Gln	-	-	rs78973108_T	yes	c.887G>A	p.Arg296Gln	missense_variant	yes	c.887G>A	p.Arg296Gln	missense_variant	yes	c.887G>A	p.Arg296Gln	missense_variant	yes	yes	yes	yes	yes	yes	no	no	no	3	3	3	3	3	3	3	3	yes	yes	yes	yes	yes	yes	SNV	-
rs80356763_A	chr1:155208387-155208387	single_nucleotide_variant	NM_000157.3	3	c.509G>T	p.Arg170Leu	-	-	rs80356763_A	yes	c.509G>T	p.Arg170Leu	missense_variant	yes	c.509G>T	p.Arg170Leu	missense_variant	yes	c.509G>T	p.Arg170Leu	missense_variant	yes	yes	yes	yes	yes	yes	no	no	no	3	3	3	3	3	3	3	3	yes	yes	yes	yes	yes	yes	SNV	-
rs121908312_G	chr1:155209507-155209507	single_nucleotide_variant	NM_001005741.2	2	c.354G>C	p.Lys118Asn	-	-	rs121908312_G	yes	c.354G>C	p.Lys118Asn	missense_variant	yes	c.354G>C	p.Lys118Asn	missense_variant	yes	c.354G>C	p.Lys118Asn	missense_variant	yes	yes	yes	yes	yes	yes	no	no	no	3	3	3	3	3	3	3	3	yes	yes	yes	yes	yes	yes	SNV	-
rs121908313_T	chr1:155207261-155207261	single_nucleotide_variant	NM_001005741.2	2	c.870C>A	p.Phe290Leu	-	-	rs121908313_T	yes	c.870C>A	p.Phe290Leu	missense_variant	yes	c.870C>A	p.Phe290Leu	missense_variant	yes	c.870C>A	p.Phe290Leu	missense_variant	yes	yes	yes	yes	yes	yes	no	no	no	3	3	3	3	3	3	3	3	yes	yes	yes	yes	yes	yes	SNV	-
rs121908314_C	chr1:155205632-155205632	single_nucleotide_variant	NM_001005741.2	2	c.1228C>G	p.Leu410Val	-	-	rs121908314_C	yes	c.1228C>G	p.Leu410Val	missense_variant	yes	c.1228C>G	p.Leu410Val	missense_variant	yes	c.1228C>G	p.Leu410Val	missense_variant	yes	yes	yes	yes	yes	yes	no	no	no	3	3	3	3	3	3	3	3	yes	yes	yes	yes	yes	yes	SNV	-
rs367968666_C	chr1:155207249-155207249	single_nucleotide_variant	NM_001005741.2	2	c.882T>G	p.His294Gln	-	-	rs367968666_C	yes	c.882T>G	p.His294Gln	missense_variant	yes	c.882T>G	p.His294Gln	missense_variant	yes	c.882T>G	p.His294Gln	missense_variant	yes	yes	yes	yes	yes	yes	no	no	no	3	3	3	3	3	3	3	3	yes	yes	yes	yes	yes	yes	SNV	-
rs75671029_T	chr1:155205047-155205047	single_nucleotide_variant	NM_001005741.2	2	c.1444G>A	p.Asp482Asn	-	-	rs75671029_T	yes	c.1444G>A	p.Asp482Asn	missense_variant	yes	c.1444G>A	p.Asp482Asn	missense_variant	yes	c.1444G>A	p.Asp482Asn	missense_variant	yes	yes	yes	yes	yes	yes	no	no	no	3	3	3	3	3	3	3	3	yes	yes	yes	yes	yes	yes	SNV	-
rs72470545_A	chr2:74759825-74759825	single_nucleotide_variant	NM_013247.4	4	c.1195G>A	p.Gly399Ser	-	-	rs72470545_A	yes	c.1195G>A	p.Gly399Ser	missense_variant	yes	c.1195G>A	p.Gly399Ser	missense_variant	yes	c.1195G>A	p.Gly399Ser	missense_variant	yes	yes	yes	yes	yes	yes	no	no	no	3	3	3	3	3	3	3	3	yes	yes	yes	yes	yes	yes	SNV	-
rs72470544_T	chr2:74757554-74757554	single_nucleotide_variant	NM_013247.4	4	c.421G>T	p.Ala141Ser	-	-	rs72470544_T	yes	c.421G>T	p.Ala141Ser	missense_variant	yes	c.421G>T	p.Ala141Ser	missense_variant	yes	c.421G>T	p.Ala141Ser	missense_variant	yes	yes	yes	yes	yes	yes	no	no	no	3	3	3	3	3	3	3	3	yes	yes	yes	yes	yes	yes	SNV	-
rs80358193_C	chr1:231509787-231509787	single_nucleotide_variant	NM_022051.2	2	c.950C>G	p.Pro317Arg	-	-	rs80358193_C	yes	c.950C>G	p.Pro317Arg	missense_variant	yes	c.950C>G	p.Pro317Arg	missense_variant	yes	c.950C>G	p.Pro317Arg	missense_variant	yes	yes	yes	yes	yes	yes	no	no	no	3	3	3	3	3	3	3	3	yes	yes	yes	yes	yes	yes	SNV	-
rs119476044_T	chr1:231506344-231506344	single_nucleotide_variant	NM_022051.2	2	c.1112G>A	p.Arg371His	-	-	rs119476044_T	yes	c.1112G>A	p.Arg371His	missense_variant	yes	c.1112G>A	p.Arg371His	missense_variant	yes	c.1112G>A	p.Arg371His	missense_variant	yes	yes	yes	yes	yes	yes	no	no	no	3	3	3	3	3	3	3	3	yes	yes	yes	yes	yes	yes	SNV	-
rs119476045_C	chr1:231506335-231506335	single_nucleotide_variant	NM_022051.2	2	c.1121A>G	p.His374Arg	-	-	rs119476045_C	yes	c.1121A>G	p.His374Arg	missense_variant	yes	c.1121A>G	p.His374Arg	missense_variant	yes	c.1121A>G	p.His374Arg	missense_variant	yes	yes	yes	yes	yes	yes	no	no	no	3	3	3	3	3	3	3	3	yes	yes	yes	yes	yes	yes	SNV	-
rs28939092_G	chr1:55318045-55318045	single_nucleotide_variant	NM_014762.3	3	c.1412A>C	p.Tyr471Ser	-	-	rs28939092_G	yes	c.1412A>C	p.Tyr471Ser	missense_variant	yes	c.1412A>C	p.Tyr471Ser	missense_variant	yes	c.1412A>C	p.Tyr471Ser	missense_variant	yes	yes	yes	yes	yes	yes	no	no	no	3	3	3	3	3	3	3	3	yes	yes	yes	yes	yes	yes	SNV	-
rs281797257_G	chr1:55331115-55331115	single_nucleotide_variant	NM_014762.3	3	c.881A>C	p.Asn294Thr	-	-	rs281797257_G	yes	c.881A>C	p.Asn294Thr	missense_variant	yes	c.881A>C	p.Asn294Thr	missense_variant	yes	c.881A>C	p.Asn294Thr	missense_variant	yes	yes	yes	yes	yes	yes	no	no	no	3	3	3	3	3	3	3	3	yes	yes	yes	yes	yes	yes	SNV	-
rs119475041_T	chr1:55340807-55340807	single_nucleotide_variant	NM_014762.3	3	c.571G>A	p.Glu191Lys	-	-	rs119475041_T	yes	c.571G>A	p.Glu191Lys	missense_variant	yes	c.571G>A	p.Glu191Lys	missense_variant	yes	c.571G>A	p.Glu191Lys	missense_variant	yes	yes	yes	yes	yes	yes	no	no	no	3	3	3	3	3	3	3	3	yes	yes	yes	yes	yes	yes	SNV	-
rs121908146_T	chr1:247588067-247588067	single_nucleotide_variant	NM_001243133.1	1	c.1316C>T	p.Ala439Val	-	-	rs121908146_T	yes	c.1316C>T	p.Ala439Val	missense_variant	yes	c.1316C>T	p.Ala439Val	missense_variant	yes	c.1316C>T	p.Ala439Val	missense_variant	yes	yes	yes	yes	yes	yes	no	no	no	3	3	3	3	3	3	3	3	yes	yes	yes	yes	yes	yes	SNV	-
rs121908147_A	chr1:247587343-247587343	single_nucleotide_variant	NM_001243133.1	1	c.592G>A	p.Val198Met	-	-	rs121908147_A	yes	c.592G>A	p.Val198Met	missense_variant	yes	c.592G>A	p.Val198Met	missense_variant	yes	c.592G>A	p.Val198Met	missense_variant	yes	yes	yes	yes	yes	yes	no	no	no	3	3	3	3	3	3	3	3	yes	yes	yes	yes	yes	yes	SNV	-
rs121908148_G	chr1:247588631-247588631	single_nucleotide_variant	NM_001243133.1	1	c.1880A>G	p.Glu627Gly	-	-	rs121908148_G	yes	c.1880A>G	p.Glu627Gly	missense_variant	yes	c.1880A>G	p.Glu627Gly	missense_variant	yes	c.1880A>G	p.Glu627Gly	missense_variant	yes	yes	yes	yes	yes	yes	no	no	no	3	3	3	3	3	3	3	3	yes	yes	yes	yes	yes	yes	SNV	-
rs121908149_T	chr1:247587806-247587806	single_nucleotide_variant	NM_001243133.1	1	c.1055C>T	p.Ala352Val	-	-	rs121908149_T	yes	c.1055C>T	p.Ala352Val	missense_variant	yes	c.1055C>T	p.Ala352Val	missense_variant	yes	c.1055C>T	p.Ala352Val	missense_variant	yes	yes	yes	yes	yes	yes	no	no	no	3	3	3	3	3	3	3	3	yes	yes	yes	yes	yes	yes	SNV	-
rs121908150_T	chr1:247587529-247587529	single_nucleotide_variant	NM_001243133.1	1	c.778C>T	p.Arg260Trp	-	-	rs121908150_T	yes	c.778C>T	p.Arg260*	stop_gained	yes	c.778C>T	p.Arg260Ter	stop_gained	yes	c.778C>T	p.Arg260Ter	stop_gained	yes	yes	yes	no	no	no	no	no	no	3	3	0	0	3	3	3	1	yes	yes	yes	yes_m	yes_m	yes	SNV	-
rs121908151_C	chr1:247588456-247588456	single_nucleotide_variant	NM_001243133.1	1	c.1705G>C	p.Gly569Arg	-	-	rs121908151_C	yes	c.1705G>C	p.Gly569Arg	missense_variant	yes	c.1705G>C	p.Gly569Arg	missense_variant	yes	c.1705G>C	p.Gly569Arg	missense_variant	yes	yes	yes	yes	yes	yes	no	no	no	3	3	3	3	3	3	3	3	yes	yes	yes	yes	yes	yes	SNV	-
rs121908152_C	chr1:247588469-247588469	single_nucleotide_variant	NM_001243133.1	1	c.1718T>C	p.Phe573Ser	-	-	rs121908152_C	yes	c.1718T>C	p.Phe573Ser	missense_variant	yes	c.1718T>C	p.Phe573Ser	missense_variant	yes	c.1718T>C	p.Phe573Ser	missense_variant	yes	yes	yes	yes	yes	yes	no	no	no	3	3	3	3	3	3	3	3	yes	yes	yes	yes	yes	yes	SNV	-
rs121908153_A	chr1:247587658-247587658	single_nucleotide_variant	NM_001243133.1	1	c.907G>A	p.Asp303Asn	-	-	rs121908153_A	yes	c.907G>A	p.Asp303Asn	missense_variant	yes	c.907G>A	p.Asp303Asn	missense_variant	yes	c.907G>A	p.Asp303Asn	missense_variant	yes	yes	yes	yes	yes	yes	no	no	no	3	3	3	3	3	3	3	3	yes	yes	yes	yes	yes	yes	SNV	-
rs121908154_C	chr1:247587677-247587677	single_nucleotide_variant	NM_001243133.1	1	c.926T>C	p.Phe309Ser	-	-	rs121908154_C	yes	c.926T>C	p.Phe309Ser	missense_variant	yes	c.926T>C	p.Phe309Ser	missense_variant	yes	c.926T>C	p.Phe309Ser	missense_variant	yes	yes	yes	yes	yes	yes	no	no	no	3	3	3	3	3	3	3	3	yes	yes	yes	yes	yes	yes	SNV	-
rs28937896_C	chr1:247587809-247587809	single_nucleotide_variant	NM_001243133.1	1	c.1058T>C	p.Leu353Pro	-	-	rs28937896_C	yes	c.1058T>C	p.Leu353Pro	missense_variant	yes	c.1058T>C	p.Leu353Pro	missense_variant	yes	c.1058T>C	p.Leu353Pro	missense_variant	yes	yes	yes	yes	yes	yes	no	no	no	3	3	3	3	3	3	3	3	yes	yes	yes	yes	yes	yes	SNV	-
rs74315284_T	chr1:55464860-55464860	single_nucleotide_variant	NM_057176.2	2	c.1A>T	p.Met1Leu	-	-	rs74315284_T	yes	c.1A>T	p.Met1?	initiator_codon_variant	yes	c.1A>T	p.Met1?	start_lost	yes	c.1A>T	p.Met1?	start_lost	yes	yes	yes	yes_m	yes_m	yes_m	no	no	no	3	3	0	3	3	3	3	3	yes	yes	yes	yes	yes	yes	SNV	-
rs74315285_T	chr1:55464881-55464881	single_nucleotide_variant	NM_057176.2	2	c.22C>T	p.Arg8Trp	-	-	rs74315285_T	yes	c.22C>T	p.Arg8Trp	missense_variant	yes	c.22C>T	p.Arg8Trp	missense_variant	yes	c.22C>T	p.Arg8Trp	missense_variant	yes	yes	yes	yes	yes	yes	no	no	no	3	3	3	3	3	3	3	3	yes	yes	yes	yes	yes	yes	SNV	-
rs74315286_A	chr1:55464862-55464862	single_nucleotide_variant	NM_057176.2	2	c.3G>A	p.Met1Ile	-	-	rs74315286_A	yes	c.3G>A	p.Met1?	start_lost	yes	c.3G>A	p.Met1?	start_lost	yes	c.3G>A	p.Met1?	start_lost	yes	yes	yes	yes_m	yes_m	yes_m	no	no	no	3	3	0	3	3	3	3	3	yes	yes	yes	yes	yes	yes	SNV	-
rs74315287_A	chr1:55464887-55464887	single_nucleotide_variant	NM_057176.2	2	c.28G>A	p.Gly10Ser	-	-	rs74315287_A	yes	c.28G>A	p.Gly10Ser	missense_variant	yes	c.28G>A	p.Gly10Ser	missense_variant	yes	c.28G>A	p.Gly10Ser	missense_variant	yes	yes	yes	yes	yes	yes	no	no	no	3	3	3	3	3	3	3	3	yes	yes	yes	yes	yes	yes	SNV	-
rs74315288_T	chr1:55464882-55464882	single_nucleotide_variant	NM_057176.2	2	c.23G>T	p.Arg8Leu	-	-	rs74315288_T	yes	c.23G>T	p.Arg8Leu	missense_variant	yes	c.23G>T	p.Arg8Leu	missense_variant	yes	c.23G>T	p.Arg8Leu	missense_variant	yes	yes	yes	yes	yes	yes	no	no	no	3	3	3	3	3	3	3	3	yes	yes	yes	yes	yes	yes	SNV	-
rs74315289_A	chr1:55464998-55464998	single_nucleotide_variant	NM_057176.2	2	c.139G>A	p.Gly47Arg	-	-	rs74315289_A	yes	c.139G>A	p.Gly47Arg	missense_variant	yes	c.139G>A	p.Gly47Arg	missense_variant	yes	c.139G>A	p.Gly47Arg	missense_variant	yes	yes	yes	yes	yes	yes	no	no	no	3	3	3	3	3	3	3	3	yes	yes	yes	yes	yes	yes	SNV	-
rs121908144_C	chr1:55464894-55464894	single_nucleotide_variant	NM_057176.2	2	c.35T>C	p.Ile12Thr	-	-	rs121908144_C	yes	c.35T>C	p.Ile12Thr	missense_variant	yes	c.35T>C	p.Ile12Thr	missense_variant	yes	c.35T>C	p.Ile12Thr	missense_variant	yes	yes	yes	yes	yes	yes	no	no	no	3	3	3	3	3	3	3	3	yes	yes	yes	yes	yes	yes	SNV	-
rs121908145_T	chr1:55464869-55464869	single_nucleotide_variant	NM_057176.2	2	c.10G>T	p.Glu4Ter	-	-	rs121908145_T	yes	c.10G>T	p.Glu4*	stop_gained	yes	c.10G>T	p.Glu4Ter	stop_gained	yes	c.10G>T	p.Glu4Ter	stop_gained	yes	yes	yes	yes_m	yes	yes	no	no	no	3	3	2	3	3	3	3	1	yes	yes	yes	yes_m	yes_m	yes	SNV	-
rs119475040_A	chr2:69379325-69379325	single_nucleotide_variant	NM_032208.2	2	c.976G>A	p.Ala326Thr	-	-	rs119475040_A	yes	c.976G>A	p.Ala326Thr	missense_variant	yes	c.976G>A	p.Ala326Thr	missense_variant	yes	c.976G>A	p.Ala326Thr	missense_variant	yes	yes	yes	yes	yes	yes	no	no	no	3	3	3	3	3	3	3	3	yes	yes	yes	yes	yes	yes	SNV	-
rs121908140_C	chr3:150645894-150645894	single_nucleotide_variant	NM_001195794.1	1	c.567T>G	p.Tyr189Ter	-	-	rs121908140_C	yes	c.567T>G	p.Tyr189*	stop_gained	yes	c.567T>G	p.Tyr189Ter	stop_gained	yes	c.567T>G	p.Tyr189Ter	stop_gained	yes	yes	yes	yes_m	yes	yes	no	no	no	3	3	2	3	3	3	3	1	yes	yes	yes	yes_m	yes_m	yes	SNV	-
rs121908141_T	chr3:150659443-150659443	single_nucleotide_variant	NM_001195794.1	1	c.359T>A	p.Met120Lys	-	-	rs121908141_T	yes	c.359T>A	p.Met120Lys	missense_variant	yes	c.359T>A	p.Met120Lys	missense_variant	yes	c.359T>A	p.Met120Lys	missense_variant	yes	yes	yes	yes	yes	yes	no	no	no	3	3	3	3	3	3	3	3	yes	yes	yes	yes	yes	yes	SNV	-
rs111033258_C	chr3:150690352-150690352	single_nucleotide_variant	NM_001195794.1	1	c.144T>G	p.Asn48Lys	-	-	rs111033258_C	yes	c.144T>G	p.Asn48Lys	missense_variant	yes	c.144T>G	p.Asn48Lys	missense_variant	yes	c.144T>G	p.Asn48Lys	missense_variant	yes	yes	yes	yes	yes	yes	no	no	no	3	3	3	3	3	3	3	3	yes	yes	yes	yes	yes	yes	SNV	-
rs121908142_G	chr3:150645973-150645973	single_nucleotide_variant	NM_001195794.1	1	c.488T>C	p.Leu163Pro	-	-	rs121908142_G	yes	c.488T>C	p.Leu163Pro	missense_variant	yes	c.488T>C	p.Leu163Pro	missense_variant	yes	c.488T>C	p.Leu163Pro	missense_variant	yes	yes	yes	yes	yes	yes	no	no	no	3	3	3	3	3	3	3	3	yes	yes	yes	yes	yes	yes	SNV	-
rs111033267_T	chr3:150690307-150690307	single_nucleotide_variant	NM_001195794.1	1	c.189C>A	p.Tyr63Ter	-	-	rs111033267_T	yes	c.189C>A	p.Tyr63*	stop_gained	yes	c.189C>A	p.Tyr63Ter	stop_gained	yes	c.189C>A	p.Tyr63Ter	stop_gained	yes	yes	yes	yes_m	yes	yes	no	no	no	3	3	2	3	3	3	3	1	yes	yes	yes	yes_m	yes_m	yes	SNV	-
rs121908143_C	chr3:150690378-150690378	single_nucleotide_variant	NM_001195794.1	1	c.118T>G	p.Cys40Gly	-	-	rs121908143_C	yes	c.118T>G	p.Cys40Gly	missense_variant	yes	c.118T>G	p.Cys40Gly	missense_variant	yes	c.118T>G	p.Cys40Gly	missense_variant	yes	yes	yes	yes	yes	yes	no	no	no	3	3	3	3	3	3	3	3	yes	yes	yes	yes	yes	yes	SNV	-
rs386134173_-	chr2:202631989-202631989	deletion	NM_020919.3	3	c.138delA	p.Ala47Profs	-	-	rs386134173_-	yes	c.138delA	p.Ala47fs	frameshift_variant	yes	c.138delA	p.Ala47ProfsTer4	frameshift_variant	yes	c.138delA	p.Ala47ProfsTer4	frameshift_variant	yes	yes	yes	yes_m	yes_m	yes_m	no	no	no	3	3	0	3	3	3	3	1	yes	yes	yes	yes_m	yes_m	yes	del	-
rs386134181_-	chr2:202611419-202611420	deletion	NM_020919.3	3	c.1867_1868delCT	p.Leu623Valfs	-	-	rs386134181_-	yes	c.1867_1868delCT	p.Leu623fs	frameshift_variant	yes	c.1867_1868delCT	p.Leu623ValfsTer24	frameshift_variant	yes	c.1867_1868delCT	p.Leu623ValfsTer24	frameshift_variant	yes	yes	yes	yes_m	yes_m	yes_m	no	no	no	3	3	0	3	3	3	3	1	yes	yes	yes	yes_m	yes_m	yes	del	-
rs386134176_-	chr2:202622170-202622171	deletion	NM_020919.3	3	c.1425_1426delAG	p.Glu476Glyfs	-	-	rs386134176_-	yes	c.1427_1428delAG	p.Glu476fs	frameshift_variant	yes	c.1427_1428delAG	p.Glu476GlyfsTer71	frameshift_variant	yes	c.1427_1428delAG	p.Glu476GlyfsTer71	frameshift_variant	no	no	no	yes_m	yes_m	yes_m	no	no	no	0	0	0	3	3	3	3	1	yes	yes	yes	yes_m	yes_m	yes	del	-
rs386134187_-	chr2:202588058-202588058	deletion	NM_020919.3	3	c.3619delA	p.Met1207Terfs	-	-	rs386134187_-	yes	c.3619delA	p.Met1207fs	frameshift_variant	yes	c.3619delA	p.Met1207Ter	frameshift_variant	yes	c.3619delA	p.Met1207Ter	frameshift_variant	yes	yes	yes	yes_m	no	no	no	no	no	3	3	0	1	3	3	3	1	yes	yes	yes	no	no	yes	del	-
rs387906316_A	chr2:202619395-202619395	single_nucleotide_variant	NM_020919.3	3	c.1472_1481delTTTCCCCCAG	p.Val491Glyfs	-	-	rs387906316_A	yes	c.1472-1G>T	-	splice_acceptor_variant&intron_variant	yes	c.1472-1G>T	-	splice_acceptor_variant	yes	c.1472-1G>T	-	splice_acceptor_variant	no	no	no	no	no	no	yes_m	no	no	0	0	0	0	3	3	3	3	yes	yes	yes	yes	yes	yes	del	-
rs386134183_-	chr2:202598041-202598042	deletion	NM_020919.3	3	c.2537_2538delAT	p.Asn846Ilefs	-	-	rs386134183_-	yes	c.2537_2538delAT	p.Asn846fs	frameshift_variant	yes	c.2537_2538delAT	p.Asn846IlefsTer13	frameshift_variant	yes	c.2537_2538delAT	p.Asn846IlefsTer13	frameshift_variant	yes	yes	yes	yes_m	yes_m	yes_m	no	no	no	3	3	0	3	3	3	3	1	yes	yes	yes	yes_m	yes_m	yes	del	-
rs386134175_-	chr2:202625709-202625710	deletion	NM_020919.3	3	c.1007_1008delTA	p.Ile336Thrfs	-	-	rs386134175_-	yes	c.1007_1008delTA	p.Ile336fs	frameshift_variant	yes	c.1007_1008delTA	p.Ile336ThrfsTer5	frameshift_variant	yes	c.1007_1008delTA	p.Ile336ThrfsTer5	frameshift_variant	yes	yes	yes	yes_m	yes_m	yes_m	no	no	no	3	3	0	3	3	3	3	1	yes	yes	yes	yes_m	yes_m	yes	del	-
rs386134188_-	chr2:202569294-202569294	deletion	NM_020919.3	3	c.4721delT	p.Val1574Alafs	-	-	rs386134188_-	yes	c.4721delT	p.Val1574fs	frameshift_variant	yes	c.4721delT	p.Val1574AlafsTer44	frameshift_variant	yes	c.4721delT	p.Val1574AlafsTer44	frameshift_variant	yes	yes	yes	yes_m	yes_m	yes_m	no	no	no	3	3	0	3	3	3	3	1	yes	yes	yes	yes_m	yes_m	yes	del	-
rs121908137_A	chr2:202591577-202591577	single_nucleotide_variant	NM_020919.3	3	c.2992C>T	p.Arg998Ter	-	-	rs121908137_A	yes	c.2992C>T	p.Arg998*	stop_gained	yes	c.2992C>T	p.Arg998Ter	stop_gained	yes	c.2992C>T	p.Arg998Ter	stop_gained	yes	yes	yes	yes_m	yes	yes	no	no	no	3	3	2	3	3	3	3	1	yes	yes	yes	yes_m	yes_m	yes	SNV	-
rs386134174_-	chr2:202626164-202626164	deletion	NM_020919.3	3	c.553delA	p.Thr185Leufs	-	-	rs386134174_-	yes	c.553delA	p.Thr185fs	frameshift_variant	yes	c.553delA	p.Thr185LeufsTer5	frameshift_variant	yes	c.553delA	p.Thr185LeufsTer5	frameshift_variant	yes	yes	yes	yes_m	yes_m	yes_m	no	no	no	3	3	0	3	3	3	3	1	yes	yes	yes	yes_m	yes_m	yes	del	-
rs121908138_T	chr2:202626247-202626247	single_nucleotide_variant	NM_020919.3	3	c.470G>A	p.Cys157Tyr	-	-	rs121908138_T	yes	c.470G>A	p.Cys157Tyr	missense_variant	yes	c.470G>A	p.Cys157Tyr	missense_variant	yes	c.470G>A	p.Cys157Tyr	missense_variant	yes	yes	yes	yes	yes	yes	no	no	no	3	3	3	3	3	3	3	3	yes	yes	yes	yes	yes	yes	SNV	-
rs386134184_C	chr2:202591591-202591591	single_nucleotide_variant	NM_020919.3	3	c.2980-2A>G		-	-	rs386134184_C	yes	c.2980-2A>G	-	splice_acceptor_variant&intron_variant	yes	c.2980-2A>G	-	splice_acceptor_variant	yes	c.2980-2A>G	-	splice_acceptor_variant	yes	yes	yes	yes	yes	yes	yes_m	no	no	3	3	3	3	3	3	3	3	yes	yes	yes	yes	yes	yes	SNV	intronic
rs121908139_A	chr2:202609008-202609008	single_nucleotide_variant	NM_020919.3	3	c.2143C>T	p.Gln715Ter	-	-	rs121908139_A	yes	c.2143C>T	p.Gln715*	stop_gained	yes	c.2143C>T	p.Gln715Ter	stop_gained	yes	c.2143C>T	p.Gln715Ter	stop_gained	yes	yes	yes	yes_m	yes	yes	no	no	no	3	3	2	3	3	3	3	1	yes	yes	yes	yes_m	yes_m	yes	SNV	-
rs121908134_C	chr1:6511986-6511986	single_nucleotide_variant	NM_031475.2	2	c.2155A>C	p.Ser719Arg	-	-	rs121908134_C	yes	c.2155A>C	p.Ser719Arg	missense_variant	yes	c.2155A>C	p.Ser719Arg	missense_variant	yes	c.2155A>C	p.Ser719Arg	missense_variant	yes	yes	yes	yes	yes	yes	no	no	no	3	3	3	3	3	3	3	3	yes	yes	yes	yes	yes	yes	SNV	-
rs121908135_A	chr1:6512061-6512061	single_nucleotide_variant	NM_031475.2	2	c.2230G>A	p.Asp744Asn	-	-	rs121908135_A	yes	c.2230G>A	p.Asp744Asn	missense_variant	yes	c.2230G>A	p.Asp744Asn	missense_variant	yes	c.2230G>A	p.Asp744Asn	missense_variant	yes	yes	yes	yes	yes	yes	no	no	no	3	3	3	3	3	3	3	3	yes	yes	yes	yes	yes	yes	SNV	-
rs121908136_A	chr1:6512152-6512152	single_nucleotide_variant	NM_031475.2	2	c.2321G>A	p.Arg774Gln	-	-	rs121908136_A	yes	c.2321G>A	p.Arg774Gln	missense_variant	yes	c.2321G>A	p.Arg774Gln	missense_variant	yes	c.2321G>A	p.Arg774Gln	missense_variant	yes	yes	yes	yes	yes	yes	no	no	no	3	3	3	3	3	3	3	3	yes	yes	yes	yes	yes	yes	SNV	-
rs113994024_T	chr1:45347394-45347394	single_nucleotide_variant	NM_020365.4	4	c.674G>A	p.Arg225Gln	-	-	rs113994024_T	yes	c.674G>A	p.Arg225Gln	missense_variant	yes	c.674G>A	p.Arg225Gln	missense_variant	yes	c.674G>A	p.Arg225Gln	missense_variant	yes	yes	yes	yes	yes	yes	no	no	no	3	3	3	3	3	3	3	3	yes	yes	yes	yes	yes	yes	SNV	-
rs113994022_A	chr1:45444021-45444021	single_nucleotide_variant	NM_020365.4	4	c.260C>T	p.Ala87Val	-	-	rs113994022_A	yes	c.260C>T	p.Ala87Val	missense_variant	yes	c.260C>T	p.Ala87Val	missense_variant	yes	c.260C>T	p.Ala87Val	missense_variant	yes	yes	yes	yes	yes	yes	no	no	no	3	3	3	3	3	3	3	3	yes	yes	yes	yes	yes	yes	SNV	-
rs119474039_G	chr1:45341306-45341306	single_nucleotide_variant	NM_020365.4	4	c.1037T>C	p.Ile346Thr	-	-	rs119474039_G	yes	c.1037T>C	p.Ile346Thr	missense_variant	yes	c.1037T>C	p.Ile346Thr	missense_variant	yes	c.1037T>C	p.Ile346Thr	missense_variant	yes	yes	yes	yes	yes	yes	no	no	no	3	3	3	3	3	3	3	3	yes	yes	yes	yes	yes	yes	SNV	-
rs121908118_T	chr2:219755026-219755026	single_nucleotide_variant	NM_025216.2	2	c.697G>T	p.Glu233Ter	-	-	rs121908118_T	yes	c.697G>T	p.Glu233*	stop_gained	yes	c.697G>T	p.Glu233Ter	stop_gained	yes	c.697G>T	p.Glu233Ter	stop_gained	yes	yes	yes	yes_m	yes	yes	no	no	no	3	3	2	3	3	3	3	1	yes	yes	yes	yes_m	yes_m	yes	SNV	-
rs121908119_A	chr2:219747090-219747090	single_nucleotide_variant	NM_025216.2	2	c.321C>A	p.Cys107Ter	-	-	rs121908119_A	yes	c.321C>A	p.Cys107*	stop_gained	yes	c.321C>A	p.Cys107Ter	stop_gained	yes	c.321C>A	p.Cys107Ter	stop_gained	yes	yes	yes	yes_m	yes	yes	no	no	no	3	3	2	3	3	3	3	1	yes	yes	yes	yes_m	yes_m	yes	SNV	-
rs121908120_A	chr2:219755011-219755011	single_nucleotide_variant	NM_025216.2	2	c.682T>A	p.Phe228Ile	-	-	rs121908120_A	yes	c.682T>A	p.Phe228Ile	missense_variant	yes	c.682T>A	p.Phe228Ile	missense_variant	yes	c.682T>A	p.Phe228Ile	missense_variant	yes	yes	yes	yes	yes	yes	no	no	no	3	3	3	3	3	3	3	3	yes	yes	yes	yes	yes	yes	SNV	-
rs121908121_A	chr2:219754712-219754712	single_nucleotide_variant	NM_025216.2	2	c.383G>A	p.Arg128Gln	-	-	rs121908121_A	yes	c.383G>A	p.Arg128Gln	missense_variant	yes	c.383G>A	p.Arg128Gln	missense_variant	yes	c.383G>A	p.Arg128Gln	missense_variant	yes	yes	yes	yes	yes	yes	no	no	no	3	3	3	3	3	3	3	3	yes	yes	yes	yes	yes	yes	SNV	-
rs121908122_A	chr2:219757867-219757867	single_nucleotide_variant	NM_025216.2	2	c.1128C>A	p.Cys376Ter	-	-	rs121908122_A	yes	c.1128C>A	p.Cys376*	stop_gained	yes	c.1128C>A	p.Cys376Ter	stop_gained	yes	c.1128C>A	p.Cys376Ter	stop_gained	yes	yes	yes	yes_m	yes	yes	no	no	no	3	3	2	3	3	3	3	1	yes	yes	yes	yes_m	yes_m	yes	SNV	-
rs121908123_A	chr2:219745744-219745744	single_nucleotide_variant	NM_025216.2	2	c.27G>A	p.Trp9Ter	-	-	rs121908123_A	yes	c.27G>A	p.Trp9*	stop_gained	yes	c.27G>A	p.Trp9Ter	stop_gained	yes	c.27G>A	p.Trp9Ter	stop_gained	yes	yes	yes	yes_m	yes	yes	no	no	no	3	3	2	3	3	3	3	1	yes	yes	yes	yes_m	yes_m	yes	SNV	-
rs121908182_A	chr1:26135587-26135587	single_nucleotide_variant	NM_020451.2	2	c.818G>A	p.Gly273Glu	-	-	rs121908182_A	yes	c.818G>A	p.Gly273Glu	missense_variant	yes	c.818G>A	p.Gly273Glu	missense_variant	yes	c.818G>A	p.Gly273Glu	missense_variant	yes	yes	yes	yes	yes	yes	no	no	no	3	3	3	3	3	3	3	3	yes	yes	yes	yes	yes	yes	SNV	-
rs121908184_G	chr1:26126722-26126722	single_nucleotide_variant	NM_020451.2	2	c.1A>G	p.Met1Val	-	-	rs121908184_G	yes	c.1A>G	p.Met1?	start_lost	yes	c.1A>G	p.Met1?	start_lost	yes	c.1A>G	p.Met1?	start_lost	yes	yes	yes	yes_m	yes_m	yes_m	no	no	no	3	3	0	3	3	3	3	3	yes	yes	yes	yes	yes	yes	SNV	-
rs121908185_A	chr1:26140381-26140381	single_nucleotide_variant	NM_020451.2	2	c.1397G>A	p.Arg466Gln	-	-	rs121908185_A	yes	c.1397G>A	p.Arg466Gln	missense_variant	yes	c.1397G>A	p.Arg466Gln	missense_variant	yes	c.1397G>A	p.Arg466Gln	missense_variant	yes	yes	yes	yes	yes	yes	no	no	no	3	3	3	3	3	3	3	3	yes	yes	yes	yes	yes	yes	SNV	-
rs121908186_C	chr1:26139254-26139254	single_nucleotide_variant	NM_020451.2	2	c.1358G>C	p.Trp453Ser	-	-	rs121908186_C	yes	c.1358G>C	p.Trp453Ser	missense_variant	yes	c.1358G>C	p.Trp453Ser	missense_variant	yes	c.1358G>C	p.Trp453Ser	missense_variant	yes	yes	yes	yes	yes	yes	no	no	no	3	3	3	3	3	3	3	3	yes	yes	yes	yes	yes	yes	SNV	-
rs368104077_A	chr1:26135246-26135246	duplication	NM_020451.2	2	c.713dupA	p.Asn238Lysfs	-	-	rs368104077_A	yes	c.713dupA	p.Asn238fs	frameshift_variant	yes	c.713dupA	p.Asn238LysfsTer?	frameshift_variant	yes	c.713dupA	p.Asn238LysfsTer?	frameshift_variant	yes	yes	yes	yes_m	yes_m	yes_m	no	no	no	3	3	0	3	3	3	3	1	yes	yes	yes	yes_m	yes_m	yes	dup	-
rs121908187_G	chr1:26139280-26139280	single_nucleotide_variant	NM_020451.2	2	c.1384T>G	p.Sec462Gly	-	-	rs121908187_G	yes	c.1384T>G	p.Ter462Glyext*?	stop_lost	yes	c.1384T>G	p.Ter462GlyextTer?	stop_lost	yes	c.1384T>G	p.Ter462GlyextTer?	stop_lost	yes	yes	yes	no	no	no	no	no	no	3	3	0	0	3	3	3	1	yes	yes	yes	yes_m	yes_m	yes	SNV	-
rs121908188_A	chr1:26136244-26136244	single_nucleotide_variant	NM_020451.2	2	c.943G>A	p.Gly315Ser	-	-	rs121908188_A	yes	c.943G>A	p.Gly315Ser	missense_variant	yes	c.943G>A	p.Gly315Ser	missense_variant	yes	c.943G>A	p.Gly315Ser	missense_variant	yes	yes	yes	yes	yes	yes	no	no	no	3	3	3	3	3	3	3	3	yes	yes	yes	yes	yes	yes	SNV	-
rs730880270_T	chr5:33964122-33964122	single_nucleotide_variant	NM_016180.4	4	c.563-1G>A		-	-	rs730880270_T	version	c.563-1G>A	-	splice_acceptor_variant&intron_variant	version	c.563-1G>A	-	splice_acceptor_variant	version	c.563-1G>A	-	splice_acceptor_variant	yes	yes	yes	yes	yes	yes	yes_m	no	no	3	3	3	3	0	3	3	3	yes	yes	yes	yes	yes	yes	SNV	intronic
rs121912619_G	chr5:33951733-33951733	single_nucleotide_variant	NM_016180.4	4	c.1082T>C	p.Leu361Pro	-	-	rs121912619_G	version	c.1082T>C	p.Leu361Pro	missense_variant	version	c.1082T>C	p.Leu361Pro	missense_variant	version	c.1082T>C	p.Leu361Pro	missense_variant	yes	yes	yes	yes	yes	yes	no	no	no	3	3	3	3	0	3	3	3	yes	yes	yes	yes	yes	yes	SNV	-
rs387906317_-	chr5:33954512-33954512	deletion	NM_016180.4	4	c.986delC	p.Thr329Lysfs	-	-	rs387906317_-	version	c.986delC	p.Thr329fs	frameshift_variant	version	c.986delC	p.Thr329LysfsTer69	frameshift_variant	version	c.986delC	p.Thr329LysfsTer69	frameshift_variant	yes	yes	yes	yes_m	yes_m	yes_m	no	no	no	3	3	0	3	0	3	3	1	yes	yes	yes	yes_m	yes_m	yes	del	-
rs387906318_-	chr5:33964021-33964023	deletion	NM_016180.4	4	c.661_663delTTC	p.Phe221del	-	-	rs387906318_-	version	c.662_664delTCT	p.Phe221del	disruptive_inframe_deletion	version	c.662_664delTCT	p.Phe221del	inframe_deletion	version	c.662_664delTCT	p.Phe221del	inframe_deletion	no	no	no	yes	yes	yes	no	no	no	0	0	3	3	0	3	3	3	yes	yes	yes	yes	yes	yes	del	-
rs121912620_A	chr5:33944889-33944889	single_nucleotide_variant	NM_016180.4	4	c.1457C>T	p.Ala486Val	-	-	rs121912620_A	version	c.1457C>T	p.Ala486Val	missense_variant	version	c.1457C>T	p.Ala486Val	missense_variant	version	c.1457C>T	p.Ala486Val	missense_variant	yes	yes	yes	yes	yes	yes	no	no	no	3	3	3	3	0	3	3	3	yes	yes	yes	yes	yes	yes	SNV	-
rs121912621_T	chr5:33982434-33982434	single_nucleotide_variant	NM_016180.4	4	c.469G>A	p.Asp157Asn	-	-	rs121912621_T	version	c.469G>A	p.Asp157Asn	missense_variant	version	c.469G>A	p.Asp157Asn	missense_variant	version	c.469G>A	p.Asp157Asn	missense_variant	yes	yes	yes	yes	yes	yes	no	no	no	3	3	3	3	0	3	3	3	yes	yes	yes	yes	yes	yes	SNV	-
rs26722_T	chr5:33963870-33963870	single_nucleotide_variant	NM_016180.4	4	c.814G>A	p.Glu272Lys	-	-	rs26722_T	version	c.814G>A	p.Glu272Lys	missense_variant	version	c.814G>A	p.Glu272Lys	missense_variant	version	c.814G>A	p.Glu272Lys	missense_variant	yes	yes	yes	yes	yes	yes	no	no	no	3	3	3	3	0	3	3	3	yes	yes	yes	yes	yes	yes	SNV	-
rs730880271_-	chr5:33951694-33951694	deletion	NM_016180.4	4	c.1121delT	p.Phe374Serfs	-	-	rs730880271_-	version	c.1121delT	p.Leu374fs	frameshift_variant	version	c.1121delT	p.Leu374CysfsTer24	frameshift_variant	version	c.1121delT	p.Leu374CysfsTer24	frameshift_variant	yes	yes	yes	no	no	no	no	no	no	3	3	0	0	0	3	3	1	yes	yes	yes	yes_m	yes_m	yes	del	-
rs28937890_T	chr4:6303693-6303693	single_nucleotide_variant	NM_006005.3	3	c.2171C>T	p.Pro724Leu	-	-	rs28937890_T	yes	c.2171C>T	p.Pro724Leu	missense_variant	yes	c.2171C>T	p.Pro724Leu	missense_variant	yes	c.2171C>T	p.Pro724Leu	missense_variant	yes	yes	yes	yes	yes	yes	no	no	no	3	3	3	3	3	3	3	3	yes	yes	yes	yes	yes	yes	SNV	-
rs28937891_T	chr4:6303606-6303606	single_nucleotide_variant	NM_006005.3	3	c.2084G>T	p.Gly695Val	-	-	rs28937891_T	yes	c.2084G>T	p.Gly695Val	missense_variant	yes	c.2084G>T	p.Gly695Val	missense_variant	yes	c.2084G>T	p.Gly695Val	missense_variant	yes	yes	yes	yes	yes	yes	no	no	no	3	3	3	3	3	3	3	3	yes	yes	yes	yes	yes	yes	SNV	-
rs104893879_A	chr4:6303466-6303466	single_nucleotide_variant	NM_006005.3	3	c.1944G>A	p.Trp648Ter	-	-	rs104893879_A	yes	c.1944G>A	p.Trp648*	stop_gained	yes	c.1944G>A	p.Trp648Ter	stop_gained	yes	c.1944G>A	p.Trp648Ter	stop_gained	yes	yes	yes	yes_m	yes	yes	no	no	no	3	3	2	3	3	3	3	1	yes	yes	yes	yes_m	yes_m	yes	SNV	-
rs28937892_T	chr4:6303033-6303033	single_nucleotide_variant	NM_006005.3	3	c.1511C>T	p.Pro504Leu	-	-	rs28937892_T	yes	c.1511C>T	p.Pro504Leu	missense_variant	yes	c.1511C>T	p.Pro504Leu	missense_variant	yes	c.1511C>T	p.Pro504Leu	missense_variant	yes	yes	yes	yes	yes	yes	no	no	no	3	3	3	3	3	3	3	3	yes	yes	yes	yes	yes	yes	SNV	-
rs104893880_T	chr4:6293688-6293688	single_nucleotide_variant	NM_006005.3	3	c.676C>T	p.Gln226Ter	-	-	rs104893880_T	yes	c.676C>T	p.Gln226*	stop_gained	yes	c.676C>T	p.Gln226Ter	stop_gained	yes	c.676C>T	p.Gln226Ter	stop_gained	yes	yes	yes	yes_m	yes	yes	no	no	no	3	3	2	3	3	3	3	1	yes	yes	yes	yes_m	yes_m	yes	SNV	-
rs104893881_T	chr4:6303977-6303977	single_nucleotide_variant	NM_006005.3	3	c.2455C>T	p.Gln819Ter	-	-	rs104893881_T	yes	c.2455C>T	p.Gln819*	stop_gained	yes	c.2455C>T	p.Gln819Ter	stop_gained	yes	c.2455C>T	p.Gln819Ter	stop_gained	yes	yes	yes	yes_m	yes	yes	no	no	no	3	3	2	3	3	3	3	1	yes	yes	yes	yes_m	yes_m	yes	SNV	-
rs104893883_C	chr4:6304008-6304008	single_nucleotide_variant	NM_006005.3	3	c.2486T>C	p.Leu829Pro	-	-	rs104893883_C	yes	c.2486T>C	p.Leu829Pro	missense_variant	yes	c.2486T>C	p.Leu829Pro	missense_variant	yes	c.2486T>C	p.Leu829Pro	missense_variant	yes	yes	yes	yes	yes	yes	no	no	no	3	3	3	3	3	3	3	3	yes	yes	yes	yes	yes	yes	SNV	-
rs28937893_A	chr4:6303668-6303668	single_nucleotide_variant	NM_006005.3	3	c.2146G>A	p.Ala716Thr	-	-	rs28937893_A	yes	c.2146G>A	p.Ala716Thr	missense_variant	yes	c.2146G>A	p.Ala716Thr	missense_variant	yes	c.2146G>A	p.Ala716Thr	missense_variant	yes	yes	yes	yes	yes	yes	no	no	no	3	3	3	3	3	3	3	3	yes	yes	yes	yes	yes	yes	SNV	-
rs28937894_T	chr4:6303618-6303618	single_nucleotide_variant	NM_006005.3	3	c.2096C>T	p.Thr699Met	-	-	rs28937894_T	yes	c.2096C>T	p.Thr699Met	missense_variant	yes	c.2096C>T	p.Thr699Met	missense_variant	yes	c.2096C>T	p.Thr699Met	missense_variant	yes	yes	yes	yes	yes	yes	no	no	no	3	3	3	3	3	3	3	3	yes	yes	yes	yes	yes	yes	SNV	-
rs28937895_A	chr4:6304014-6304014	single_nucleotide_variant	NM_006005.3	3	c.2492G>A	p.Gly831Asp	-	-	rs28937895_A	yes	c.2492G>A	p.Gly831Asp	missense_variant	yes	c.2492G>A	p.Gly831Asp	missense_variant	yes	c.2492G>A	p.Gly831Asp	missense_variant	yes	yes	yes	yes	yes	yes	no	no	no	3	3	3	3	3	3	3	3	yes	yes	yes	yes	yes	yes	SNV	-
rs104893882_C	chr4:6303423-6303423	single_nucleotide_variant	NM_006005.3	3	c.1901A>C	p.Lys634Thr	-	-	rs104893882_C	yes	c.1901A>C	p.Lys634Thr	missense_variant	yes	c.1901A>C	p.Lys634Thr	missense_variant	yes	c.1901A>C	p.Lys634Thr	missense_variant	yes	yes	yes	yes	yes	yes	no	no	no	3	3	3	3	3	3	3	3	yes	yes	yes	yes	yes	yes	SNV	-
rs74315205_A	chr4:6304112-6304112	single_nucleotide_variant	NM_006005.3	3	c.2590G>A	p.Glu864Lys	-	-	rs74315205_A	yes	c.2590G>A	p.Glu864Lys	missense_variant	yes	c.2590G>A	p.Glu864Lys	missense_variant	yes	c.2590G>A	p.Glu864Lys	missense_variant	yes	yes	yes	yes	yes	yes	no	no	no	3	3	3	3	3	3	3	3	yes	yes	yes	yes	yes	yes	SNV	-
rs10010131_G	chr4:6292915-6292915	single_nucleotide_variant	NM_006005.3	3	c.461-9A>G		-	-	rs10010131_G	yes	c.461-9A>G	-	intron_variant	yes	c.461-9A>G	-	intron_variant	yes	c.461-9A>G	-	intron_variant	yes	yes	yes	yes	yes	yes	no	no	no	3	3	3	3	3	3	3	3	yes	yes	yes	yes	yes	yes	SNV	intronic
rs6446482_G	chr4:6295693-6295693	single_nucleotide_variant	NM_006005.3	3	c.713-1075C>G		-	-	rs6446482_G	yes	c.713-1075C>G	-	intron_variant	yes	c.713-1075C>G	-	intron_variant	yes	c.713-1075C>G	-	intron_variant	yes	yes	yes	yes	yes	yes	no	no	no	3	3	3	3	3	3	3	3	yes	yes	yes	yes	yes	yes	SNV	intronic
rs121912618_A	chr4:6304098-6304098	single_nucleotide_variant	NM_006005.3	3	c.2576G>A	p.Arg859Gln	-	-	rs121912618_A	yes	c.2576G>A	p.Arg859Gln	missense_variant	yes	c.2576G>A	p.Arg859Gln	missense_variant	yes	c.2576G>A	p.Arg859Gln	missense_variant	yes	yes	yes	yes	yes	yes	no	no	no	3	3	3	3	3	3	3	3	yes	yes	yes	yes	yes	yes	SNV	-
[truncated: 106,158 more rows]
